# Supplementary material for: PE/PPE Proteome and ESX-5 Substrate Spectrum in Mycobacterium marinum
Source: Int J Mol Sci. 2024 Sep 3;25(17):9550. doi: 10.3390/ijms25179550 (PMC11395111; doi:10.3390/ijms25179550)
Supplement: Supplementary file 1 [file ijms-25-09550-s001.zip › Table S1.xlsx]

## Sheet: all identified proteins
The secretome of M. marinum
Checked	Protein FDR Confidence: Sequest HT	Master	Accession	Description	category	Exp. q-value: Sequest HT	Coverage [%]	# Peptides	# PSMs	# Unique Peptides	# AAs	MW [kDa]	calc. pI	Score Sequest HT: Sequest HT	# Peptides (by Search Engine): Sequest HT	# Razor Peptides	Abundance Ratio: (AspN, EspG5 interaction, Sample) / (AspN, CF, Sample)	Abundance Ratio: (AspN, CF, Sample) / (Trypsin, CF, Sample)	Abundance Ratio: (AspN, EspG5 interaction, Sample) / (Trypsin, EspG5 interaction, Sample)	Abundance Ratio: (Trypsin, EspG5 interaction, Sample) / (Trypsin, CF, Sample)	Abundance Ratio Adj. P-Value: (AspN, CF, Sample) / (Trypsin, CF, Sample)	Abundance Ratio Adj. P-Value: (Trypsin, EspG5 interaction, Sample) / (Trypsin, CF, Sample)	Abundance Ratio Variability [%]: (AspN, EspG5 interaction, Sample) / (AspN, CF, Sample)	Abundance Ratio Variability [%]: (AspN, CF, Sample) / (Trypsin, CF, Sample)	Abundance Ratio Variability [%]: (AspN, EspG5 interaction, Sample) / (Trypsin, EspG5 interaction, Sample)	Abundance Ratio Variability [%]: (Trypsin, EspG5 interaction, Sample) / (Trypsin, CF, Sample)	Abundances (Grouped): AspN, CF, Sample	Abundances (Grouped): AspN, EspG5 interaction, Sample	Abundances (Grouped): Trypsin, CF, Sample	Abundances (Grouped): Trypsin, EspG5 interaction, Sample	Abundances (Grouped) CV [%]: AspN, CF, Sample	Abundances (Grouped) CV [%]: AspN, EspG5 interaction, Sample	Abundances (Grouped) CV [%]: Trypsin, CF, Sample	Abundances (Grouped) CV [%]: Trypsin, EspG5 interaction, Sample	Found in Sample: [S68] F68: Sample, Batch1, AspN, CF	Found in Sample: [S69] F69: Sample, Batch2, AspN, CF	Found in Sample: [S70] F70: Sample, Batch3, AspN, CF	Found in Sample: [S71] F71: Sample, Batch3, AspN, CF	Found in Sample: [S72] F72: Sample, Batch2, AspN, CF	Found in Sample: [S73] F73: Sample, Batch1, AspN, EspG5 interaction	Found in Sample: [S74] F74: Sample, Batch2, AspN, EspG5 interaction	Found in Sample: [S75] F75: Sample, Batch3, AspN, EspG5 interaction	Found in Sample: [S77] F77: Sample, Batch1, Trypsin, CF	Found in Sample: [S79] F79: Sample, Batch2, Trypsin, CF	Found in Sample: [S81] F81: Sample, Batch3, Trypsin, CF	Found in Sample: [S76] F76: Sample, Batch1, Trypsin, EspG5 interaction	Found in Sample: [S78] F78: Sample, Batch2, Trypsin, EspG5 interaction	Found in Sample: [S80] F80: Sample, Batch3, Trypsin, EspG5 interaction	# Protein Groups
FALSE	High	Master Protein	MMAR_0002	dnaN DNA polymerase III (beta chain) DnaN |403 AA	information pathways	0	48	18	31	18	402	42.3	4.84	76.93	18	0	1.578	3.599	0.147	11.737	0.730018	0.482602	82.4	26.55	113.59	80.84	1.32641e+07	2.78015e+07	1.50396e+07	9.72026e+07	122.42	22.72	91.75	142.59	Peak Found	Peak Found	Not Found	Not Found	High	Peak Found	Not Found	Not Found	High	High	High	Peak Found	Peak Found	High	1
FALSE	High	Master Protein	MMAR_0005	gyrB DNA gyrase (subunit B) GyrB|693 AA	information pathways	0.008	5	2	2	2	692	76.1	6.43	4.87	2	0	0.01	100	0.01	100	2.62555e-17	2.17235e-17	0	0	0	0	898609			3.20774e+06	88.8				Peak Found	Not Found	Peak Found	Not Found	Not Found	Peak Found	Peak Found	Not Found	High	Not Found	Not Found	Not Found	Not Found	High	1
FALSE	High	Master Protein	MMAR_0006	gyrA DNA gyrase (subunit A) GyrA|840 AA	information pathways	0.049	2	1	1	1	839	92.7	5.59	2.49	1	0	0.01	100			2.62555e-17		0	0			3.03024e+06								High	High	Peak Found	Peak Found	Peak Found	Not Found	Peak Found	Not Found	Not Found	Not Found	Not Found	Not Found	Not Found	Not Found	1
FALSE	High	Master Protein	MMAR_0009	transcriptional regulator|254 AA	regulatory proteins	0.056	12	1	1	1	253	28.9	5.45	2.44	1	0																			Not Found	High	Not Found	Not Found	Peak Found	Not Found	Not Found	Not Found	Not Found	High	Not Found	Not Found	Not Found	Not Found	1
FALSE	High	Master Protein	MMAR_0011	ppiA peptidyl-prolyl cis-trans isomerase A, PpiA|183 AA	information pathways	0	80	13	33	13	182	19.3	6	105.45	13	0	1.075	0.107	19.501	29.255	0.247758	0.242995	298.08	0.42	0	0	9.09855e+07	3.13567e+07	3.06516e+07	4.97664e+06	94.55	44.78	149.6	170.03	Peak Found	Not Found	High	High	High	High	High	Peak Found	High	High	High	Peak Found	Peak Found	High	1
FALSE	High	Master Protein	MMAR_0012	conserved hypothetical membrane protein|142 AA	cell wall and cell processes	0.007	20	1	2	1	141	15.2	11.21	5.04	1	0	0.495	100	0.08	100	2.62555e-17	2.17235e-17	147.53	0	35.07	0	1.35743e+07	3.37508e+06		4.23711e+07	74.27	14.7		18.29	Not Found	Peak Found	Not Found	Not Found	Peak Found	Not Found	Not Found	Not Found	Not Found	Not Found	Not Found	High	High	Not Found	1
FALSE	High	Master Protein	MMAR_0016	pknB serine/threonine-protein kinase B PknB|627 AA	regulatory proteins	0.008	4	2	2	2	626	66.4	5.76	4.82	2	0	0.01	0.157		0.01	0.439455	2.17235e-17	0	0		0	1.87873e+06		988612		13.92		7.2		Peak Found	Not Found	Not Found	Not Found	High	Not Found	Not Found	Peak Found	Peak Found	High	Not Found	Not Found	Not Found	Not Found	1
FALSE	High	Master Protein	MMAR_0022	conserved protein|547 AA	conserved hypotheticals	0.002	10	6	7	6	546	58.5	4.74	17.92	6	0	0.01	1	0.01	1.272	0.936193	0.909234	0	7412.26	0	147.09	1.13638e+07	4.82403e+06	1.62715e+06	5.19402e+06	139.93		126.67	129	High	Not Found	Not Found	Not Found	Peak Found	Peak Found	Peak Found	High	Peak Found	High	Not Found	Peak Found	Not Found	Peak Found	1
FALSE	High	Master Protein	MMAR_0025	conserved hypothetical protein|313 AA	conserved hypotheticals	0.064	6	1	1	1	312	34.5	7.91	2.11	1	0																			Not Found	Not Found	Peak Found	Peak Found	Not Found	Not Found	Not Found	Peak Found	Not Found	Not Found	Not Found	High	Not Found	Not Found	1
FALSE	High	Master Protein	MMAR_0027	thymidylate synthase, ThyA_1|317 AA	intermediary metabolism and respiration	0.035	4	1	1	1	316	35.2	6.18	2.94	1	0	1.556	100	100	2.11	2.62555e-17	0.938757	184.24	0	0	0	3.62433e+06	5.64019e+06	1.46469e+06	3.09072e+06	114.48	11.65			Not Found	High	Not Found	Not Found	Peak Found	Not Found	Not Found	Not Found	Peak Found	Not Found	Not Found	High	Not Found	Not Found	1
FALSE	High	Master Protein	MMAR_0032	conserved hypothetical protein|332 AA	conserved hypotheticals	0.043	2	1	1	1	331	36.3	6.54	2.68	1	0																			Not Found	Not Found	Peak Found	Peak Found	High	Not Found	Not Found	Not Found	Not Found	Not Found	Not Found	Not Found	Not Found	Not Found	1
FALSE	High	Master Protein	MMAR_0036	DNA-binding protein|136 AA	regulatory proteins	0.003	18	2	3	2	135	14.6	5.07	8.91	2	0	1	0.01	0.115	100	2.62555e-17	2.17235e-17	7412.26	0	845.96	0	2156407	8.52928e+06	556376	1.6931e+07			71.62	105.57	Not Found	Not Found	Not Found	Not Found	Not Found	Not Found	Not Found	Not Found	High	High	Peak Found	Peak Found	Not Found	High	1
FALSE	High	Master Protein	MMAR_0051	conserved hypothetical protein|258 AA	conserved hypotheticals	0	39	8	9	8	257	27.5	4.89	29.14	8	0	100	3.262	100	0.01	0.764863	2.17235e-17	0	147.81	0	0	5.29083e+07	1.749e+09	2.59709e+06	1.9048e+07	19.35	27.05	42.09		Peak Found	Peak Found	Not Found	Peak Found	Peak Found	Peak Found	Peak Found	Peak Found	High	High	High	Not Found	Not Found	High	1
FALSE	High	Master Protein	MMAR_0056	mtc28 secreted proline rich protein Mtc28|378 AA	cell wall and cell processes	0	40	12	34	12	377	37.7	7.61	113.32	12	0	7.517	2.232	2.784	0.597	0.879362	0.792895	140.69	80.39	877.17	3.62	6.77604e+07	3.39393e+07	8.66564e+07	6.80545e+06	11.68	10.73	45.15	126.6	High	High	Peak Found	High	High	Peak Found	High	Peak Found	High	High	High	Peak Found	Peak Found	High	1
FALSE	High	Master Protein	MMAR_0057	leuS leucyl-tRNA synthetase LeuS|977 AA	information pathways	0.001	5	5	5	5	976	107	5.21	9.74	5	0	0.01	13.252	0.01	7.996	0.285398	0.604629	0	549.55	0	921.13	3.62546e+07		4.25516e+06	3.78201e+06	63.35			44.96	Not Found	Not Found	Not Found	Not Found	Not Found	Not Found	Not Found	Not Found	Not Found	Peak Found	Not Found	Not Found	Peak Found	High	1
FALSE	High	Master Protein	MMAR_0063	oxidoreductase|266 AA	intermediary metabolism and respiration	0.002	22	5	6	5	265	28.9	5.63	12.95	5	0	30.394	0.094	100	8.106	0.21664	0.578572	146.39	148.12	0	148.08	1.86554e+07	2.00115e+07	7.41202e+06	1.66725e+07	141.07	30.52	159.6	132.1	Peak Found	Not Found	Not Found	Not Found	Not Found	Not Found	Not Found	Not Found	Peak Found	Peak Found	Peak Found	High	Not Found	High	1
FALSE	High	Master Protein	MMAR_0071	transcriptional regulatory protein|213 AA	regulatory proteins	0.003	20	4	4	4	212	22.8	5.14	8.95	4	0	0.01	0.077	0.01	0.942	0.288353	0.876459	0	559.81	0	6984.05	562484		367480	4.06281e+07			104.82		Peak Found	High	High	High	Peak Found	High	High	High	Peak Found	Not Found	Peak Found	Not Found	Not Found	High	1
FALSE	High	Master Protein	MMAR_0072	rpsF 30S ribosomal protein S6 RpsF|97 AA	information pathways	0	74	9	16	9	96	10.9	8.47	43.33	9	0	0.01	0.27	0.01	0.182	0.538181	0.459733	0	112.54	0	139.68	1.45729e+07		2.052e+07	1.04922e+07	43.97		69.57	132.9	Peak Found	High	Not Found	Not Found	Peak Found	Peak Found	Peak Found	Peak Found	High	High	Peak Found	High	Not Found	High	1
FALSE	High	Master Protein	MMAR_0073	ssb single-strand binding protein Ssb|176 AA	information pathways	0	34	5	11	5	175	17.8	5.21	37.45	5	0	0.276	4.166	0.46	3.602	0.674916	0.811644	92.52	58.98	84.85	86.13	5.51956e+07	6.91032e+06	8.92801e+06	9.99545e+06	58.4	58.63	65.6	147.86	High	High	High	High	High	High	High	High	High	High	High	Peak Found	Peak Found	High	1
FALSE	High	Master Protein	MMAR_0074	rpsR1 30S ribosomal protein S18-1 RpsR1|85 AA	information pathways	0.006	14	1	3	1	84	9.5	10.61	6.74	1	0		0.01	0.01	0.01	2.62555e-17	2.17235e-17		0	0	0			1.80527e+06	2.05037e+07			89.88		Not Found	Not Found	Not Found	Not Found	High	Not Found	Not Found	Not Found	High	High	Peak Found	Not Found	Not Found	High	1
FALSE	High	Master Protein	MMAR_0075	rplI 50S ribosomal protein L9 RplI|153 AA	information pathways	0	40	5	9	5	152	16.2	9.28	23.92	5	0	0.099	4.582	0.281	12.762	0.63942	0.458299	724.15	110.86	147.84	83.34	1.6599e+06	2.74244e+06	1.36415e+06	1.26965e+07	112.52	117	144.5	107.05	Peak Found	High	Peak Found	Not Found	High	Peak Found	Peak Found	Peak Found	High	High	High	High	Not Found	High	1
FALSE	High	Master Protein	MMAR_0078	conserved hypothetical protein|83 AA	conserved hypotheticals	0.002	29	2	5	2	82	9.4	5.9	13.88	2	0	0.01	0.199	0.493	0.01	0.531905	2.17235e-17	0	141.98	0	0	1.06094e+06	1.85716e+07	1.62501e+06	4.52095e+07	127.47		64.8		Peak Found	Peak Found	Not Found	Not Found	Peak Found	Peak Found	Peak Found	Peak Found	High	High	High	Not Found	Not Found	Peak Found	1
FALSE	High	Master Protein	MMAR_0081	carbon monoxyde dehydrogenase (medium chain), CoxM_2|335 AA	intermediary metabolism and respiration	0.06	3	1	1	1	334	35.5	7.2	2.16	1	0		0.01	0.01	0.281	2.62555e-17	0.577807		0	0	2079.7			2.77424e+06	2.42771e+07			14.58		Not Found	Peak Found	Not Found	Not Found	Peak Found	Not Found	Not Found	Not Found	Peak Found	Not Found	High	Not Found	Not Found	Peak Found	1
FALSE	High	Master Protein	MMAR_0101	polyketide synthase PKS|2445 AA	lipid metabolism	0.003	1	1	2	1	2444	254.9	5.27	7.49	1	0																			Not Found	Not Found	Not Found	Not Found	Not Found	Not Found	Not Found	Not Found	Not Found	Not Found	Not Found	Not Found	Not Found	Not Found	1
FALSE	High	Master Protein	MMAR_0107	celA cellobiohydrolase a (1,4-beta-cellobiosidase a) CelA,|351 AA	intermediary metabolism and respiration	0	32	10	14	10	350	36.3	5.08	40.46	10	0	0.683	0.957	8.553	1.378	0.936193	0.973344	192.13	124.53	0	54.11	2.20588e+07	4.1163e+06	2.30766e+07	7.00068e+06	74.93	9.69	89.87	126.23	High	Peak Found	Peak Found	Peak Found	High	Peak Found	Not Found	Peak Found	High	High	High	Peak Found	Peak Found	Peak Found	1
FALSE	High	Master Protein	MMAR_0110	oxidoreductase|480 AA	cell wall and cell processes	0	73	30	129	30	479	49	7.91	459.68	30	0	1.208	0.283	25.251	0.333	0.556651	0.61413	68.06	147.84	50.68	879.18	6.81526e+08	3.6108e+08	3.92466e+08	2.8028e+08	28.54	17.37	32.37	121.34	High	High	Not Found	Peak Found	Peak Found	Peak Found	Peak Found	Not Found	High	High	High	Peak Found	Peak Found	High	1
FALSE	High	Master Protein	MMAR_0111	PE family protein|325 AA	PE/PPE	0	31	9	100	3	387	37.1	4.94	344.58	9	8	0.739	0.499	1.583	0.467	0.764109	0.712997	137.86	95.64	7.76	44.81	9.83305e+07	5.49641e+07	5.63551e+08	1.87263e+08	94.15	33.25	36.4	39.7	High	High	High	High	High	High	High	High	Not Found	Not Found	Not Found	Not Found	Not Found	Not Found	1
FALSE	High	Master Protein	MMAR_0112	haloalkane dehalogenase DhaA_1|326 AA	intermediary metabolism and respiration	0.007	5	1	2	1	325	36.3	5.52	5.28	1	0		0.01	0.01	0.714	2.62555e-17	0.844495		0	0	5291			420189	1.86472e+07			19.44		Not Found	Not Found	Not Found	Not Found	Not Found	Not Found	Not Found	Not Found	Peak Found	Not Found	Peak Found	Not Found	Not Found	High	1
FALSE	High	Master Protein	MMAR_0126	conserved hypothetical protein|253 AA	conserved hypotheticals	0.06	4	1	1	1	252	26.6	5.02	2.26	1	0	100	0.01	1	1	2.62555e-17	0.876459	0	0	7412.26	7412.26		1.41772e+07	560595	1.00485e+07					Not Found	Not Found	Peak Found	Peak Found	Peak Found	Peak Found	Peak Found	Peak Found	Peak Found	Not Found	Not Found	Not Found	Not Found	High	1
FALSE	High	Master Protein	MMAR_0127	zinc-containing alcohol dehydrogenase NAD-dependent, AdhD_1|370 AA	intermediary metabolism and respiration	0.097	3	1	1	1	369	38.7	5.81	1.75	1	0	0.01	100	0.01	100	2.62555e-17	2.17235e-17	0	0	0	0	2.04268e+06			796817				114.96	Not Found	High	Not Found	Not Found	Not Found	Not Found	Not Found	Not Found	Not Found	Not Found	Not Found	Peak Found	Peak Found	High	1
FALSE	High	Master Protein	MMAR_0130	monooxygenase hydroxylase, subunit B (AamH_B)|364 AA	intermediary metabolism and respiration	0.051	7	1	1	1	363	40	5.15	2.47	1	0																			Not Found	Not Found	Not Found	Not Found	Not Found	Not Found	Not Found	Not Found	Not Found	Not Found	Not Found	High	Not Found	Not Found	1
FALSE	High	Master Protein	MMAR_0154	coenzyme F420-dependent oxidoreductase|347 AA	intermediary metabolism and respiration	0	28	7	13	7	346	37.4	6.19	37.28	7	0	2.468	6.945	7.653	3.744	0.488156	0.803716	256.15	417.63	114.5	147.86	1.32312e+07	8.232e+07	5.0378e+06	4.1472e+07	129.05	52.24	114.15	125.73	High	Peak Found	Peak Found	Peak Found	High	Not Found	Not Found	Not Found	Peak Found	High	Peak Found	Not Found	Peak Found	High	1
FALSE	High	Master Protein	MMAR_0158	icd2 isocitrate dehydrogenase [NADP] Icd2|746 AA	intermediary metabolism and respiration	0.002	8	5	6	5	745	82.3	5.47	13.57	5	0	0.047	100	0.061	23.6	2.62555e-17	0.2874	335.15	0	442.04	146.55	9.99497e+07	3.59512e+07	3.70917e+06	1.71491e+07	94.55	62.41	56.98	138.44	Peak Found	Not Found	Not Found	Not Found	Peak Found	Peak Found	Peak Found	Peak Found	High	Peak Found	Peak Found	Peak Found	Peak Found	High	1
FALSE	High	Master Protein	MMAR_0178	mce6B MCE-family protein Mce6B|358 AA	virulence, detoxification, adaptation	0.054	6	1	1	1	357	38.6	7.97	2.45	1	0		0.01	0.01	0.01	2.62555e-17	2.17235e-17		0	0	0			1.74162e+06	3.27431e+06			100.76		Not Found	Not Found	Not Found	Not Found	Not Found	Not Found	Not Found	Not Found	Peak Found	High	Not Found	Not Found	Not Found	Peak Found	1
FALSE	High	Master Protein	MMAR_0187	10 kDa culture filtrate antigen EsxB_1|101 AA	virulence, detoxification, adaptation	0	100	30	2567	30	100	10.7	4.67	9447.34	30	0	0.407	0.029	3.317	0.01	0.0476801	2.17235e-17	62.45	146.71	33.79	0	9.14828e+10	9.19366e+09	2.08981e+11	2.15745e+08	79.06	17.79	20.58	170.14	High	Peak Found	Peak Found	Peak Found	Peak Found	Peak Found	Peak Found	Peak Found	High	High	High	High	Peak Found	High	1
FALSE	High	Master Protein	MMAR_0188	6 kDa culture filtrate antigen EsxA_1 (early secreted antigenic target - Esat6)|96 AA	virulence, detoxification, adaptation	0	69	4	13	4	95	9.9	4.72	53.22	4	0	2.082	0.437	34.689	0.447	0.711797	0.697961	129.02	7.8	187.99	124.08	1.01234e+07	2.0107e+07	5.8603e+07	2.17277e+06	160.75	15.34	98.7	66.97	Peak Found	Peak Found	Peak Found	Peak Found	Peak Found	Peak Found	Peak Found	Peak Found	High	High	High	Not Found	Peak Found	High	1
FALSE	High	Master Protein	MMAR_0191	PPE family protein|382 AA	PE/PPE	0	37	8	84	2	388	37.6	5.24	299.22	8	0	100	0.01	100	0.01	2.62555e-17	2.17235e-17	0	0	0	0	514040	5.21053e+07	1.03508e+07	6.66629e+06	125.94	45.18	169.56		Peak Found	Not Found	Not Found	Not Found	High	Not Found	Not Found	Not Found	Not Found	Not Found	Not Found	Not Found	Not Found	Not Found	1
FALSE	High	Master Protein	MMAR_0205	flavoprotein|535 AA	intermediary metabolism and respiration	0.014	9	1	1	1	534	56.8	9.33	4.02	1	0	0.259	5.297	1.519	0.162	0.581456	0.391746	55.85	144.19	4880.61	1196.15	402324	77213.6	913989	2.47911e+06	146.55	41.28	4.7		Peak Found	Peak Found	High	High	Peak Found	High	High	High	Not Found	High	Peak Found	Not Found	Not Found	Peak Found	1
FALSE	High	Master Protein	MMAR_0208	glyA2 serine hydroxymethyltransferase GlyA2|426 AA	intermediary metabolism and respiration	0.004	4	1	2	1	425	45.4	5.73	7.08	1	0		0.01		0.01	2.62555e-17	2.17235e-17		0		0			3.88952e+06						Not Found	Not Found	Not Found	Not Found	Not Found	Not Found	Not Found	Not Found	High	Not Found	Not Found	Not Found	Not Found	Not Found	1
FALSE	High	Master Protein	MMAR_0216	glutamine-transport ATP-binding protein ABC transporter|331 AA	cell wall and cell processes	0.051	4	1	1	1	330	35.8	5.1	2.47	1	0																			Not Found	Not Found	Not Found	Not Found	Not Found	Not Found	Not Found	Not Found	Not Found	High	Not Found	Not Found	Not Found	Not Found	1
FALSE	High	Master Protein	MMAR_0225	conserved hypothetical secreted protein|207 AA	cell wall and cell processes	0	60	13	48	13	206	21.1	5.49	150.17	13	0	7.259	1.342	8.384	1.152	0.99064	0.920355	147.21	103.56	38.34	108.94	1.83888e+08	1.20919e+08	1.61406e+08	5.7314e+06	120.38	28.4	29.45	170.3	High	Peak Found	High	High	High	High	High	High	High	High	High	Peak Found	Peak Found	High	1
FALSE	High	Master Protein	MMAR_0226	conserved hypothetical protein|203 AA	conserved hypotheticals	0.081	9	1	1	1	202	22.4	5.91	1.85	1	0	100	100	13.591	100	2.62555e-17	2.17235e-17	0	0	125.29	0	15737082	3.25345e+07		8.11882e+06		39.71		80.22	Not Found	Peak Found	Not Found	Not Found	High	Not Found	Not Found	Not Found	Not Found	Not Found	Not Found	Peak Found	High	Not Found	1
FALSE	High	Master Protein	MMAR_0227	conserved lipoprotein LpqP_1|327 AA	cell wall and cell processes	0.048	7	1	1	1	326	33.9	8.35	2.54	1	0	0.01	1	0.01	76.536	0.936193	0.0883937	0	7412.26	0	40.12	6.25224e+06		350166	1.14736e+07				74.02	Not Found	Not Found	Not Found	Not Found	Peak Found	Not Found	Not Found	Not Found	Peak Found	Not Found	Not Found	Peak Found	High	Not Found	1
FALSE	High	Master Protein	MMAR_0245	enoyl-CoA hydratase, EchA8_7|270 AA	lipid metabolism	0.06	3	1	1	1	269	29	5.67	2.21	1	0		0.01	0.01	1	2.62555e-17	0.876459		0	0	7412.26			3.17037e+06	1.47674e+07					Not Found	Not Found	Not Found	Not Found	Not Found	Not Found	Not Found	Not Found	Not Found	Peak Found	Not Found	Not Found	Not Found	High	1
FALSE	High	Master Protein	MMAR_0254	ketoacyl reductase|268 AA	lipid metabolism	0.005	12	2	2	2	267	27.6	6.95	6.83	2	0	0.01	39.791	0.01	39.526	0.0861143	0.215466	0	156.8	0	158.25	2.91521e+06		146620	7.13372e+06	21.24			22.34	Peak Found	Not Found	Not Found	Not Found	Peak Found	Not Found	Not Found	Not Found	Peak Found	Not Found	Not Found	High	Not Found	Peak Found	1
FALSE	High	Master Protein	MMAR_0256	non-ribosomal peptide synthetase|1417 AA	lipid metabolism	0.076	1	1	1	1	1416	149.4	5.87	1.9	1	0																			Not Found	Not Found	Not Found	Not Found	Not Found	Not Found	Not Found	Not Found	High	Not Found	Not Found	Not Found	Not Found	Not Found	1
FALSE	High	Master Protein	MMAR_0258	fadD10 fatty-acid-CoA ligase FadD10|532 AA	lipid metabolism	0	22	9	12	9	531	55.6	4.96	30.13	9	0	0.01	4.026	0.145	2.392	0.686111	0.876459	0	263.35	1067.17	147.64	5.12594e+07	4.58469e+07	4.33152e+06	2.48342e+07	142.94		102.13	140.53	Peak Found	Peak Found	Not Found	Not Found	High	Not Found	Not Found	Not Found	Peak Found	High	Peak Found	Peak Found	Not Found	High	1
FALSE	High	Master Protein	MMAR_0260	oxidoreductase|290 AA	intermediary metabolism and respiration	0	35	8	11	8	289	32.3	5.59	29.62	8	0	0.8	5.402	3.811	2.023	0.584081	0.918949	130.72	138.67	1942.15	147.53	1.36954e+07	7.48531e+07	4.2933e+06	1.97856e+07	104.41	16.44	84.2	137.49	Peak Found	Not Found	Not Found	Not Found	Not Found	Not Found	Not Found	Not Found	High	High	Peak Found	Not Found	Peak Found	High	1
FALSE	High	Master Protein	MMAR_0268	conserved secreted protein|73 AA	cell wall and cell processes	0.002	68	4	5	4	72	7.5	4.2	16.27	4	0	22.299	0.992	0.046	100	0.936193	2.17235e-17	315.91	7356.18	146.76	0	8.95567e+06	2.09299e+07	3.36721e+06	5.79277e+08	117.71	16.86	69.51	124.95	High	Not Found	Not Found	Not Found	Peak Found	Not Found	Not Found	Not Found	Peak Found	High	Peak Found	Peak Found	Peak Found	Peak Found	1
FALSE	High	Master Protein	MMAR_0298	conserved protein|91 AA	conserved hypotheticals	0.007	27	2	2	2	90	9.8	6.02	5.69	2	0	31.976	0.01	100	0.01	2.62555e-17	2.17235e-17	208.13	0	0	0	9.93335e+06	7.98488e+07	1.02406e+06			33.38	42.14		Not Found	Not Found	Not Found	Not Found	Not Found	Peak Found	Peak Found	Peak Found	High	High	Not Found	Not Found	Not Found	Not Found	1
FALSE	High	Master Protein	MMAR_0299	PE-PGRS family protein|558 AA	PE/PPE	0	24	8	47	5	636	60.9	4.41	160.96	8	4	11.191	2.349	0.51	1.718	0.866137	0.970564	144.53	7.58	235.14	88.2	1.39814e+07	1.10719e+08	1.01703e+08	8.97553e+07	162.9	40.75	72.56	103.03	High	High	High	High	High	High	High	High	Not Found	Not Found	Not Found	Not Found	Not Found	Not Found	1
FALSE	High	Master Protein	MMAR_0316	conserved hypothetical secreted protein|252 AA	cell wall and cell processes	0	16	2	15	2	251	26.7	8.78	60.58	2	0	0.342	2.311	32.435	0.195	0.868583	0.479282	121.35	85.84	204.51	1439.73	2.74468e+07	1.33705e+07	7.85393e+06	3.73739e+06	47.36	44.23	47.68	103.89	Peak Found	Peak Found	Not Found	Not Found	Peak Found	Peak Found	Not Found	Peak Found	High	High	High	High	Peak Found	Not Found	1
FALSE	High	Master Protein	MMAR_0317	oxyS oxidative stress response regulatory protein OxyS|406 AA	regulatory proteins	0.043	4	1	1	1	405	43.4	6.46	2.73	1	0	0.01	0.187		0.01	0.424001	2.17235e-17	0	0		0	736575		3.94882e+06						Not Found	Not Found	Not Found	Not Found	Not Found	Not Found	Not Found	Not Found	Not Found	High	Not Found	Not Found	Not Found	Not Found	1
FALSE	High	Master Protein	MMAR_0321	fusA2 elongation factor G FusA2|719 AA	information pathways	0.074	1	1	1	1	718	75.9	5.1	1.95	1	0																			Not Found	Not Found	Not Found	Not Found	Not Found	Not Found	Not Found	Not Found	Not Found	Not Found	Not Found	Not Found	Not Found	High	1
FALSE	High	Master Protein	MMAR_0324	pepA serine protease PepA|358 AA	intermediary metabolism and respiration	0	62	17	70	17	357	35.1	5.2	205.17	17	0	3.867	0.028	4.731	0.01	0.0447017	2.17235e-17	504.16	124.01	1563.25	0	7.26133e+08	2.43365e+07	1.02685e+09	1.70331e+07	98.03	101.94	63.43	128.49	High	High	High	High	Peak Found	High	High	High	High	High	High	Peak Found	Not Found	Peak Found	1
FALSE	High	Master Protein	MMAR_0325	treS trehalose synthase TreS|596 AA	virulence, detoxification, adaptation	0.001	10	4	4	4	595	67.9	4.97	9.75	4	0	0.13	0.01	0.01	9.906	2.62555e-17	0.524739	0	0	0	124.68	1.44104e+07	1.87936e+06	774990	1.32596e+07			70.41	145.73	Not Found	High	Not Found	Not Found	Not Found	Not Found	Not Found	Not Found	Peak Found	Peak Found	Not Found	Peak Found	Peak Found	High	1
FALSE	High	Master Protein	MMAR_0326	conserved protein|456 AA	conserved hypotheticals	0	32	11	15	11	455	49.3	4.96	42.03	11	0	100	2.267	7.454	0.809	0.876741	0.876459	0	40.71	988.94	145.76	3.77739e+07	1.28792e+07	3.34011e+06	1.24299e+07	103.29	169.53	50.53	139.75	Peak Found	Peak Found	Not Found	Not Found	Peak Found	Not Found	Not Found	Not Found	High	High	Peak Found	Peak Found	Not Found	High	1
FALSE	High	Master Protein	MMAR_0328	fbpC secreted antigen 85-C FbpC|347 AA	cell wall and cell processes	0	56	21	174	21	346	36.6	7.33	552.97	21	0	1.585	0.222	5.919	1.372	0.470833	0.973238	107.51	147.83	28.57	98.35	3.97283e+08	7.04975e+08	8.11891e+08	2.14539e+07	128.47	1.68	10.64	171.53	High	Not Found	High	High	Peak Found	High	High	High	High	High	High	Peak Found	Peak Found	High	1
FALSE	High	Master Protein	MMAR_0343	zinc-dependent alcohol dehydrogenase|348 AA	intermediary metabolism and respiration	0.062	5	1	1	1	347	36.4	5.01	2.16	1	0																			Not Found	High	Not Found	Not Found	Not Found	Not Found	Not Found	Not Found	Not Found	Not Found	Not Found	Not Found	Not Found	High	1
FALSE	High	Master Protein	MMAR_0344	conserved protein|71 AA	conserved hypotheticals	0	79	5	12	5	70	7.3	5.26	40.37	5	0	0.631	3.919	4.074	0.319	0.696905	0.578572	115	130.16	147.9	2365.13	1.36555e+07	6.59978e+06	2.07643e+06	4.13771e+06	72.22	19.34	125.69	111.93	High	Not Found	Not Found	Not Found	Peak Found	Not Found	Peak Found	Peak Found	High	High	High	Peak Found	Not Found	High	1
FALSE	High	Master Protein	MMAR_0347	msrA peptide methionine sulfoxide reductase MsrA|172 AA	intermediary metabolism and respiration	0.013	8	1	1	1	171	19.2	6.09	4.07	1	0	0.01	2.984	0.01	1	0.78819	0.876459	0	0	0	7412.26	3.05406e+06		1.02344e+06	1.52048e+06					Not Found	Not Found	Not Found	Not Found	Not Found	Not Found	Not Found	Not Found	Not Found	High	Not Found	Peak Found	Not Found	Not Found	1
FALSE	High	Master Protein	MMAR_0355	transcriptional regulatory protein (possibly TetR-family)|212 AA	regulatory proteins	0.014	13	2	2	2	211	22.9	6.93	4.03	2	0	0.01	0.01	0.01	0.01	2.62555e-17	2.17235e-17	0	0	0	0	9.57534e+06		453822	2.30345e+07			53.43		Not Found	High	Not Found	Not Found	Not Found	Peak Found	Peak Found	Peak Found	High	Peak Found	Peak Found	Not Found	Not Found	Peak Found	1
FALSE	High	Master Protein	MMAR_0357	O-Methyltransferase|314 AA	intermediary metabolism and respiration	0.003	12	3	3	3	313	34.9	5.07	7.54	3	0	0.01	100	0.01	1	2.62555e-17	0.876459	0	0	0	7412.26	2.32341e+06		216309	3.44705e+07	106.43				Peak Found	Not Found	Not Found	Not Found	Not Found	Not Found	Not Found	Not Found	Peak Found	Not Found	Not Found	Not Found	Not Found	High	1
FALSE	High	Master Protein	MMAR_0358	O-Methyltransferase|312 AA	intermediary metabolism and respiration	0.003	12	3	3	3	311	34.1	4.86	7.3	3	0	1		0.026	1		0.876459	7412.26		0	7412.26	1.88439e+07	90284.8	641542	1.3317e+07					Not Found	Not Found	Not Found	Not Found	Not Found	Not Found	Not Found	Not Found	Not Found	High	Not Found	Not Found	Not Found	High	1
FALSE	High	Master Protein	MMAR_0360	short-chain type dehydrogenase/reductase|287 AA	intermediary metabolism and respiration	0	59	13	36	13	286	29.8	5.43	120.6	13	0	0.832	3.967	2.018	11.49	0.691708	0.4856	19.31	51.96	110.06	55.7	4.41832e+07	4.37873e+07	2.07392e+07	2.03159e+08	59.23	13.87	57.03	31.68	High	High	High	High	High	High	High	High	High	High	High	High	Not Found	High	1
FALSE	High	Master Protein	MMAR_0361	quinone oxidoreductase|323 AA	intermediary metabolism and respiration	0.074	4	1	1	1	322	33.4	5.66	1.93	1	0		0.01	0.01	1	2.62555e-17	0.876459		0	0	7412.26			1.28503e+06	1.02884e+07					Not Found	Not Found	Not Found	Not Found	High	Not Found	Not Found	Not Found	Peak Found	Not Found	Not Found	Not Found	Not Found	High	1
FALSE	High	Master Protein	MMAR_0369	PE family protein|590 AA	PE/PPE	0.075	3	1	1	1	324	31.9	3.9	1.92	1	0	0.01	100	0.01	100	2.62555e-17	2.17235e-17	0	0	0	0	1.94924e+07			2.20355e+06					High	High	Not Found	Peak Found	High	Not Found	Peak Found	Peak Found	Not Found	Not Found	Not Found	Not Found	Not Found	Peak Found	1
FALSE	High	Master Protein	MMAR_0370	PE family protein|551 AA	PE/PPE	0.006	8	2	2	1	381	38.2	4.35	6.63	2	0	0.01	100	0.01	100	2.62555e-17	2.17235e-17	0	0	0	0	1.18504e+07			4.93568e+06				11.05	Not Found	Not Found	Not Found	Not Found	Not Found	Not Found	Not Found	Not Found	Not Found	Not Found	Not Found	Not Found	High	Peak Found	1
FALSE	High	Master Protein	MMAR_0371	PE family protein|583 AA	PE/PPE	0	18	7	42	4	641	61.2	4.27	133.63	7	0	0.591	87.138	5.117	0.303	0.0231106	0.593365	4.99	20.48	11.43	2246.02	1.56618e+08	6.97505e+07	2.19674e+06	1.29579e+07	77.27	14.72	61.83	70.81	Not Found	Not Found	Not Found	Not Found	Not Found	Not Found	Not Found	Not Found	High	High	Peak Found	Not Found	Peak Found	Peak Found	1
FALSE	High	Master Protein	MMAR_0374	fadE2 acyl-CoA dehydrogenase FadE2|417 AA	lipid metabolism	0.007	11	3	3	3	416	45.6	6.48	6.29	3	0	0.01	0.01	0.01	100	2.62555e-17	2.17235e-17	0	0	0	0	4.30952e+06		306315	3.51218e+07			114.66	145.5	Not Found	Not Found	Not Found	Not Found	Not Found	Not Found	Not Found	Not Found	Peak Found	Not Found	Peak Found	Peak Found	Peak Found	High	1
FALSE	High	Master Protein	MMAR_0379	pntB NAD(P) transhydrogenase (subunit beta) PntB|475 AA	intermediary metabolism and respiration	0.062	4	1	1	1	474	48.3	6.35	2.14	1	0																			Not Found	Not Found	Not Found	Not Found	Not Found	Not Found	Not Found	Not Found	Not Found	Not Found	High	Not Found	Not Found	Not Found	1
FALSE	High	Master Protein	MMAR_0380	conserved hypothetical protein|42 AA	conserved hypotheticals	0	76	3	11	3	41	4.6	3.8	24.79	3	0	0.01	0.035	0.01	0.01	0.0630291	2.17235e-17	0	240.49	0	0	8.20153e+07		7.77259e+07	3.80213e+06	132.84		59.98		High	Peak Found	Not Found	Not Found	Peak Found	Not Found	Not Found	High	High	High	High	Not Found	Not Found	Peak Found	1
FALSE	High	Master Protein	MMAR_0382	PE-PGRS family protein|494 AA	PE/PPE	0.002	10	2	5	2	534	46.5	3.85	18.38	2	0		0.01	0.01	0.01	2.62555e-17	2.17235e-17		0	0	0			1.02897e+07	2.34793e+07			29.19		Not Found	Not Found	Not Found	Not Found	Not Found	Not Found	Not Found	Not Found	High	High	High	Not Found	Not Found	Peak Found	1
FALSE	High	Master Protein	MMAR_0383	PE family protein|497 AA	PE/PPE	0	16	14	35	14	1814	145.8	4.37	137.5	14	0	0.03	9.657	0.01	0.222	0.381112	0.511406	142.88	143.61	0	961.68	6.45777e+08	2.99555e+07	9.08168e+06	2.29934e+07	83.67	80.26	126.65	88.76	High	High	Not Found	Not Found	Peak Found	Not Found	Not Found	Not Found	Not Found	Not Found	Not Found	Not Found	Not Found	Not Found	1
FALSE	High	Master Protein	MMAR_0384	PE4 PE family protein|506 AA	PE/PPE	0.001	12	3	3	3	557	47.6	4.15	10.63	3	0	0.01	100	0.01	100	2.62555e-17	2.17235e-17	0	0	0	0	2.92209e+07			2.10425e+06					High	High	Not Found	Not Found	High	Not Found	Not Found	Not Found	Not Found	High	Not Found	Not Found	Not Found	Peak Found	1
FALSE	High	Master Protein	MMAR_0405	adhE zinc-type alcohol dehydrogenase (E subunit) AdhE|381 AA	intermediary metabolism and respiration	0.06	3	1	1	1	380	38.7	5.77	2.2	1	0	0.01	1	0.01	1	0.992744	0.876459	0	7412.26	0	7412.26	1.07802e+06		387577	9.95798e+06					Not Found	Peak Found	Peak Found	Not Found	Peak Found	Not Found	Not Found	Not Found	Peak Found	Not Found	Not Found	Not Found	Not Found	High	1
FALSE	High	Master Protein	MMAR_0407	conserved protein|154 AA	conserved hypotheticals	0.002	29	2	3	2	153	16.7	4.64	13.83	2	0	0.01	0.421	0.01	1	0.698666	0.876459	0	0	0	7412.26	4.39699e+06		1.3483e+07	4.70145e+06					Not Found	Not Found	Not Found	Not Found	Peak Found	Not Found	Not Found	Not Found	Not Found	High	Not Found	Not Found	Not Found	Peak Found	1
FALSE	High	Master Protein	MMAR_0413	mce1B MCE-family protein Mce1B|347 AA	virulence, detoxification, adaptation	0.059	3	1	1	1	346	37.7	7.5	2.17	1	0		0.01	0.01	0.292	2.62555e-17	0.584013		0	0	2160.75			794230	9.89966e+06			51.41		Not Found	Not Found	Not Found	Not Found	Not Found	Not Found	Not Found	Not Found	Peak Found	Not Found	High	Not Found	Not Found	Peak Found	1
FALSE	High	Master Protein	MMAR_0414	mce1C MCE-family protein Mce1C|522 AA	virulence, detoxification, adaptation	0.008	7	2	2	2	521	54.5	5.63	4.29	2	0	0.01	100	0.01	100	2.62555e-17	2.17235e-17	0	0	0	0	2.71388e+07			4.54521e+06	66.24				High	High	Peak Found	Peak Found	High	Peak Found	High	Peak Found	Not Found	Not Found	Not Found	Not Found	Peak Found	Not Found	1
FALSE	High	Master Protein	MMAR_0415	mce1D MCE-family protein Mce1D|536 AA	virulence, detoxification, adaptation	0.006	6	3	3	3	535	57.2	5.21	6.51	3	0	0.01	0.01	0.01	0.169	2.62555e-17	0.436874	0	0	0	1249.07	2.9473e+06		5.52812e+06	1.1372e+07			93.57	125.47	Not Found	Not Found	Not Found	Not Found	Not Found	Not Found	Not Found	Not Found	High	Peak Found	High	Not Found	Peak Found	High	1
FALSE	High	Master Protein	MMAR_0416	lprK MCE-family lipoprotein LprK (MCE-family lipoprotein Mce1E)|409 AA	virulence, detoxification, adaptation	0.073	2	1	1	1	408	43.7	9.11	1.97	1	0		0.01	0.01	0.082	2.62555e-17	0.271245		0	0	598.89			721055	321841			54.93		Not Found	Not Found	Not Found	Not Found	Not Found	Not Found	Not Found	Not Found	Peak Found	Not Found	High	Peak Found	Not Found	Not Found	1
FALSE	High	Master Protein	MMAR_0417	mce1F MCE-family protein Mce1F|518 AA	virulence, detoxification, adaptation	0.112	2	1	1	1	517	54.4	5.48	1.71	1	0		0.01		0.01	2.62555e-17	2.17235e-17		0		0			985191				108.62		Not Found	Not Found	Not Found	Not Found	Not Found	Not Found	Not Found	Not Found	High	Not Found	Peak Found	Not Found	Not Found	Not Found	1
FALSE	High	Master Protein	MMAR_0418	conserved Mce associated membrane protein|227 AA	cell wall and cell processes	0.077	4	1	1	1	226	23.9	4.55	1.89	1	0		0.01		0.01	2.62555e-17	2.17235e-17		0		0			2.25822e+06				39.17		Not Found	Not Found	Not Found	Not Found	Peak Found	Not Found	Not Found	Not Found	Peak Found	Peak Found	High	Not Found	Not Found	Not Found	1
FALSE	High	Master Protein	MMAR_0422	lprO lipoprotein LprO |382 AA	cell wall and cell processes	0	44	12	31	12	381	40.4	8.53	115.73	12	0	0.01	0.75	0.01	7.501	0.881273	0.599402	0	58.78	0	10.11	6.49838e+06	3.00345e+07	7.80701e+06	4.03348e+07	142.01		33.1	86.36	High	High	Peak Found	Peak Found	High	Peak Found	Peak Found	Not Found	High	High	High	High	High	Peak Found	1
FALSE	High	Master Protein	MMAR_0424	conserved hypothetical protein|242 AA	conserved hypotheticals	0.061	4	1	1	1	241	26.4	6.21	2.3	1	0	0.01	100	100	0.01	2.62555e-17	2.17235e-17	0	0	0	0	4.84819e+06	2.39109e+06	935013		152.05				Peak Found	Peak Found	Not Found	Peak Found	Peak Found	Peak Found	Peak Found	Peak Found	Not Found	Not Found	Peak Found	Not Found	Not Found	Not Found	1
FALSE	High	Master Protein	MMAR_0431	PE-PGRS family protein |1135 AA	PE/PPE	0	44	14	52	14	589	60.4	3.94	157.84	14	0	2.246	9.815	100	0.01	0.377338	2.17235e-17	26.18	140.72	0	0	3.10335e+08	3.65502e+08	1.18211e+08	1.89697e+08	83.02	10.19	60.45		High	High	Not Found	Not Found	Peak Found	Not Found	Not Found	Not Found	High	High	High	Not Found	Not Found	Peak Found	1
FALSE	High	Master Protein	MMAR_0432	ilvD dihydroxy-acid dehydratase IlvD|565 AA	intermediary metabolism and respiration	0	21	8	10	8	564	58.6	5.38	32	8	0	0.01	0.627	0.01	93.533	0.801565	0.0694694	0	234.35	0	10.25	2.87377e+06	8.94625e+06	3.37731e+06	8.53761e+07	116.16		74.78	77.51	Peak Found	Not Found	Not Found	Not Found	Peak Found	Not Found	Not Found	Peak Found	High	High	Peak Found	Peak Found	Peak Found	High	1
FALSE	High	Master Protein	MMAR_0435	conserved secretory protein|342 AA	cell wall and cell processes	0	65	19	43	19	341	35.8	5.41	123.78	19	0	0.557	3.241	32.424	0.226	0.767751	0.515882	27.78	6.85	204.59	54.56	3.68715e+08	6.32511e+07	1.63764e+08	8.69659e+06	55.8	81.64	74.28	140.42	High	Not Found	Not Found	Not Found	Peak Found	Not Found	Not Found	Not Found	High	High	High	Peak Found	Not Found	Peak Found	1
FALSE	High	Master Protein	MMAR_0438	zmp1 zinc metalloprotease|665 AA	intermediary metabolism and respiration	0.02	2	1	1	1	664	74.2	5.19	3.66	1	0																			Not Found	High	Not Found	Not Found	Not Found	Not Found	Not Found	Not Found	Not Found	High	Not Found	Not Found	Not Found	Not Found	1
FALSE	High	Master Protein	MMAR_0443	exported protein|170 AA	cell wall and cell processes	0	51	4	10	4	169	16.7	8.5	47.89	4	0	0.01	1.551	1	0.01	0.950772	2.17235e-17	0	91.97	7412.26	0	2.14028e+07	835347	8.90949e+06	5.18318e+06	93.95		29.95		High	Not Found	Not Found	High	Peak Found	Not Found	Not Found	Not Found	Peak Found	High	High	Not Found	Not Found	High	1
FALSE	High	Master Protein	MMAR_0450	conserved secreted protein|518 AA	cell wall and cell processes	0.008	9	1	1	1	517	54.4	10.11	4.97	1	0																			Not Found	Not Found	Not Found	Not Found	Not Found	Peak Found	Not Found	Not Found	Not Found	Not Found	Not Found	Not Found	Not Found	Not Found	1
FALSE	High	Master Protein	MMAR_0451	pckA iron-regulated phosphoenolpyruvate carboxykinase [GTP] PckA|610 AA	intermediary metabolism and respiration	0	75	43	126	43	609	67.8	4.94	374.59	43	0	3.482	0.923	1.701	3.448	0.936193	0.82532	132.17	74.05	19.59	48.53	4.51625e+08	1.66574e+08	5.5479e+07	2.42242e+08	84.11	93.58	85.31	154.53	High	High	Not Found	Peak Found	High	Peak Found	Peak Found	Peak Found	High	High	High	Peak Found	Peak Found	High	1
FALSE	High	Master Protein	MMAR_0456	conserved protein|336 AA	conserved hypotheticals	0.002	17	4	5	4	335	35.5	6.23	15.75	4	0	1.108	0.731	100	0.01	0.879362	2.17235e-17	109.95	144.84	0	0	1.09689e+07	6.03991e+06	1.79947e+06	2.30149e+07	33.81	33.18	41.4		Not Found	Not Found	Not Found	Not Found	Peak Found	Not Found	Not Found	Not Found	High	High	Peak Found	Not Found	Not Found	High	1
FALSE	High	Master Protein	MMAR_0465	echA1 enoyl-CoA hydratase EchA1|261 AA	lipid metabolism	0	35	8	9	8	260	27.1	5.54	22.33	8	0	100	0.9	41.127	0.914	0.936193	0.876459	0	61.23	149.76	6775.01	1.40278e+07	2.99755e+08	2.35386e+06	1.88658e+07	124.65	6.37	100.24	131.48	Peak Found	Peak Found	Not Found	Not Found	High	Not Found	Peak Found	Peak Found	High	High	Peak Found	Not Found	Peak Found	High	1
FALSE	High	Master Protein	MMAR_0467	conserved hypothetical protein|99 AA	conserved hypotheticals	0.036	14	1	1	1	98	10.1	5.15	2.84	1	0																			Not Found	Not Found	Not Found	Not Found	Peak Found	Not Found	Not Found	Not Found	Not Found	High	Not Found	Not Found	Not Found	Not Found	1
FALSE	High	Master Protein	MMAR_0472	aldehyde dehydrogenase|489 AA	intermediary metabolism and respiration	0.079	2	1	1	1	488	51.6	4.89	1.85	1	0	0.01	0.01	0.01	0.17	2.62555e-17	0.438282	0	0	0	1255.95	1.01867e+07		6.68136e+06	1.06074e+07			75.87		Not Found	Peak Found	Peak Found	Not Found	Not Found	Not Found	Not Found	Not Found	Peak Found	Not Found	Peak Found	Not Found	Not Found	Peak Found	1
FALSE	High	Master Protein	MMAR_0481	conserved hypothetical protein|90 AA	conserved hypotheticals	0.06	11	1	1	1	89	10	4.7	2.21	1	0		0.01	0.01	1	2.62555e-17	0.90187		0	0	7412.26			797395	811342					Not Found	Not Found	Not Found	Not Found	Peak Found	Peak Found	Not Found	Peak Found	Not Found	High	Not Found	Peak Found	Not Found	Not Found	1
FALSE	High	Master Protein	MMAR_0487	php phosphotriesterase Php |327 AA	lipid metabolism	0.113	4	1	1	1	326	36	5.27	1.71	1	0	0.01	100	0.01	100	2.62555e-17	2.17235e-17	0	0	0	0	8.13905e+06			1.7583e+07					Not Found	Not Found	Not Found	Not Found	Not Found	Not Found	Not Found	Not Found	Not Found	Not Found	Not Found	Not Found	Not Found	High	1
FALSE	High	Master Protein	MMAR_0488	fadE4 acyl-CoA dehydrogenase FadE4|569 AA	lipid metabolism	0	29	15	25	15	568	63.9	5.71	67.73	15	0	3.615	9.659	0.189	10.651	0.381112	0.504889	36.48	52.42	1395.35	134.79	1.16402e+07	9.04184e+06	1.08914e+07	1.88497e+07	145.97	86.59	37.12	161.58	Peak Found	Peak Found	Not Found	Not Found	High	Not Found	Not Found	Not Found	High	High	High	Peak Found	Peak Found	High	1
FALSE	High	Master Protein	MMAR_0490	gabD1 succinate-semialdehyde dehydrogenase [NADP+] dependent (SsdH) GabD1|459 AA	intermediary metabolism and respiration	0	25	7	16	7	458	48.5	4.86	51.44	7	0	2.167	13.014	1.684	6.066	0.290587	0.650851	142.64	38.64	114.88	140.97	1.30832e+07	8.36273e+06	3.57687e+06	1.17645e+07	120.82	25.34	64.47	145.85	Peak Found	Peak Found	High	High	High	High	Peak Found	Peak Found	High	High	High	High	Peak Found	High	1
FALSE	High	Master Protein	MMAR_0493	conserved hypothetical membrane protein|475 AA	cell wall and cell processes	0.106	3	1	1	1	474	54.5	10.13	1.72	1	0			0.01	100		2.17235e-17			0	0				1.36644e+08					Not Found	Peak Found	Not Found	Not Found	Not Found	Not Found	Not Found	Not Found	Not Found	Not Found	Not Found	Not Found	Not Found	High	1
FALSE	High	Master Protein	MMAR_0494	glpQ2 glycerophosphoryl diester phosphodiesterase GlpQ2 |263 AA	intermediary metabolism and respiration	0.106	7	1	1	1	262	28.8	8.1	1.72	1	0	0.01	5.107		0.01	0.603469	2.17235e-17	0	1447.81		0	1.1284e+06		9.37069e+06		91.72				Peak Found	Not Found	Peak Found	Peak Found	Peak Found	Not Found	Not Found	Not Found	Not Found	High	Not Found	Not Found	Not Found	Not Found	1
FALSE	High	Master Protein	MMAR_0495	conserved hypothetical secreted protein|186 AA	cell wall and cell processes	0	31	4	7	4	185	20	5.68	27.08	4	0	100	0.01	100	0.01	2.62555e-17	2.17235e-17	0	0	0	0	3.89108e+06	1.81779e+07	6.47088e+06	5.07332e+07		48.84	130.11		Not Found	Not Found	Not Found	Not Found	Peak Found	Not Found	Not Found	Not Found	High	High	High	Not Found	Not Found	Peak Found	1
FALSE	High	Master Protein	MMAR_0499	lpqI conserved lipoprotein LpqI|398 AA	cell wall and cell processes	0.013	8	2	2	2	397	40.7	5.26	4.06	2	0																			Not Found	Not Found	Not Found	Not Found	Not Found	Not Found	Not Found	Not Found	High	Not Found	Not Found	Not Found	Not Found	Not Found	1
FALSE	High	Master Protein	MMAR_0502	conserved membrane protein|284 AA	cell wall and cell processes	0.019	9	1	1	1	283	30.5	9.42	3.83	1	0																			Not Found	Not Found	Not Found	Not Found	Peak Found	Not Found	Not Found	Not Found	Not Found	High	Not Found	Not Found	Not Found	Not Found	1
FALSE	High	Master Protein	MMAR_0503	fabG4 3-oxoacyl-[acyl-carrier protein] reductase FabG4|455 AA	lipid metabolism	0	17	5	5	5	454	46.7	5.99	20.31	5	0	0.043	44.62	0.266	16.034	0.067084	0.388619	147.93	0	110.77	0	3.56588e+07	6.33531e+06	1.33964e+06	1.03209e+07	88.76	10.57	72.23	75.76	Peak Found	Peak Found	Not Found	Not Found	High	Not Found	Not Found	Not Found	Peak Found	High	Peak Found	Peak Found	Peak Found	Peak Found	1
FALSE	High	Master Protein	MMAR_0504	fadA2 acetyl-CoA acyltransferase FadA2|442 AA	lipid metabolism	0.006	5	2	3	2	441	46.4	6.55	6.49	2	0	0.01	0.01	0.01	0.235	2.62555e-17	0.525866	0	0	0	1736.86	1.72904e+07		888580	2.22165e+07			0.99		Not Found	Not Found	Not Found	Not Found	Not Found	Not Found	Not Found	Not Found	High	Not Found	High	Not Found	Not Found	Peak Found	1
FALSE	High	Master Protein	MMAR_0505	fadE5 acyl-CoA dehydrogenase FadE5|612 AA	lipid metabolism	0.002	6	3	4	3	611	66.3	5.17	10.97	3	0	0.01	0.231	0.01	3.369	0.484349	0.831816	0	147.92	0	177.03	3.64931e+06	137646	1.02152e+07	2.19571e+07	139.23		9.29	66.18	Peak Found	Peak Found	Not Found	Not Found	High	Not Found	Not Found	Not Found	Peak Found	Not Found	Peak Found	High	Not Found	High	1
FALSE	High	Master Protein	MMAR_0511	succinate dehydrogenase (iron-sulfur subunit), SdhA_1|643 AA	intermediary metabolism and respiration	0.002	8	4	5	4	642	70.4	5.99	14.21	4	0	0.038	6.731	18.803	0.01	0.534405	2.17235e-17	148.2	136.87	380.31	0	6.42041e+06	1.91167e+08	1.07309e+06	6.78203e+07	172.46	62.58	85.6		Peak Found	High	Not Found	Not Found	Not Found	Not Found	Not Found	Not Found	Peak Found	High	Not Found	Not Found	Not Found	High	1
FALSE	High	Master Protein	MMAR_0518	conserved hypothetical protein|152 AA	conserved hypotheticals	0.008	15	2	2	2	151	16	8.18	4.83	2	0	0.01	1	0.01	1	0.936193	0.876459	0	7412.26	0	7412.26	1.04078e+07		7.50869e+06	1.18918e+07					Not Found	Peak Found	Not Found	Not Found	High	Peak Found	Peak Found	Peak Found	Not Found	Peak Found	Not Found	High	Not Found	Not Found	1
FALSE	High	Master Protein	MMAR_0528	fadD2 fatty-acid-CoA ligase FadD2|558 AA	lipid metabolism	0	18	7	13	7	557	60.2	5.92	34.66	7	0	0.695	0.94	100	0.01	0.936193	2.17235e-17	205.27	0	0	0	3.84056e+06	5.62048e+06	6.12547e+06	2.34774e+07	118.63	11.12	89.37		High	Not Found	Not Found	High	Not Found	Not Found	Not Found	Not Found	High	High	High	Not Found	Not Found	High	1
FALSE	High	Master Protein	MMAR_0530	fadE6 acyl-CoA dehydrogenase FadE6|729 AA	lipid metabolism	0.008	4	2	2	2	728	78.1	5.22	4.5	2	0	0.237	100	3.268	1	2.62555e-17	0.876459	0	0	2265.77	7412.26	6.61881e+06	1.84138e+06	640074	1.5525e+07	7.62	14.76			Not Found	Not Found	Not Found	Not Found	Not Found	Not Found	Not Found	Not Found	High	Not Found	Not Found	Not Found	Not Found	High	1
FALSE	High	Master Protein	MMAR_0532	conserved protein|333 AA	conserved hypotheticals	0.036	9	1	1	1	332	36.2	5.33	2.86	1	0		0.01	0.01	1	2.62555e-17	0.876459		0	0	7412.26			2.17574e+06	1.29714e+07					Not Found	Not Found	Not Found	Not Found	Peak Found	Not Found	Not Found	Not Found	Peak Found	Not Found	Not Found	Not Found	High	Not Found	1
FALSE	High	Master Protein	MMAR_0539	O-Methyltransferase|302 AA	lipid metabolism	0.021	6	1	1	1	301	32.7	4.88	3.53	1	0	0.01	1.503	0.01	2.281	0.936193	0.876459	0	0	0	0	994404		661768	1.50926e+06					Not Found	Not Found	Not Found	Not Found	Not Found	Not Found	Not Found	Not Found	Not Found	High	Not Found	Not Found	Peak Found	Not Found	1
FALSE	High	Master Protein	MMAR_0541	eccA3 conserved protein|621 AA	conserved hypotheticals	0.008	3	1	1	1	620	66.9	5.27	4.68	1	0																			Not Found	Not Found	Not Found	Not Found	Not Found	Not Found	Not Found	Not Found	High	Not Found	Not Found	Not Found	Not Found	Not Found	1
FALSE	High	Master Protein	MMAR_0542	eccB3 conserved membrane protein|534 AA	cell wall and cell processes	0.091	2	1	1	1	533	55.6	6.7	1.79	1	0	100	0.092	2.448	100	0.186094	2.17235e-17	0	148.12	75.5	0	8.01806e+06	2.3581e+07	167739	9.63218e+06	141.42	47.37	87.71	160.73	Not Found	Not Found	Not Found	Not Found	Not Found	Not Found	Not Found	Not Found	Peak Found	Peak Found	Not Found	High	Peak Found	Peak Found	1
FALSE	High	Master Protein	MMAR_0544	PE5 PE family protein|103 AA	PE/PPE	0	17	7	13	6	550	57	4.07	31.92	7	1	0.981	2.049	6.003	0.078	0.90744	0.240574	83.97	0	131.79	568.48	1.56538e+07	5.65446e+07	3.14391e+06	1.9949e+07	101.51	41.63	72.74	2.83	High	High	Not Found	Not Found	Peak Found	Peak Found	Not Found	Peak Found	Peak Found	High	High	Not Found	Peak Found	Peak Found	1
FALSE	High	Master Protein	MMAR_0546	esxG EsaT-6 like protein EsxG|98 AA	cell wall and cell processes	0	71	5	16	5	97	9.7	6.51	75.34	5	0	0.3	0.772	100	0.01	0.893874	2.17235e-17	2222.69	146	0	0	1.33412e+08	6.80686e+06	6.62223e+07	1.50547e+07	75.5	21.24	93.29		High	Not Found	Not Found	Not Found	Not Found	Not Found	Not Found	Not Found	High	High	High	Not Found	Not Found	Peak Found	1
FALSE	High	Master Protein	MMAR_0547	esxH EsaT-6 like protein EsxH|97 AA	cell wall and cell processes	0	83	6	16	6	96	10.3	4.51	46.74	6	0	0.164	31.161	100	0.091	0.111192	0.269593	69.29	59.5	0	664.95	2.98868e+08	4.01642e+06	7.00479e+06	2.98274e+06	88.1	117.58	113.93	106.13	High	Not Found	Not Found	Not Found	Not Found	Not Found	Not Found	Not Found	High	High	High	Peak Found	Not Found	Peak Found	1
FALSE	High	Master Protein	MMAR_0550	mycP3 membrane-anchored mycosin MycP3|475 AA	intermediary metabolism and respiration	0	19	6	7	6	474	47.4	6.25	22.64	6	0	0.01	1.423	0.065	1	0.972531	0.876459	0	3.7	468.27	7412.26	1.39336e+07	4.50859e+06	1.0009e+06	8.48945e+06	97.52		9.27	51.52	Peak Found	Not Found	Not Found	Not Found	Not Found	Not Found	Not Found	Not Found	High	High	Not Found	Not Found	Peak Found	Peak Found	1
FALSE	High	Master Protein	MMAR_0559	conserved exported protein|219 AA	cell wall and cell processes	0	39	6	16	6	218	22.4	9.14	43.2	6	0	3.861	3.183	100	0.01	0.772763	2.17235e-17	1257.23	50.59	0	0	4.1068e+07	3.36492e+06	1.91956e+07	6.5377e+07	81.52	83.73	100.86		Peak Found	Peak Found	Peak Found	Peak Found	High	Not Found	Peak Found	Peak Found	High	High	High	Not Found	Not Found	Peak Found	1
FALSE	High	Master Protein	MMAR_0561	conserved hypothetical protein|410 AA	conserved hypotheticals	0.104	3	1	1	1	409	44.9	5.2	1.73	1	0	0.01	0.01	0.01	1	2.62555e-17	0.876459	0	0	0	7412.26	1.5269e+06		540134	3.01656e+07			98.02		Not Found	Not Found	Peak Found	Not Found	Not Found	Not Found	Not Found	Not Found	Peak Found	Not Found	Peak Found	Not Found	Not Found	High	1
FALSE	High	Master Protein	MMAR_0567	beta-1,3-glucanase precursor|293 AA	intermediary metabolism and respiration	0	57	17	65	17	292	32.1	4.75	215.3	17	0	0.36	0.916	7.54	4.544	0.936193	0.737015	21.79	145.86	55.84	0	7.4899e+08	2.46405e+08	1.24245e+08	3.48549e+06	67.59	20.09	14.51	169.23	High	Peak Found	Peak Found	Peak Found	High	Peak Found	Peak Found	Peak Found	High	High	High	Peak Found	Peak Found	High	1
FALSE	High	Master Protein	MMAR_0581	glucose kinase|334 AA	intermediary metabolism and respiration	0.121	3	1	1	1	333	35.3	5.66	1.67	1	0	0.01	5.812	0.01	100	0.542026	2.17235e-17	0	1271.2	0	0	818587		847385	1.8919e+07	110.61			94.33	Peak Found	Not Found	Peak Found	Peak Found	High	Peak Found	Peak Found	High	Peak Found	Not Found	Not Found	Not Found	High	Peak Found	1
FALSE	High	Master Protein	MMAR_0597	conserved hypothetical protein|139 AA	conserved hypotheticals	0.074	6	1	1	1	138	15.1	4.82	1.94	1	0																			Not Found	Peak Found	Not Found	Not Found	Not Found	Not Found	Not Found	Not Found	Not Found	Not Found	Not Found	Not Found	Not Found	High	1
FALSE	High	Master Protein	MMAR_0598	pcp pyrrolidone-carboxylate peptidase, Pcp|223 AA	intermediary metabolism and respiration	0.009	8	1	1	1	222	23.2	5.16	4.26	1	0		0.01		0.01	2.62555e-17	2.17235e-17		0		0			787406						Not Found	Not Found	Not Found	Not Found	Not Found	Not Found	Not Found	Not Found	Not Found	High	Not Found	Not Found	Not Found	Not Found	1
FALSE	High	Master Protein	MMAR_0600	dcd deoxycytidine triphosphate deaminase, Dcd|191 AA	intermediary metabolism and respiration	0.007	19	2	2	2	190	20.6	6.38	5.75	2	0	0.01	100	0.01	100	2.62555e-17	2.17235e-17	0	0	0	0	4.3583e+07			1.75814e+07					Peak Found	Peak Found	Not Found	Not Found	High	Peak Found	Peak Found	Peak Found	Not Found	High	Not Found	Not Found	Not Found	High	1
FALSE	High	Master Protein	MMAR_0605	conserved protein|125 AA	conserved hypotheticals	0.002	42	4	4	4	124	13.2	4.56	11.52	4	0		0.01	0.01	1.337	2.62555e-17	0.928599		0	0	147.15			740476	4.56802e+06			129.51	33.44	Not Found	Not Found	Not Found	Not Found	Peak Found	Not Found	Not Found	Not Found	High	High	Peak Found	Peak Found	Peak Found	Not Found	1
FALSE	High	Master Protein	MMAR_0607	PE-PGRS family protein, PE_PGRS9_5|478 AA	PE/PPE	0	58	5	16	5	283	26.3	4.41	80.22	5	0	0.01	0.094	0.01	0.01	0.217591	2.17235e-17	0	689.52	0	0	2.58778e+07		3.37577e+07	1.60755e+07	15.62		48.71		High	High	Not Found	Not Found	Peak Found	Not Found	Not Found	Not Found	Not Found	Not Found	Not Found	Not Found	Not Found	Not Found	1
FALSE	High	Master Protein	MMAR_0609	PE-PGRS family protein|1062 AA	PE/PPE	0.068	1	1	1	1	582	60	4.27	2.05	1	0																			Not Found	Not Found	Not Found	Not Found	Not Found	Not Found	Not Found	Not Found	Not Found	Not Found	High	Not Found	Not Found	Not Found	1
FALSE	High	Master Protein	MMAR_0613	conserved hypothetical protein|180 AA	conserved hypotheticals	0.002	40	4	8	4	179	18.2	4.86	18.64	4	0	1.233	100	100	0.01	2.62555e-17	2.17235e-17	147.06	0	0	0	8.95841e+07	3.88843e+07	1.02833e+06		96.35	16.52	56.25		High	Peak Found	Not Found	Not Found	Peak Found	Not Found	Not Found	Not Found	Peak Found	Peak Found	Peak Found	Not Found	Not Found	Not Found	1
FALSE	High	Master Protein	MMAR_0614	iniB conserved hypothetical membrane protein, IniB |1000 AA	cell wall and cell processes	0	5	5	20	5	999	85.8	4.81	51.47	5	0	0.319	1.353	1.911	0.634	0.988041	0.809124	11.23	21.92	24.7	253.62	2.12474e+07	6.20439e+06	1.8221e+08	1.2868e+07	167.45	16.46	94.26	103.05	High	High	Peak Found	Peak Found	Peak Found	Not Found	Not Found	Not Found	High	High	High	Peak Found	Peak Found	Peak Found	1
FALSE	High	Master Protein	MMAR_0617	conserved protein|613 AA	conserved hypotheticals	0.039	4	1	1	1	612	61.6	4.92	2.79	1	0																			Not Found	Not Found	Not Found	Not Found	Peak Found	Not Found	Not Found	High	High	Not Found	Not Found	Not Found	Not Found	Not Found	1
FALSE	High	Master Protein	MMAR_0620	lpqJ conserved hypothetical lipoprotein, LpqJ|190 AA	cell wall and cell processes	0.003	19	2	2	2	189	19.6	6.15	8.16	2	0	0.01	100	0.01	100	2.62555e-17	2.17235e-17	0	0	0	0	9.43153e+06			6.13949e+06	95.28				Peak Found	Not Found	Not Found	Not Found	Peak Found	Not Found	Not Found	Not Found	Not Found	Not Found	Not Found	Not Found	Not Found	Peak Found	1
FALSE	High	Master Protein	MMAR_0625	PE-PGRS family protein |126 AA	PE/PPE	0.079	2	1	1	1	493	52.1	4.17	1.86	1	0		0.01		0.01	2.62555e-17	2.17235e-17		0		0			2.62077e+06						Not Found	Not Found	Not Found	Not Found	Not Found	Not Found	Not Found	Not Found	Not Found	Not Found	High	Not Found	Not Found	Not Found	1
FALSE	High	Master Protein	MMAR_0637	dnaK chaperone protein DnaK|623 AA	virulence, detoxification, adaptation	0	77	41	78	41	622	66.3	4.82	268.24	41	0	86.813	0.586	2.787	11.481	0.802981	0.4856	22.52	34.5	70.93	16.53	1.68505e+08	1.10608e+09	1.03327e+08	4.65333e+07	64.75	15.05	29.61	160.1	High	Not Found	Not Found	Not Found	Not Found	Not Found	Not Found	Not Found	High	High	High	Peak Found	Peak Found	High	1
FALSE	High	Master Protein	MMAR_0643	conserved hypothetical protein|297 AA	conserved hypotheticals	0.055	6	1	1	1	296	31.4	5.44	2.44	1	0																			Not Found	Not Found	Peak Found	Peak Found	Not Found	Peak Found	Not Found	Not Found	Not Found	Not Found	Not Found	Not Found	Not Found	High	1
FALSE	High	Master Protein	MMAR_0645	clpB endopeptidase ATP binding protein (chain B) ClpB|849 AA	virulence, detoxification, adaptation	0	12	9	11	8	848	92.7	5.19	25.01	9	0	22.978	0.01	7.385	0.555	0.00516202	0.765352	305.57	1.23	145	4115.16	2.51136e+06	6.6824e+06	3.59542e+06	2.51348e+07	137.17	11.29	164.94	127.1	Peak Found	Peak Found	Peak Found	Peak Found	High	Peak Found	Not Found	Peak Found	High	High	High	Not Found	Peak Found	High	1
FALSE	High	Master Protein	MMAR_0652	secE2 protein transport protein SecE2|72 AA	cell wall and cell processes	0.003	49	2	3	2	71	8	8.56	9.4	2	0		0.01	0.01	0.01	2.62555e-17	2.17235e-17		0	0	0			632833	1.11668e+07			119.09		Not Found	Not Found	Not Found	High	Not Found	Not Found	Not Found	Not Found	Peak Found	High	High	Not Found	Not Found	Peak Found	1
FALSE	High	Master Protein	MMAR_0661	membrane oxidoreductase|225 AA	intermediary metabolism and respiration	0.02	7	1	1	1	224	24	5.49	3.69	1	0		0.01		0.01	2.62555e-17	2.17235e-17		0		0			1.30387e+06						Not Found	Not Found	Not Found	Not Found	Not Found	Not Found	Not Found	Not Found	Not Found	High	Not Found	Not Found	Not Found	Not Found	1
FALSE	High	Master Protein	MMAR_0669	fba fructose-bisphosphate aldolase, Fba|345 AA	intermediary metabolism and respiration	0	67	18	37	18	344	36.6	5.14	132.94	18	0	0.627	2.228	1.961	83.972	0.879362	0.079212	56.99	128.12	228.79	28.3	2.15231e+08	1.15375e+08	1.39567e+07	2.16289e+08	144.19	49.48	83.24	121.87	Peak Found	Peak Found	High	Peak Found	Peak Found	High	Peak Found	High	High	High	Peak Found	Peak Found	Peak Found	High	1
FALSE	High	Master Protein	MMAR_0671	conserved membrane protein|272 AA	cell wall and cell processes	0.07	3	1	1	1	271	29.4	4.96	2.01	1	0		0.01		0.01	2.62555e-17	2.17235e-17		0		0			1.47469e+06				95.06		Not Found	Not Found	Not Found	Not Found	Peak Found	Not Found	Not Found	Not Found	High	Not Found	Peak Found	Not Found	Not Found	Not Found	1
FALSE	High	Master Protein	MMAR_0676	glycolipid sulfotransferase|325 AA	intermediary metabolism and respiration	0.048	6	1	1	1	324	36.5	6.62	2.53	1	0	0.01	0.178		0.01	0.394074	2.17235e-17	0	0		0	7.60493e+06		4.28111e+07						Not Found	Not Found	Not Found	Not Found	Not Found	Not Found	Not Found	Not Found	Not Found	High	Not Found	Not Found	Not Found	Not Found	1
FALSE	High	Master Protein	MMAR_0680	purA adenylosuccinate synthetase PurA|433 AA	intermediary metabolism and respiration	0.002	16	5	5	5	432	46.7	5.8	14.5	5	0	1	77.974	100	0.01	0.0278426	2.17235e-17	7412.26	0	0	0	1.68557e+07	2.84157e+07	8.50297e+06	3.21623e+07	60.17	26.76	73.45		Peak Found	High	Peak Found	Peak Found	Peak Found	Not Found	Not Found	Not Found	High	High	Peak Found	Not Found	Not Found	High	1
FALSE	High	Master Protein	MMAR_0685	PPE family protein|445 AA	PE/PPE	0.098	2	1	1	1	594	60.9	4.28	1.75	1	0	0.01	100			2.62555e-17		0	0			9.42998e+06								Not Found	Not Found	Not Found	Not Found	Not Found	Not Found	Not Found	Not Found	Not Found	Not Found	Not Found	Not Found	Not Found	Not Found	1
FALSE	High	Master Protein	MMAR_0686	purT formate-dependent phosphoribosylglycinamide formyltransferase PurT|446 AA	intermediary metabolism and respiration	0.061	5	1	1	1	445	46	5.22	2.37	1	0																			Not Found	Not Found	Not Found	Not Found	High	Not Found	Not Found	Not Found	Not Found	Not Found	Not Found	Not Found	Not Found	High	1
FALSE	High	Master Protein	MMAR_0695	conserved hypothetical secreted protein|217 AA	cell wall and cell processes	0	64	17	69	17	216	22.2	7.99	242.38	17	0	0.759	0.153	0.48	0.434	0.349803	0.692404	166.77	139.72	110.04	118.49	3.41054e+07	4.6824e+07	3.5938e+08	1.46854e+07	118.57	67.99	51.03	166.82	High	Peak Found	High	High	High	High	High	High	High	High	High	Peak Found	Peak Found	High	1
FALSE	High	Master Protein	MMAR_0700	conserved hypothetical protein|169 AA	conserved hypotheticals	0.008	26	1	1	1	168	18.3	7.46	4.46	1	0																			Not Found	Peak Found	Not Found	Not Found	High	Not Found	Not Found	Not Found	Not Found	Not Found	Not Found	High	Not Found	Not Found	1
FALSE	High	Master Protein	MMAR_0709	fgd1 F420-dependent glucose-6-phosphate dehydrogenase Fgd1|337 AA	intermediary metabolism and respiration	0	27	8	10	8	336	37.2	5.6	28.14	8	0	0.309	100	0.485	100	2.62555e-17	2.17235e-17	15.79	0	30.81	0	2.37266e+07	7.36753e+06	2.35729e+06	6.83086e+07	89.58	15.16		111.68	Peak Found	Peak Found	High	Peak Found	High	High	Not Found	Peak Found	Not Found	High	Peak Found	High	Peak Found	High	1
FALSE	High	Master Protein	MMAR_0710	pta phosphate acetyltransferase Pta|695 AA	intermediary metabolism and respiration	0.065	2	1	1	1	694	73.1	5.36	2.1	1	0																			Not Found	Not Found	Not Found	Not Found	High	Not Found	Not Found	Peak Found	Not Found	Not Found	Not Found	Not Found	Not Found	High	1
FALSE	High	Master Protein	MMAR_0711	ackA acetate kinase AckA |389 AA	intermediary metabolism and respiration	0.048	4	1	1	1	388	41.6	5.76	2.56	1	0	0.01	18.996	0.01	1	0.199313	0.876459	0	376.15	0	7412.26	2.61082e+07		2.11362e+06	1.39115e+07	119.18				Peak Found	Peak Found	Peak Found	Peak Found	Peak Found	Peak Found	Peak Found	High	Peak Found	Not Found	Not Found	Not Found	Not Found	High	1
FALSE	High	Master Protein	MMAR_0714	glnH glutamine-binding lipoprotein GlnH|329 AA	cell wall and cell processes	0	22	6	7	6	328	35.6	6.06	19.51	6	0	19.512	0.1	100	0.01	0.204307	2.17235e-17	365.45	732.68	0	0	7.21639e+06	2.17908e+07	2.13846e+06	1.05023e+06	136.73	6.11	47.57		Peak Found	Not Found	Peak Found	Peak Found	Peak Found	Peak Found	Not Found	Peak Found	High	High	High	Not Found	Peak Found	Not Found	1
FALSE	High	Master Protein	MMAR_0722	conserved hypothetical protein|175 AA	conserved hypotheticals	0	79	17	132	17	174	18.1	4.5	412.64	17	0	0.392	1.574	23.364	0.249	0.948641	0.544453	1.12	49.8	29.47	74.48	3.53759e+09	5.94502e+08	7.86365e+08	1.79754e+07	60.11	14.26	20.72	167.25	High	Peak Found	Not Found	Not Found	Peak Found	Not Found	Not Found	Not Found	High	High	High	Peak Found	Peak Found	High	1
FALSE	High	Master Protein	MMAR_0733	conserved hypothetical protein|212 AA	conserved hypotheticals	0.032	8	1	1	1	211	21.9	7.59	3.13	1	0																			Not Found	Peak Found	Not Found	Not Found	High	Not Found	Not Found	Not Found	Not Found	High	Not Found	Not Found	Not Found	Not Found	1
FALSE	High	Master Protein	MMAR_0735	thiC thiamine biosynthesis protein ThiC|547 AA	intermediary metabolism and respiration	0.002	11	4	5	4	546	59.4	5.43	12.4	4	0	0.01	0.161	0.01	6.61	0.326628	0.658958	0	1192.54	0	148.04	7.18258e+06		590674	7.38101e+06	135.12		26.86	137.24	Peak Found	High	Not Found	Not Found	Not Found	Not Found	Not Found	High	Peak Found	High	Peak Found	Peak Found	Not Found	High	1
FALSE	High	Master Protein	MMAR_0742	xthA exodeoxyribonuclease III protein XthA|277 AA	information pathways	0	32	6	6	6	276	30.3	5.26	19.73	6	0	100	1	0.149	21.99	0.936193	0.304231	0	7412.26	75.94	320.81	1.40421e+07	2.17672e+06	1.33001e+06	3.36579e+07		10.11		6.66	Not Found	High	Not Found	Not Found	Not Found	Not Found	Not Found	Not Found	Not Found	Not Found	Peak Found	High	Not Found	High	1
FALSE	High	Master Protein	MMAR_0744	def polypeptide deformylase Def|198 AA	information pathways	0.068	11	1	1	1	197	20.9	5.02	2.04	1	0	0.01	0.01	0.01	0.383	2.62555e-17	0.651314	0	0	0	2838.81	6.56316e+06		847511	9.95611e+06			31.05		Not Found	Not Found	Not Found	Not Found	Not Found	Not Found	Not Found	Not Found	High	Not Found	Peak Found	Not Found	Not Found	Peak Found	1
FALSE	High	Master Protein	MMAR_0746	tuberculin related peptide|161 AA	cell wall and cell processes	0	33	6	10	6	160	16.7	4.5	28.9	6	0	0.01	0.204	0.01	0.01	0.440929	2.17235e-17	0	609.1	0	0	3.80334e+06		1.22244e+07	3.13045e+07	106.82		10.57		Peak Found	High	High	High	High	High	Peak Found	High	High	High	High	Not Found	Not Found	High	1
FALSE	High	Master Protein	MMAR_0747	sodC periplasmic superoxide dismutase [Cu-Zn] SodC|239 AA	virulence, detoxification, adaptation	0.002	23	3	6	3	238	23.6	6.11	17.51	3	0	1.404	2.012	100	0.01	0.913052	2.17235e-17	14.18	910.33	0	0	1.5077e+07	6.69932e+07	2.23479e+06	9.84835e+06	88.05	69.98	172.47		High	High	High	High	High	High	High	High	High	High	Peak Found	Not Found	Not Found	Peak Found	1
FALSE	High	Master Protein	MMAR_0761	PPE10 PPE family protein|489 AA	PE/PPE	0.081	2	1	1	1	496	51.7	4.28	1.84	1	0	0.01	100			2.62555e-17		0	0			8.44665e+06								High	High	Not Found	Peak Found	High	Not Found	Peak Found	Not Found	Not Found	Not Found	Not Found	Not Found	Not Found	Not Found	1
FALSE	High	Master Protein	MMAR_0763	conserved hypothetical protein|172 AA	conserved hypotheticals	0.121	11	1	1	1	171	18.6	5.17	1.67	1	0	0.01	0.746	0.01	0.369	0.936193	0.641836	0	147.15	0	2731.85	1.09365e+06		756531	1.0628e+07	84.91		4.58		Peak Found	Peak Found	Peak Found	High	Peak Found	Not Found	Not Found	Not Found	High	Not Found	Peak Found	Not Found	Not Found	Peak Found	1
FALSE	High	Master Protein	MMAR_0772	conserved membrane protein MmpS4_2|140 AA	cell wall and cell processes	0.063	10	1	1	1	139	15.2	6.54	2.12	1	0	0.01	0.01		0.01	2.62555e-17	2.17235e-17	0	0		0	5.4856e+06		1.5977e+06				76.29		Not Found	Not Found	Not Found	Not Found	Peak Found	Not Found	Not Found	Not Found	High	Not Found	Peak Found	Not Found	Not Found	Not Found	1
FALSE	High	Master Protein	MMAR_0774	conserved membrane protein|149 AA	cell wall and cell processes	0.003	17	3	3	3	148	16	5.91	8.77	3	0	44.649	0.016	0.338	0.33	0.0126301	0.611231	148.23	71.61	147.76	133.69	1.30525e+06	6.37603e+06	5.36084e+06	4.21218e+06	140.13	62.96	71.34	108.93	Peak Found	Peak Found	Not Found	Not Found	Peak Found	Not Found	Not Found	Not Found	Peak Found	High	High	Peak Found	Not Found	Peak Found	1
FALSE	High	Master Protein	MMAR_0775	conserved transmembrane transport protein - MmpL family|1009 AA	cell wall and cell processes	0.003	3	2	3	2	1008	109.9	6.32	9.41	2	0	0.01	1	0.01	0.01	0.936193	2.17235e-17	0	7412.26	0	0	4.39185e+06		1.25248e+06	4.44223e+06	105.44		76.18		Peak Found	Peak Found	Not Found	Not Found	Not Found	Not Found	Not Found	Not Found	High	High	Not Found	Peak Found	Not Found	Not Found	1
FALSE	High	Master Protein	MMAR_0777	conserved secreted protein|150 AA	cell wall and cell processes	0	78	20	106	20	149	17	6.52	333.28	20	0	0.805	0.865	6.99	0.353	0.931178	0.627438	18.83	72.77	129.32	48.34	1.34621e+09	6.01321e+08	6.55569e+08	3.76929e+07	16.8	14.94	42.29	153.33	High	Not Found	Not Found	Not Found	Peak Found	Not Found	Not Found	Not Found	High	High	High	Peak Found	Peak Found	High	1
FALSE	High	Master Protein	MMAR_0779	peptidase |699 AA	intermediary metabolism and respiration	0.002	9	6	6	6	698	77.3	4.92	12.91	6	0	0.01	100	0.01	100	2.62555e-17	2.17235e-17	0	0	0	0	1.52566e+06			3.96499e+07	97.21				Peak Found	Not Found	Not Found	Not Found	Not Found	Not Found	Not Found	Not Found	Not Found	High	Not Found	Not Found	Not Found	High	1
FALSE	High	Master Protein	MMAR_0780	aldehyde dehydrogenase, PutA_1|508 AA	intermediary metabolism and respiration	0	37	13	27	11	507	54.6	5.12	79.65	13	1	0.476	4.542	100	0.01	0.647613	2.17235e-17	5.56	143.71	0	0	6.21728e+07	2.29892e+07	1.04269e+07	3.23772e+08	55.63	94.98	63.67		High	Peak Found	Peak Found	Peak Found	Peak Found	Peak Found	Peak Found	Peak Found	High	High	High	Not Found	Not Found	High	1
FALSE	High	Master Protein	MMAR_0785	lpd dihydrolipoamide dehydrogenase Lpd|468 AA	intermediary metabolism and respiration	0	59	22	36	22	467	49.5	6.11	104.41	22	0	2.609	0.779		6.734	0.895663	0.622863	313.02	39.19		325.09	4.23151e+07	1.1875e+07	4.26396e+07	1.08922e+07	87.88	48.01	41.92	167.85	Peak Found	Not Found	Not Found	Not Found	Peak Found	Not Found	Not Found	Not Found	High	High	High	Peak Found	Peak Found	High	1
FALSE	High	Master Protein	MMAR_0787	PPE family protein|413 AA	PE/PPE	0.043	5	1	1	1	683	57.1	4.44	2.68	1	0			0.01	100		2.17235e-17			0	0				5.1669e+07				23.4	Not Found	Not Found	Not Found	Not Found	Not Found	Not Found	Not Found	Not Found	Not Found	Not Found	Not Found	Not Found	Not Found	Not Found	1
FALSE	High	Master Protein	MMAR_0792	icl isocitrate lyase Icl|429 AA	intermediary metabolism and respiration	0	15	4	8	4	428	47.3	5.8	30.51	4	0	0.633	3.378	100	0.01	0.75303	2.17235e-17	77.65	0	0	0	2.98305e+07	1.85612e+07	1.9517e+06	3.54279e+07	112.55	35.93	41.88		Peak Found	Not Found	Not Found	Not Found	Peak Found	Peak Found	Peak Found	Peak Found	Peak Found	High	High	Not Found	Not Found	High	1
FALSE	High	Master Protein	MMAR_0793	fadB2 3-hydroxybutyryl-CoA dehydrogenase FadB2|289 AA	lipid metabolism	0	42	10	17	10	288	30.9	5.58	55.39	10	0	0.01	1.123	0.01	1	0.96473	0.876459	0	146.94	0	7412.26	6.16828e+07	1.13147e+06	1.01839e+07	3.67573e+07	102.32		104.63	140.61	Peak Found	Peak Found	Not Found	Not Found	High	Not Found	Not Found	Not Found	High	High	High	Not Found	Peak Found	High	1
FALSE	High	Master Protein	MMAR_0794	umaA mycolic acid synthase UmaA|287 AA	lipid metabolism	0	51	14	28	14	286	33	4.97	87.69	14	0	0.557	3.105	0.242	17.016	0.778541	0.374606	140.73	0.34	85.84	132.86	2.48787e+07	1.41748e+07	7.84036e+06	1.5681e+08	37.77	42.27	9.92	115.49	High	High	High	High	High	High	High	High	High	High	High	High	Peak Found	High	1
FALSE	High	Master Protein	MMAR_0796	pcaA mycolic acid synthase PcaA|288 AA	lipid metabolism	0	30	7	10	6	287	32.7	6.38	27.95	7	0	1.603	100	0.081	26.351	2.62555e-17	0.262927	147.34	0	591.66	130.23	2.1561e+06	2.51597e+07	625940	1.08262e+07	170.43	58.45	53.21	131.43	High	High	Not Found	Peak Found	Peak Found	Not Found	Peak Found	Not Found	Peak Found	Not Found	Peak Found	High	Peak Found	Peak Found	1
FALSE	High	Master Protein	MMAR_0800	hbhA iron-regulated heparin binding hemagglutinin HbhA|202 AA	cell wall and cell processes	0	51	10	15	10	201	21.9	8.76	44.18	10	0	5.246	11.255	0.957	4.354	0.334957	0.749409	1334.11	66.46	55.45	82.14	7.35252e+07	2.39664e+07	8.79294e+06	1.5442e+07	22.4	59.95	76.37	154.31	Peak Found	Not Found	Peak Found	Not Found	High	Peak Found	Peak Found	Peak Found	High	High	Peak Found	Peak Found	Peak Found	High	1
FALSE	High	Master Protein	MMAR_0802	conserved hypothetical secreted protein|161 AA	cell wall and cell processes	0	45	5	7	5	160	16.4	4.5	23.17	5	0	0.01	0.272	0.01	0.01	0.540318	2.17235e-17	0	2010.62	0	0	1.96956e+07		1.93212e+07	1.04328e+07	78.2		57.33		High	Peak Found	High	High	Peak Found	High	High	High	High	High	High	Not Found	Not Found	Peak Found	1
FALSE	High	Master Protein	MMAR_0803	deoC deoxyribose-phosphate aldolase DeoC|227 AA	intermediary metabolism and respiration	0.048	5	1	1	1	226	22.1	5.54	2.57	1	0	63.405	100	100	100	2.62555e-17	2.17235e-17	66.96	0	0	0	442788	4.02305e+07		1.09602e+07	105.3	67.4			Peak Found	Peak Found	Not Found	Not Found	High	Peak Found	Peak Found	Peak Found	Not Found	Not Found	Not Found	Not Found	Not Found	High	1
FALSE	High	Master Protein	MMAR_0805	amidohydrolase|281 AA	intermediary metabolism and respiration	0.003	11	3	4	3	280	29	5.66	8.99	3	0	0.01	0.052	0.01	7.881	0.0912485	0.5854	0	372.92	0	33.37	4.88361e+06		2.06507e+06	3.11399e+07	135.34		43.12	78.73	High	Peak Found	Peak Found	Peak Found	Peak Found	Peak Found	Peak Found	Not Found	Peak Found	Peak Found	Peak Found	High	Peak Found	High	1
FALSE	High	Master Protein	MMAR_0809	lprQ conserved lipoprotein LprQ|463 AA	cell wall and cell processes	0.06	2	1	1	1	462	49.3	6.37	2.21	1	0	0.01	100			2.62555e-17		0	0			13465563								Not Found	Not Found	Not Found	Not Found	Not Found	Not Found	Not Found	Not Found	Not Found	Not Found	Not Found	Not Found	Not Found	Not Found	1
FALSE	High	Master Protein	MMAR_0814	gpm1 phosphoglycerate mutase 1 Gpm1|252 AA	intermediary metabolism and respiration	0	49	8	12	8	251	27.5	5.38	34.14	8	0	0.01	0.01	0.01	0.01	2.62555e-17	2.17235e-17	0	0	0	0	1.17168e+08		3.2645e+06	9.6727e+07			86.9		Not Found	Not Found	Not Found	Not Found	Not Found	Not Found	Not Found	Not Found	High	High	Peak Found	Not Found	Not Found	High	1
FALSE	High	Master Protein	MMAR_0816	regX3 two component sensory transduction protein RegX3|228 AA	regulatory proteins	0.049	5	1	1	1	227	24.8	4.98	2.52	1	0																			Not Found	Not Found	Not Found	Not Found	High	Not Found	Not Found	Not Found	Not Found	High	Not Found	Not Found	Not Found	Not Found	1
FALSE	High	Master Protein	MMAR_0826	proC pyrroline-5-carboxylate reductase ProC|295 AA	cell wall and cell processes	0.002	19	4	6	4	294	30	4.96	14.5	4	0	0.301	0.01	0.01	2.202	2.62555e-17	0.893635	0	0	0	0	1.11194e+06	2.38048e+06	849710	3.66566e+07			21.61	106.11	Not Found	Not Found	Not Found	Not Found	High	Not Found	Peak Found	Peak Found	Peak Found	High	Peak Found	Peak Found	Peak Found	High	1
FALSE	High	Master Protein	MMAR_0829	galE2 UDP-glucose 4-epimerase GalE2|378 AA	intermediary metabolism and respiration	0.036	6	1	1	1	377	40.7	10.29	2.86	1	0	100	0.01	1.093	1	2.62555e-17	0.876459	0	0	0	7412.26		5.37638e+07	344211	4.91875e+07					Not Found	Not Found	Not Found	Not Found	Not Found	Not Found	Not Found	Not Found	Peak Found	Not Found	Not Found	Not Found	High	Not Found	1
FALSE	High	Master Protein	MMAR_0831	cmaA2 cyclopropane-fatty-acyl-phospholipid synthase 2 CmaA2|304 AA	lipid metabolism	0.086	4	1	1	1	303	34.9	5.27	1.82	1	0																			Not Found	Peak Found	Not Found	Not Found	Peak Found	Not Found	Not Found	Not Found	Not Found	Not Found	Not Found	Not Found	Not Found	High	1
FALSE	High	Master Protein	MMAR_0832	conserved hypothetical protein|167 AA	conserved hypotheticals	0.06	5	1	1	1	166	18.3	5.5	2.22	1	0		0.01	0.01	62.365	2.62555e-17	0.129634		0	0	72.63			138570	7.57883e+06				46.43	Not Found	Peak Found	Not Found	Not Found	High	Not Found	Peak Found	Not Found	Peak Found	Not Found	Not Found	High	Not Found	Peak Found	1
FALSE	High	Master Protein	MMAR_0839	conserved membrane protein MmpS-family|146 AA	cell wall and cell processes	0.003	23	3	4	3	145	15.8	8.51	8.91	3	0	0.01	0.01		0.01	2.62555e-17	2.17235e-17	0	0		0	2.81255e+07		1.67836e+06				41.62		Not Found	Not Found	Not Found	Not Found	Peak Found	Not Found	Not Found	Not Found	High	High	High	Not Found	Not Found	Not Found	1
FALSE	High	Master Protein	MMAR_0842	hemA glutamyl-tRNA reductase HemA|474 AA	intermediary metabolism and respiration	0.079	4	1	1	1	473	49.1	6.33	1.88	1	0	0.01	0.01		0.01	2.62555e-17	2.17235e-17	0	0		0	1.59758e+08		2.8576e+07				87.28		Peak Found	Not Found	Peak Found	Not Found	High	Peak Found	Peak Found	Peak Found	Peak Found	High	Peak Found	Not Found	Not Found	Not Found	1
FALSE	High	Master Protein	MMAR_0845	hemB delta-aminolevulinic acid dehydratase HemB|328 AA	intermediary metabolism and respiration	0.008	12	1	1	1	327	34.5	4.98	4.84	1	0	100		100				0		0			2.71617e+08				49.58			Not Found	Not Found	Not Found	Not Found	Not Found	Not Found	Not Found	Not Found	Not Found	Not Found	Not Found	Not Found	Not Found	Not Found	1
FALSE	High	Master Protein	MMAR_0851	non-ribosomal peptide synthetase|8760 AA	lipid metabolism	0.075	0	1	1	1	8759	949	6.13	1.91	1	0																			Not Found	Not Found	Not Found	Not Found	Not Found	Not Found	Not Found	Not Found	Not Found	High	Not Found	Not Found	Not Found	Not Found	1
FALSE	High	Master Protein	MMAR_0855	conserved hypothetical secreted protein|244 AA	cell wall and cell processes	0	63	19	48	19	243	25.8	5.82	134.55	19	0	0.491	4.02	5.536	2.45	0.686111	0.876459	29.41	128.41	95.04	226.3	3.59005e+08	3.99225e+08	1.2385e+08	3.4112e+07	70.18	53.57	53.19	144.56	High	Peak Found	High	High	High	High	High	High	High	High	High	Peak Found	Peak Found	High	1
FALSE	High	Master Protein	MMAR_0858	conserved hypothetical membrane protein|315 AA	cell wall and cell processes	0	28	6	8	6	314	32.9	9.14	29.24	6	0	0.01	23.582	0.01	100	0.156495	2.17235e-17	0	296.86	0	0	1.20762e+07	1.0197e+07	686631	2.0363e+07	48.35			137.59	Not Found	Peak Found	Not Found	Not Found	Not Found	Not Found	Not Found	Not Found	Not Found	Peak Found	Not Found	High	High	Peak Found	1
FALSE	High	Master Protein	MMAR_0859	universal stress protein UspA|288 AA	unknown	0	15	2	5	2	287	29.9	6.3	20.01	2	0	0.01	0.018	0.01	0.01	0.0214464	2.17235e-17	0	118.81	0	0	5.49789e+06		4.07302e+07	2.39802e+07	136.47		18.76		Peak Found	High	High	High	High	High	High	High	High	High	Peak Found	Not Found	Not Found	Peak Found	1
FALSE	High	Master Protein	MMAR_0870	hemL glutamate-1-semialdehyde 2,1-aminomutase, HemL |444 AA	intermediary metabolism and respiration	0.003	10	3	3	3	443	45.7	5.66	8.24	3	0	0.01	0.521	0.123	3.933	0.862264	0.810345	0	147.49	907.68	0	1.44484e+06	2.89861e+06	459894	2.819e+06	129.28		33.95	52.56	Peak Found	Not Found	Peak Found	Not Found	High	Peak Found	Peak Found	Not Found	High	Not Found	Peak Found	High	Not Found	Peak Found	1
FALSE	High	Master Protein	MMAR_0872	thioredoxin protein (thiol-disulfide interchange protein)|204 AA	cell wall and cell processes	0.074	5	1	1	1	203	21.8	6.33	1.93	1	0	0.01	1		0.01	0.936193	2.17235e-17	0	7412.26		0	8.58398e+06		773548						Not Found	High	Not Found	Not Found	Peak Found	Not Found	Not Found	Not Found	Not Found	Not Found	High	Not Found	Not Found	Not Found	1
FALSE	High	Master Protein	MMAR_0879	fabH 3-oxoacyl-[acyl-carrier-protein] synthase III FabH|336 AA	lipid metabolism	0.103	3	1	1	1	335	34.8	4.93	1.73	1	0	0.01	0.01	0.01	0.448	2.62555e-17	0.665625	0	0	0	3321.48	2.96262e+07		501703	4.24751e+06			98.79		Not Found	Not Found	Not Found	Not Found	Not Found	Not Found	Not Found	Not Found	Peak Found	Not Found	Peak Found	Not Found	Not Found	Peak Found	1
FALSE	High	Master Protein	MMAR_0892	Glyoxalase|136 AA	intermediary metabolism and respiration	0.118	5	1	1	1	135	15.2	5.54	1.68	1	0	0.01	0.113	0.01	0.01	0.392704	2.17235e-17	0	137.04	0	0	446618		472838	2.17982e+06	60.73		120.67		Peak Found	Not Found	Peak Found	Not Found	Peak Found	Peak Found	Peak Found	Peak Found	High	Peak Found	Peak Found	Not Found	Not Found	Peak Found	1
FALSE	High	Master Protein	MMAR_0893	conserved protein|210 AA	conserved hypotheticals	0.003	14	2	2	2	209	22.2	7.08	7.74	2	0			0.01	100		2.17235e-17			0	0				1.24078e+07				42.13	Not Found	Not Found	Not Found	Not Found	Peak Found	Not Found	Not Found	Not Found	Not Found	Not Found	Not Found	High	Not Found	Peak Found	1
FALSE	High	Master Protein	MMAR_0895	menB naphthoate synthase, MenB|301 AA	intermediary metabolism and respiration	0.002	14	3	5	3	300	33.4	6.76	14.98	3	0	0.01	2.938	0.01	0.01	0.790265	2.17235e-17	0	147.76	0	0	1.57885e+07		4.29985e+06	3.1659e+07	37.55		75.44		Not Found	Not Found	Not Found	Not Found	Not Found	Not Found	Not Found	Not Found	High	High	Peak Found	Not Found	Not Found	High	1
FALSE	High	Master Protein	MMAR_0896	conserved hypothetical protein|234 AA	conserved hypotheticals	0	71	12	30	12	233	23.9	5.12	100.55	12	0	0.577	0.104	16.967	0.077	0.24183	0.238903	15.57	71.77	148.17	562.66	5.2984e+07	2.02196e+07	5.65999e+07	2.09208e+07	55.29	55.33	13.86	105.38	High	Peak Found	Not Found	Not Found	Peak Found	Not Found	Not Found	Not Found	High	High	High	Peak Found	Not Found	High	1
FALSE	High	Master Protein	MMAR_0898	conserved hypothetical protein|535 AA	cell wall and cell processes	0.075	1	1	1	1	534	57.5	4.89	1.93	1	0	0.01	0.04		0.01	0.18599	2.17235e-17	0	276.07		0	80954.8		510404				0.49		Not Found	Not Found	Not Found	Peak Found	Not Found	Not Found	Not Found	Peak Found	Peak Found	High	Not Found	Not Found	Not Found	Not Found	1
FALSE	High	Master Protein	MMAR_0899	menC muconate cycloisomerase, MenC|328 AA	intermediary metabolism and respiration	0.113	3	1	1	1	327	34.2	5.41	1.71	1	0																			Not Found	Not Found	Not Found	Not Found	Not Found	Not Found	Not Found	Not Found	Not Found	High	Not Found	Not Found	Not Found	Not Found	1
FALSE	High	Master Protein	MMAR_0900	bpoC bromoperoxidase BpoC|263 AA	virulence, detoxification, adaptation	0.002	29	4	5	4	262	28.5	5.99	18.16	4	0	0.01	100	0.01	100	2.62555e-17	2.17235e-17	0	0	0	0	2.96129e+06			1.63199e+07	115.36			84.76	Not Found	Peak Found	Not Found	Not Found	Peak Found	Not Found	Not Found	Not Found	Not Found	Not Found	Not Found	High	Peak Found	Not Found	1
FALSE	High	Master Protein	MMAR_0908	conserved protein|112 AA	conserved hypotheticals	0	71	8	35	8	111	11.9	8.02	141.39	8	0	0.587	0.459	3.341	0.092	0.731694	0.271988	49.7	533.08	13.37	23.28	1.51962e+08	4.61506e+07	1.55119e+08	8.63021e+06	98.05	16.93	21.91	82.91	High	Not Found	Peak Found	Peak Found	Peak Found	Not Found	Not Found	Not Found	High	High	High	Peak Found	Peak Found	Peak Found	1
FALSE	High	Master Protein	MMAR_0911	grcC1 polyprenyl diphosphate synthetase, GrcC1|336 AA	intermediary metabolism and respiration	0.008	6	1	1	1	335	35.7	5.07	4.83	1	0																			Not Found	Not Found	Not Found	Not Found	Not Found	Not Found	Not Found	Not Found	Not Found	High	Not Found	Not Found	Not Found	Not Found	1
FALSE	High	Master Protein	MMAR_0915	gpdA1 glycerol-3-phosphate dehydrogenase, GpdA1|342 AA	lipid metabolism	0.007	4	1	2	1	341	36.1	6.18	5.64	1	0		0.01	0.01	0.182	2.62555e-17	0.462098		0	0	147.7			476673	1.39248e+06			24.14	140.4	Not Found	Not Found	Not Found	Not Found	Not Found	Not Found	Not Found	Not Found	Peak Found	High	Peak Found	Peak Found	Not Found	High	1
FALSE	High	Master Protein	MMAR_0920	conserved protein|164 AA	conserved hypotheticals	0.002	26	4	5	4	163	18.1	6.27	11.65	4	0	0.01	1	0.01	1	0.936193	0.876459	0	7412.26	0	7412.26	3.274e+07		564155	2.98578e+06	135.7		12.3	13.29	High	Not Found	Peak Found	Not Found	Peak Found	Peak Found	Not Found	Not Found	High	Not Found	Peak Found	Not Found	Peak Found	Peak Found	1
FALSE	High	Master Protein	MMAR_0926	PPE family protein|734 AA	PE/PPE	0	34	12	53	12	505	51.9	4.11	157.12	12	0	1.761	100	37.506	2.897	2.62555e-17	0.875699	98.34	0	169.85	147.75	1.55559e+08	5.47362e+08	3.33888e+07	2.93772e+07	122.95	12.63	51.45	124.77	High	High	High	High	Peak Found	High	High	High	Peak Found	High	High	Peak Found	Not Found	High	1
FALSE	High	Master Protein	MMAR_0938	cyp135B4 cytochrome P450 135B4 Cyp135B4|464 AA	intermediary metabolism and respiration	0.006	7	2	2	2	463	50.6	9.33	6.54	2	0		0.01		0.01	2.62555e-17	2.17235e-17		0		0			1.7704e+06						Not Found	Not Found	Not Found	Not Found	Not Found	Not Found	Not Found	Not Found	Not Found	High	Not Found	Not Found	Not Found	Not Found	1
FALSE	High	Master Protein	MMAR_0940	galT galactose-1-phosphate uridylyltransferase, GalT |359 AA	intermediary metabolism and respiration	0.069	3	1	1	1	358	39.8	6.54	2.03	1	0			0.01	100		2.17235e-17			0	0				4.26767e+06					Not Found	Not Found	Not Found	Not Found	Not Found	Not Found	Not Found	Not Found	Not Found	Not Found	Not Found	Not Found	Not Found	High	1
FALSE	High	Master Protein	MMAR_0944	conserved hypothetical protein|268 AA	conserved hypotheticals	0.098	7	1	1	1	267	29.5	7.74	1.75	1	0																			Not Found	Not Found	Peak Found	Peak Found	Peak Found	Not Found	Peak Found	Peak Found	Not Found	Not Found	Not Found	Not Found	Not Found	High	1
FALSE	High	Master Protein	MMAR_0950	lpqN conserved lipoprotein, LpqN|229 AA	cell wall and cell processes	0.003	18	2	3	2	228	23.5	4.44	7.26	2	0		0.01	0.01	0.01	2.62555e-17	2.17235e-17		0	0	0			1.90161e+06	7.59309e+07			61.74		Not Found	Not Found	Not Found	Not Found	Not Found	Not Found	Not Found	Not Found	High	High	Peak Found	Not Found	Not Found	Peak Found	1
FALSE	High	Master Protein	MMAR_0954	imidazolonepropionase|421 AA	intermediary metabolism and respiration	0.019	6	2	2	2	420	44.2	5.72	3.84	2	0	0.01	100	0.01	100	2.62555e-17	2.17235e-17	0	0	0	0	2.32427e+07			1.38056e+06					Not Found	Not Found	Not Found	Not Found	Not Found	Not Found	Not Found	Not Found	Not Found	Not Found	Not Found	Not Found	Not Found	High	1
FALSE	High	Master Protein	MMAR_0958	recC exodeoxyribonuclease V (gamma chain), RecC|1100 AA	information pathways	0.038	3	1	1	1	1099	121.1	6.6	2.8	1	0																			Not Found	Not Found	Not Found	Not Found	High	Not Found	Not Found	Not Found	Not Found	High	Not Found	Not Found	Not Found	Not Found	1
FALSE	High	Master Protein	MMAR_0960	cynS cyanate lyase, CynS|159 AA	intermediary metabolism and respiration	0.002	30	6	6	6	158	17.3	5.29	14.01	6	0	0.01	0.153	1	0.01	0.350688	2.17235e-17	0	1132.98	7412.26	0	1.00511e+07	3.70543e+06	610927	8.23661e+07	139.95		55.23		Peak Found	Peak Found	Not Found	Not Found	Not Found	Not Found	Not Found	Not Found	Peak Found	High	Peak Found	Not Found	Not Found	High	1
FALSE	High	Master Protein	MMAR_0962	echA3 enoyl-CoA hydratase, EchA3|232 AA	lipid metabolism	0	52	8	15	8	231	24.4	5.8	42.2	8	0	0.01	2.319	0.01	4.565	0.868182	0.735745	0	147.62	0	115.87	2.32401e+07		1.01951e+07	2.00496e+07	89.62		58.88	161.04	High	Not Found	Not Found	Not Found	Not Found	Not Found	Not Found	Not Found	High	High	High	Peak Found	Peak Found	High	1
FALSE	High	Master Protein	MMAR_0965	gloB glyoxalase II, GloB |239 AA	virulence, detoxification, adaptation	0.003	7	2	4	2	238	26	5.12	9.59	2	0	0.01	8.319	0.01	19.232	0.428033	0.340203	0	148.08	0	26.27	3.25852e+07		927915	2.05862e+07	126.39		59.15	86.13	Peak Found	Not Found	Peak Found	Peak Found	Peak Found	Not Found	Peak Found	Peak Found	High	High	Peak Found	Peak Found	Peak Found	High	1
FALSE	High	Master Protein	MMAR_0966	conserved protein|70 AA	conserved hypotheticals	0.081	12	1	1	1	69	7.7	4.74	1.84	1	0		0.01		0.01	2.62555e-17	2.17235e-17		0		0			1.35728e+06						Not Found	Not Found	Not Found	Not Found	Not Found	Peak Found	Peak Found	Peak Found	Not Found	High	Not Found	Not Found	Not Found	Not Found	1
FALSE	High	Master Protein	MMAR_0967	rpmG2 50S ribosomal protein L33 type 2, RpmG2|56 AA	information pathways	0.006	16	1	3	1	55	6.5	9.91	6.46	1	0	0.01	0.376	0.01	0.01	0.718631	2.17235e-17	0	147.7	0	0	904217		2.03435e+06	7.68091e+06	168.58		64.63		Peak Found	High	Not Found	Peak Found	Not Found	Peak Found	Peak Found	Peak Found	High	High	High	Not Found	Not Found	Peak Found	1
FALSE	High	Master Protein	MMAR_0969	conserved protein|143 AA	conserved hypotheticals	0	82	10	12	10	142	14.9	5.94	32.64	10	0	0.01	1.454	0.01	10.033	0.966115	0.515771	0	13.37	0	163.9	7.50399e+06	142603	4.35023e+06	4.2495e+06	166.25	29.85	47.75	152.81	Peak Found	Peak Found	Not Found	Not Found	Peak Found	Not Found	Not Found	Not Found	High	High	Peak Found	Peak Found	Peak Found	High	1
FALSE	High	Master Protein	MMAR_0970	conserved protein|167 AA	conserved hypotheticals	0.002	36	6	7	6	166	18.5	5.24	17.59	6	0	0.631	5.161	8.615	2.941	0.630341	0.876459	4676.86	111.14	148.09	147.76	5.86842e+06	6.04763e+07	1.57722e+06	6.16025e+06	161.77	95.96	11.48	63.43	Peak Found	Peak Found	Not Found	Not Found	Peak Found	Not Found	Not Found	Not Found	High	High	Peak Found	High	Not Found	Peak Found	1
FALSE	High	Master Protein	MMAR_0972	nusG transcription antitermination protein, NusG|238 AA	information pathways	0	29	7	10	7	237	25.5	4.75	24.51	7	0	100	0.736	1.652	19.453	0.879362	0.337889	0	5458.64	60.27	366.65	1.74081e+07	2.61891e+07	9.74031e+06	2.6711e+07	126.74	143.09	69.07	85.53	Peak Found	Not Found	Not Found	Not Found	Not Found	Not Found	Not Found	Not Found	High	High	Peak Found	Peak Found	Peak Found	High	1
FALSE	High	Master Protein	MMAR_0973	rplK 50S ribosomal protein L11, RplK|143 AA	information pathways	0	55	6	14	6	142	14.9	9.51	38.49	6	0	5.225	0.269	100	0.01	0.538181	2.17235e-17	193.34	87.66	0	0	3.41263e+06	2.15442e+07	9.55508e+06	3.62186e+08	48.7	36.44	56.37		Peak Found	High	Peak Found	High	Peak Found	Not Found	Not Found	Not Found	High	High	Peak Found	Not Found	Not Found	High	1
FALSE	High	Master Protein	MMAR_0974	rplA 50S ribosomal protein L1, RplA|236 AA	information pathways	0.006	15	3	3	3	235	24.8	9.64	6.57	3	0		0.01	0.01	0.496	2.62555e-17	0.720927		0	0	147.52			1.05595e+06	8.18501e+06			32.47	139.58	Not Found	Not Found	Not Found	Not Found	High	Not Found	Not Found	Not Found	High	High	Not Found	Peak Found	Not Found	Peak Found	1
FALSE	High	Master Protein	MMAR_0977	mmaA4 methoxy mycolic acid synthase 4, MmaA4|300 AA	lipid metabolism	0	30	8	13	8	299	34.4	5.38	40.6	8	0	0.01	3.266	0.012	4.624	0.764863	0.733057	0	0.23	23.29	147.94	3.067e+06	562472	9.9192e+06	3.76813e+07	53.71		35.24	79.93	Peak Found	Not Found	Not Found	Not Found	Not Found	Not Found	Peak Found	Not Found	High	High	High	High	Not Found	High	1
FALSE	High	Master Protein	MMAR_0990	rplJ 50S ribosomal protein L10, RplJ|207 AA	information pathways	0	36	6	10	6	206	21.1	5.31	29.02	6	0	0.01	0.251	0.01	23.679	0.477688	0.287192	0	118.5	0	139.69	4.94574e+06		1.99616e+06	1.77989e+07	140.5		100.24	151.5	Peak Found	High	Peak Found	Not Found	High	Not Found	Not Found	Not Found	High	High	Peak Found	High	Peak Found	High	1
FALSE	High	Master Protein	MMAR_0991	rplL 50S ribosomal protein L7/L12, RplL|131 AA	information pathways	0	90	12	32	12	130	13.4	4.65	85.06	12	0	0.55	0.46	4.58	4.9	0.731993	0.715019	28.72	0	121.21	100.74	2.10301e+08	8.95497e+07	7.18057e+07	1.01913e+07	130.6	45.54	59.1	168.07	High	High	High	High	High	High	High	High	High	High	High	Peak Found	Peak Found	High	1
FALSE	High	Master Protein	MMAR_0995	rpoB DNA-directed RNA polymerase, beta subunit, RpoB|1177 AA	information pathways	0	13	14	17	14	1176	129.4	5.1	42.2	14	0	0.034	1.386	0.071	0.39	0.981878	0.656718	230.56	842.6	0	145.68	2.44834e+07	5.10995e+06	6.03792e+06	6.83706e+06	64.41	65.4	58.43	140.34	Peak Found	High	Not Found	Peak Found	Not Found	Peak Found	Peak Found	Not Found	High	High	High	Not Found	Peak Found	High	1
FALSE	High	Master Protein	MMAR_0996	rpoC DNA-directed RNA polymerase, beta chain, RpoC|1317 AA	information pathways	0	24	25	32	25	1316	146.6	6.29	89.33	25	0	1.284	1.783	10.807	10.457	0.936193	0.510935	0	110.27	677.91	13.57	3.5393e+07	3.03484e+07	1.46528e+07	1.94775e+07	22.43	36.51	28.42	138.48	High	High	High	High	High	High	High	High	High	High	High	Not Found	Peak Found	High	1
FALSE	High	Master Protein	MMAR_0999	end endonuclease iv (apurinase), End|253 AA	information pathways	0.02	6	1	1	1	252	27	5.59	3.65	1	0	0.01	100			2.62555e-17		0	0			5.90489e+06								Not Found	Not Found	Not Found	Not Found	Not Found	Not Found	Not Found	Not Found	Not Found	Not Found	Not Found	Not Found	Not Found	Not Found	1
FALSE	High	Master Protein	MMAR_1001	acyl-CoA dehydrogenase|543 AA	lipid metabolism	0.075	2	1	1	1	542	58.8	6.38	1.94	1	0	0.01	0.01	0.01	0.506	2.62555e-17	0.720927	0	0	0	3752.95	679703		218945	2.54571e+06			93.21		Not Found	Peak Found	Peak Found	Not Found	Peak Found	Peak Found	Peak Found	Not Found	Peak Found	Not Found	Peak Found	Not Found	Not Found	Peak Found	1
FALSE	High	Master Protein	MMAR_1005	mmpL5 conserved transmembrane transport protein, MmpL5|965 AA	cell wall and cell processes	0.033	2	1	1	1	964	104.9	6.1	3.16	1	0		0.01	0.01	0.01	2.62555e-17	2.17235e-17		0	0	0			936116	6.02438e+06			52.3		Not Found	Not Found	Not Found	Not Found	Not Found	Not Found	Not Found	Not Found	High	Not Found	Peak Found	Not Found	Peak Found	Not Found	1
FALSE	High	Master Protein	MMAR_1006	mmpS5 conserved transmembrane proteinm, MmpS5|143 AA	cell wall and cell processes	0	19	4	7	4	142	15.2	6.64	23.04	4	0	0.01	1	0.01	0.109	0.936193	0.31415	0	7412.26	0	804.24	5.56165e+06		5.96187e+06	6.21339e+06	134.84		6.36		Peak Found	Not Found	Not Found	Not Found	Not Found	Not Found	Not Found	Not Found	High	High	High	Not Found	Not Found	Peak Found	1
FALSE	High	Master Protein	MMAR_1008	conserved hypothetical membrane protein|159 AA	cell wall and cell processes	0.002	22	3	3	3	158	15.7	5.38	11.16	3	0	0.23	0.384	1	0.01	0.672448	2.17235e-17	1702.7	147.46	7412.26	0	9.49377e+06	2.32119e+07	1.70302e+06	3.96548e+07	116.65		24.46		Not Found	Peak Found	Not Found	Not Found	Not Found	Peak Found	Peak Found	Peak Found	High	Peak Found	Peak Found	Not Found	Not Found	Peak Found	1
FALSE	High	Master Protein	MMAR_1009	conserved hypothetical transmembrane protein|126 AA	cell wall and cell processes	0	44	7	26	7	125	13.1	5.35	73.04	7	0	1.036	0.019		0.365	0.0241041	0.639167	7155.58	137.92		52.89	2.50803e+08	7.6091e+06	5.7519e+07	1.27125e+07	6.66	54.8	51.55	98.09	High	Peak Found	High	High	High	High	High	High	High	High	High	High	Peak Found	Peak Found	1
FALSE	High	Master Protein	MMAR_1012	rpsG 30S ribosomal protein S7, RpsG|157 AA	information pathways	0	61	11	16	11	156	17.6	10.54	45.33	11	0	0.01	3.085	0.01	1.172	0.778541	0.92498	0	792.72	0	110.97	7.05012e+06		9.07503e+06	5.79131e+06	133.09		74.17	161.1	Peak Found	High	Not Found	Not Found	Peak Found	Peak Found	Peak Found	Not Found	High	High	High	Peak Found	Peak Found	High	1
FALSE	High	Master Protein	MMAR_1013	fusA1 elongation factor G, FusA1|702 AA	information pathways	0	52	31	42	31	701	76.9	5.07	122.14	31	0	8.2	2.864	1.42	1.502	0.800313	0.996333	91	138.96	37.62	136.55	3.61436e+07	2.28644e+07	3.17761e+07	7.765e+06	129.66	56.8	42.18	169.03	Peak Found	Peak Found	High	High	Not Found	High	High	High	High	High	High	Peak Found	Peak Found	High	1
FALSE	High	Master Protein	MMAR_1014	tuf iron-regulated elongation factor Ef-tu, Tuf|397 AA	information pathways	0	89	34	125	34	396	43.7	5.38	434.16	34	0	3.134	1.341	2.37	0.386	0.99064	0.654122	124.42	130.21	138.82	100.1	4.80564e+08	2.15989e+08	2.32614e+08	2.40257e+08	63.91	21.02	30.64	153.64	High	High	High	High	High	High	High	High	High	High	High	High	High	High	1
FALSE	High	Master Protein	MMAR_1017	ferredoxin reductase|413 AA	intermediary metabolism and respiration	0	17	6	8	6	412	43.5	5.01	20.32	6	0	0.01	3.082	0.01	0.01	0.778541	2.17235e-17	0	147.78	0	0	9.83229e+06		3.39357e+06	2.25406e+07	57.32		40.27		High	High	Peak Found	Peak Found	Peak Found	Peak Found	Peak Found	Peak Found	High	High	Peak Found	Not Found	High	Peak Found	1
FALSE	High	Master Protein	MMAR_1030	rpsJ 30S ribosomal protein S10, RpsJ|102 AA	information pathways	0.003	25	2	4	2	101	11.4	9.38	9.2	2	0		0.01	0.01	15.39	2.62555e-17	0.391961		0	0	148.16			1.10557e+06	7.11489e+06			31.78	113.24	Not Found	Not Found	Not Found	Not Found	High	Not Found	Not Found	Not Found	Not Found	High	Peak Found	High	Not Found	High	1
FALSE	High	Master Protein	MMAR_1031	rplC 50S ribosomal protein L3 RplC|218 AA	information pathways	0	35	7	18	7	217	23	10.13	57.98	7	0	1.347	1.201	0.01	1.968	0.961542	0.998533	158.89	15.57	0	64.83	4.28424e+06	73082	4.25461e+06	2.78669e+06	81.01	113.15	40.98	162.19	Peak Found	High	Peak Found	Peak Found	High	Not Found	Not Found	Not Found	High	High	High	Peak Found	Peak Found	High	1
FALSE	High	Master Protein	MMAR_1032	rplD 50S ribosomal protein L4, RplD|225 AA	information pathways	0	31	10	14	10	224	23.8	10.13	38.22	10	0	1.678	0.419	2.412	0.01	0.704229	2.17235e-17	147.38	100.8	3071.84	0	2.055e+06	4.28058e+06	2.3861e+06	1.09493e+08	115.86	35.17	114.21		Peak Found	High	Peak Found	Not Found	Peak Found	Peak Found	Peak Found	Peak Found	Peak Found	High	Peak Found	Not Found	Not Found	High	1
FALSE	High	Master Protein	MMAR_1033	rplW 50S ribosomal protein L23, RplW|101 AA	information pathways	0.002	30	2	5	2	100	10.9	10.24	11.21	2	0		0.01	0.01	0.504	2.62555e-17	0.734534		0	0	146.28			1.94423e+06	7.69337e+06			55.1	134.75	Not Found	Not Found	Not Found	Not Found	High	Not Found	Not Found	Not Found	High	High	Peak Found	Not Found	Peak Found	High	1
FALSE	High	Master Protein	MMAR_1034	rplB 50S ribosomal protein L2, RplB|281 AA	information pathways	0	56	12	20	12	280	30.4	11.33	82.5	12	0	24.481	0.33	0.607	6.991	0.613419	0.612425	284.66	2443.54	142.48	60.71	2.32891e+07	2.29107e+07	4.64997e+06	1.26221e+07	32.75	5.85	98.37	120.76	Not Found	Not Found	Not Found	Not Found	High	Not Found	Not Found	Not Found	High	High	High	Peak Found	Peak Found	High	1
FALSE	High	Master Protein	MMAR_1035	rpsS 50S ribosomal protein S19, RpsS|94 AA	information pathways	0.007	15	1	1	1	93	10.8	10.48	5.2	1	0	0.01	6.812		0.01	0.525412	2.17235e-17	0	514.84		0	5.88491e+06		863885		126.55		66.72		Not Found	Not Found	Not Found	High	Not Found	Not Found	Peak Found	High	Not Found	High	Peak Found	Not Found	Not Found	Not Found	1
FALSE	High	Master Protein	MMAR_1039	rpmC 50S ribosomal protein L29, RpmC|81 AA	information pathways	0.007	21	2	2	2	80	9.2	5.22	5.28	2	0	0.01	0.047		0.01	0.0828569	2.17235e-17	0	148.07		0	3.82969e+06		1.80491e+06		140.46		75.02		Peak Found	High	Not Found	Peak Found	Peak Found	Not Found	Not Found	Peak Found	Peak Found	High	Peak Found	Not Found	Not Found	High	1
FALSE	High	Master Protein	MMAR_1040	rpsQ 30S ribosomal protein S17, RpsQ|120 AA	information pathways	0.002	22	4	7	4	119	13.1	10.42	13.28	4	0	0.039	3.216	1.874	1.557	0.778936	0.971057	269.84	338.68	147.47	124.23	1.87756e+06	1.10649e+07	3.69065e+06	2.85257e+06	166.47	28.93	78.35	166.42	Peak Found	High	Not Found	Not Found	Peak Found	Not Found	Peak Found	High	High	High	Peak Found	Peak Found	Peak Found	Peak Found	1
FALSE	High	Master Protein	MMAR_1041	atsA arylsulfatase AtsA|790 AA	intermediary metabolism and respiration	0	8	7	9	7	789	86.6	5.33	22.06	7	0	20.694	0.75	0.341	100	0.881273	2.17235e-17	145.57	850.99	0	0	5.68519e+07	8.91034e+06	3.42302e+06	1.92604e+08	82.28	8.01	27.57	60.08	Peak Found	Peak Found	Peak Found	Peak Found	High	Peak Found	Peak Found	Peak Found	Peak Found	High	Peak Found	Peak Found	Peak Found	High	1
FALSE	High	Master Protein	MMAR_1045	rplN 50S ribosomal protein L14, RplN|123 AA	information pathways	0.001	11	3	4	3	122	13.4	10.13	10.84	3	0	0.01	0.448	0.01	0.01	0.685833	2.17235e-17	0	31.48	0	0	6.14907e+06		856145	7.74998e+06	137.86		87.53		Peak Found	High	Peak Found	High	High	Peak Found	Peak Found	High	High	High	Peak Found	Not Found	Not Found	Peak Found	1
FALSE	High	Master Protein	MMAR_1046	rplX 50S ribosomal protein L24, RplX|108 AA	information pathways	0.003	28	3	3	3	107	11.7	10.29	7.83	3	0	100	0.01	0.128	0.552	2.62555e-17	0.733633	0	0	148.07	4093.09	407666	1.35291e+06	986570	4.503e+06		136.58	108.24	116.59	Not Found	Not Found	Not Found	Not Found	High	Not Found	Not Found	Not Found	Peak Found	High	Peak Found	Peak Found	Not Found	Peak Found	1
FALSE	High	Master Protein	MMAR_1047	rplE 50S ribosomal protein L5, RplE|191 AA	information pathways	0	48	7	11	7	190	21.3	9.86	27.78	7	0	0.01		0.01	2.348		0.876459	0		0	147.63	2.17536e+07	4.60292e+07	1.86992e+06	2.21759e+07	81.86		172.05	114.86	Peak Found	High	Peak Found	Not Found	Peak Found	Peak Found	Not Found	Not Found	Peak Found	High	High	High	Peak Found	High	1
FALSE	High	Master Protein	MMAR_1049	rpsH 30S ribosomal protein S8, RpsH|133 AA	information pathways	0.002	37	4	6	4	132	14.4	9.99	16.9	4	0	0.01	0.115	0.01		0.237		0	843.03	0		6.91499e+06		1.13012e+06	5.27698e+06			126.09	70.53	Not Found	Not Found	Not Found	Not Found	High	Not Found	Not Found	Not Found	Peak Found	High	Not Found	High	Peak Found	Not Found	1
FALSE	High	Master Protein	MMAR_1050	rplF 50S ribosomal protein L6, RplF|180 AA	information pathways	0	65	9	14	9	179	19.4	10.13	45.67	9	0	98.879	0.463	4.351	2.617	0.70409	0.876459	1.68	147.57	1700.37	147.69	5.68702e+06	2.3146e+07	3.48459e+06	2.24136e+07	136.32	33.22	77.55	134.7	Peak Found	High	Peak Found	Not Found	Not Found	Not Found	Not Found	Peak Found	Peak Found	High	Peak Found	Not Found	Peak Found	High	1
FALSE	High	Master Protein	MMAR_1051	rplR 50S ribosomal protein L18, RplR|136 AA	information pathways	0.002	21	3	7	3	135	14.6	11.65	16.8	3	0	0.117	2.109	0.01	18.955	0.895663	0.344039	862.64	147.56	0	377.04	4.10096e+07	3.10222e+07	4.67496e+06	5.07263e+06	108.39		68.65	166.66	Not Found	Not Found	Not Found	Not Found	High	Not Found	Not Found	Not Found	High	High	High	Peak Found	Peak Found	High	1
FALSE	High	Master Protein	MMAR_1052	rpsE 30S ribosomal protein S5, RpsE|225 AA	information pathways	0	31	3	5	3	224	22.9	9.98	19.9	3	0	0.01	18.151	0.01	1.681	0.208367	0.995995	0	138.15	0	147.38	2.73485e+07		1.50673e+06	3.42441e+06	150.77		97.61	41.41	Peak Found	High	Not Found	Peak Found	High	Not Found	Not Found	Not Found	High	High	Peak Found	High	Not Found	Peak Found	1
FALSE	High	Master Protein	MMAR_1053	rpmD 50S ribosomal protein L30, RpmD|73 AA	information pathways	0.022	21	1	1	1	72	8.1	11.65	3.5	1	0	1	1	0.486	100	0.936193	2.17235e-17	7412.26	7412.26	3600.89	0	1.60578e+07	4.14373e+07	962099	1.05673e+06				66.14	Not Found	Not Found	Not Found	Not Found	High	Not Found	Not Found	Not Found	Not Found	High	Not Found	Peak Found	Not Found	Peak Found	1
FALSE	High	Master Protein	MMAR_1054	rplO 50S ribosomal protein L15, RplO|147 AA	information pathways	0	40	7	16	7	146	15.6	10.71	47.15	7	0	0.563	3.538	0.127	49.859	0.734046	0.143592	119.78	71.19	2.96	86.54	2.73561e+07	3.04772e+07	1.24101e+07	8.73602e+07	135.19	53.77	140.38	55.57	High	High	High	High	High	High	High	High	High	High	Peak Found	Peak Found	Peak Found	High	1
FALSE	High	Master Protein	MMAR_1055	flavin-dependent oxidoreductase|309 AA	intermediary metabolism and respiration	0.049	7	1	1	1	308	33	6.89	2.58	1	0																			Not Found	Not Found	Not Found	Not Found	Not Found	Not Found	Not Found	Not Found	Not Found	High	Not Found	Not Found	Not Found	Not Found	1
FALSE	High	Master Protein	MMAR_1067	conserved protein|222 AA	conserved hypotheticals	0	38	7	12	7	221	23.7	4.98	34.76	7	0	0.052	0.128	0.01	0.284	0.29394	0.578572	370.28	943.65	0	2102.38	3.2064e+07	1.29071e+07	6.96266e+06	1.84757e+07	76.71		8.69	112.09	Peak Found	Peak Found	Not Found	Not Found	Peak Found	Not Found	Not Found	Not Found	High	High	High	Peak Found	Not Found	High	1
FALSE	High	Master Protein	MMAR_1069	O-methyltransferase|317 AA	intermediary metabolism and respiration	0.002	18	5	5	5	316	34.2	4.74	11.67	5	0	0.01	0.149	0.01	0.01	0.314045	2.17235e-17	0	1095.96	0	0	8.7552e+06		966297	1.03233e+07	96.34		44.01	127.46	Peak Found	Not Found	Not Found	Not Found	Not Found	Not Found	Not Found	Not Found	High	High	Peak Found	Peak Found	Not Found	High	1
FALSE	High	Master Protein	MMAR_1071	adk adenylate kinase (ATP-AMP transphosphorylase), Adk|182 AA	intermediary metabolism and respiration	0	73	12	31	12	181	20.1	5.14	88.21	12	0	2.04	0.683	100	0.01	0.862264	2.17235e-17	130.96	147.25	0	0	3.14331e+08	1.20807e+07	3.17434e+07	1.99842e+08	82.09	46.88	51.55		High	Peak Found	Peak Found	Peak Found	Peak Found	Peak Found	Peak Found	Peak Found	High	High	High	Not Found	Not Found	High	1
FALSE	High	Master Protein	MMAR_1074	rslA conserved hypothetical membrane protein|249 AA	information pathways	0.098	4	1	1	1	248	25.6	5.91	1.75	1	0																			Not Found	Not Found	Not Found	High	Not Found	Not Found	Not Found	Not Found	Not Found	Not Found	Not Found	Not Found	Not Found	Not Found	1
FALSE	High	Master Protein	MMAR_1076	conserved protein|183 AA	conserved hypotheticals	0.061	7	1	1	1	182	19	4.98	2.31	1	0	0.01	100	0.01	100	2.62555e-17	2.17235e-17	0	0	0	0	8.90564e+06			2.31295e+07					Not Found	Not Found	Not Found	Not Found	Peak Found	Not Found	Not Found	Not Found	Not Found	Not Found	Not Found	Peak Found	Not Found	Not Found	1
FALSE	High	Master Protein	MMAR_1078	fadE9 acyl-CoA dehydrogenase, FadE9|391 AA	lipid metabolism	0.072	3	1	1	1	390	41.6	5.25	1.98	1	0																			Not Found	Not Found	Not Found	Not Found	Not Found	Not Found	Not Found	Not Found	Not Found	Not Found	Not Found	Not Found	Not Found	High	1
FALSE	High	Master Protein	MMAR_1079	mmsA methylmalonate semialdehyde dehydrogenase, MmsA |507 AA	intermediary metabolism and respiration	0	53	17	23	17	506	54.2	5.45	95.05	17	0	2.733	1.363	18.206	0.981	0.985948	0.876459	94.74	67.57	393.67	7269.37	4.42531e+07	1.79359e+08	1.09963e+07	1.21894e+07	124.9	34.28	60.46	140.5	Peak Found	Not Found	Not Found	Not Found	Not Found	Not Found	Not Found	Not Found	High	High	Peak Found	Not Found	Peak Found	High	1
FALSE	High	Master Protein	MMAR_1083	conserved hypothetical protein|287 AA	conserved hypotheticals	0.108	3	1	1	1	286	30.9	6.16	1.72	1	0			0.01	100		2.17235e-17			0	0				1.41298e+07					Not Found	Not Found	Peak Found	Peak Found	Not Found	Peak Found	Peak Found	High	Not Found	Not Found	Not Found	Not Found	Not Found	High	1
FALSE	High	Master Protein	MMAR_1085	infA translation initiation factor IF-1, InfA|74 AA	information pathways	0.002	40	4	7	4	73	8.5	9.47	16.97	4	0	0.01	15.018	0.01	0.766	0.25434	0.861205	0	199.91	0	117.85	7.45027e+06		3.60244e+06	8.37895e+06	119.35		50.12	69.39	Peak Found	Not Found	Not Found	Not Found	Peak Found	Not Found	Not Found	Peak Found	High	High	Peak Found	High	Not Found	High	1
FALSE	High	Master Protein	MMAR_1087	rpsM 30S ribosomal protein S13, RpsM|125 AA	information pathways	0	45	6	8	6	124	14.3	11.03	20.36	6	0	0.01	0.943	0.01	3.759	0.936193	0.855257	0	172.16	0	20.29	1.76768e+07	4.37342e+07	1.01214e+06	6.05599e+06	83.16		98.86	39.75	Peak Found	High	Not Found	Not Found	Peak Found	Peak Found	Not Found	Not Found	High	High	Peak Found	High	Peak Found	High	1
FALSE	High	Master Protein	MMAR_1089	rpsD 30S ribosomal protein S4, RpsD|202 AA	information pathways	0	37	7	15	7	201	23.4	9.98	38.89	7	0	2.7	0.096	0.035	7.848	0.220208	0.58646	147.71	145.55	241.7	78.89	3.74907e+06	6.27477e+06	6.45061e+06	2.70259e+07	108.24	33.05	107.13	134.5	Peak Found	High	Not Found	Peak Found	High	Peak Found	Peak Found	Peak Found	High	High	High	Peak Found	Peak Found	High	1
FALSE	High	Master Protein	MMAR_1090	rpoA DNA-directed RNA polymerase (alpha chain), RpoA|348 AA	information pathways	0	58	19	33	19	347	37.7	4.75	84.72	19	0	2.899	2.535	10.545	1.487	0.849316	0.995995	136.13	135.28	695.16	147.26	6.49694e+07	3.3255e+07	2.32347e+07	3.02487e+07	26.47	15.72	24.94	137.74	High	High	High	High	High	High	High	High	High	High	High	Peak Found	Not Found	High	1
FALSE	High	Master Protein	MMAR_1091	rplQ 50S ribosomal protein L17, RplQ|190 AA	information pathways	0	26	4	9	4	189	20.2	7.06	36.56	4	0	0.01	0.486	0.01	0.01	0.75303	2.17235e-17	0	64.93	0	0	4.77334e+06		7.36209e+06	5.53717e+07	60.56		43.67		Peak Found	High	Not Found	Peak Found	Peak Found	Peak Found	Peak Found	Peak Found	High	High	Peak Found	Not Found	Not Found	High	1
FALSE	High	Master Protein	MMAR_1094	PPE family protein|381 AA	PE/PPE	0.003	5	1	3	1	257	26.1	4.06	8.09	1	0		0.01	0.01	0.081	2.62555e-17	0.24798		0	0	594.82			3.2932e+07	3.89109e+07			73.58		Not Found	Not Found	Not Found	Not Found	Not Found	Not Found	Not Found	Not Found	Not Found	Not Found	Not Found	Not Found	Not Found	Not Found	1
FALSE	High	Master Protein	MMAR_1097	cut4 cutinase precursor, Cut4|232 AA	cell wall and cell processes	0	52	10	31	10	231	23.8	8.9	88.69	10	0	0.589	0.937	5.912	1.212	0.936193	0.936287	0	87.34	0	123.25	8.90343e+07	1.64893e+07	8.82127e+07	4.40276e+07	63.06	95.23	57.07	136.59	High	Not Found	Not Found	Not Found	Not Found	Not Found	Not Found	Not Found	High	High	High	Peak Found	Peak Found	Peak Found	1
FALSE	High	Master Protein	MMAR_1098	cut3 cutinase precursor, Cut3|268 AA	cell wall and cell processes	0	85	19	102	19	267	26.4	6.25	392.94	19	0	1.81	1.904	0.826	0.162	0.930348	0.423726	26.98	138.09	197.44	74.14	4.45719e+08	2.43125e+08	6.22958e+08	3.89494e+07	14.52	4.51	19.77	158.05	High	Not Found	Not Found	Not Found	Not Found	Not Found	Not Found	Not Found	High	High	High	Peak Found	Peak Found	High	1
FALSE	High	Master Protein	MMAR_1106	rplM 50S ribosomal protein L13, RplM|148 AA	information pathways	0.002	53	5	6	5	147	16.1	9.89	17.69	5	0	7.299	0.07	3.391	0.659	0.156495	0.820853	1010.15	504.85	27.97	4884.62	3.30952e+07	1.65008e+07	7.6688e+06	9.08368e+07	140.48	155.69	56.75	41.43	Not Found	Not Found	Not Found	Not Found	High	Not Found	Not Found	Not Found	High	High	Peak Found	Peak Found	Not Found	High	1
FALSE	High	Master Protein	MMAR_1107	rpsI ribosomal protein S9, RpsI|153 AA	information pathways	0.002	45	5	5	5	152	16.9	10.04	11.6	5	0	0.01	0.353	0.01	0.01	0.67321	2.17235e-17	0	2616.12	0	0	741387		3.06617e+06	1.7331e+07	138.87		29.96		Not Found	Not Found	Not Found	Not Found	High	Not Found	Not Found	Not Found	High	High	Peak Found	Not Found	Not Found	High	1
FALSE	High	Master Protein	MMAR_1108	mrsA phosphomannomutase, MrsA |446 AA	intermediary metabolism and respiration	0.065	2	1	1	1	445	45.4	5.01	2.08	1	0	18.066	1.039	100	0.888	0.985749	0.876459	148.18	727.45	0	6581.75	1.3971e+06	4.18254e+06	1.34512e+06	5.08409e+07	129.43	33.16	88.57		Peak Found	Not Found	Not Found	Not Found	Not Found	Not Found	Not Found	Not Found	Peak Found	Not Found	Peak Found	Not Found	Not Found	High	1
FALSE	High	Master Protein	MMAR_1118	gadB glutamate decarboxylase, GadB|462 AA	intermediary metabolism and respiration	0.002	15	6	6	6	461	51	5.31	14.34	6	0	100	0.01	1	100	2.62555e-17	2.17235e-17	0	0	7412.26	0		207079	223354	1.37409e+06		64.83		141.12	Not Found	Not Found	Not Found	Not Found	Not Found	Not Found	Not Found	Not Found	Not Found	High	Not Found	Peak Found	Not Found	High	1
FALSE	High	Master Protein	MMAR_1119	alr alanine racemase, Alr|389 AA	intermediary metabolism and respiration	0.008	7	2	2	2	388	41	6.39	4.41	2	0	0.692	100	100	1	2.62555e-17	0.876459	147.23	0	0	7412.26	1.1928e+07	6.27385e+06	667406	1.88751e+07	20.43	56.05			Not Found	Peak Found	Peak Found	High	Peak Found	Not Found	Not Found	Not Found	Peak Found	Not Found	Not Found	Not Found	Not Found	High	1
FALSE	High	Master Protein	MMAR_1128	conserved hypothetical membrane protein|146 AA	conserved hypotheticals	0.087	8	1	1	1	145	13.9	7.39	1.81	1	0	0.01	0.157		0.01	0.358643	2.17235e-17	0	1161.48		0	2.1269e+07		8.14132e+06				7.64		High	Peak Found	Peak Found	Not Found	Peak Found	Not Found	Peak Found	Peak Found	Peak Found	Not Found	Peak Found	Not Found	Not Found	Not Found	1
FALSE	High	Master Protein	MMAR_1129	PPE family protein|572 AA	PE/PPE	0.002	6	3	3	3	1134	91.5	4.34	17.31	3	0	0.01	1.502	0.01	9.495	0.957772	0.578572	0	4934.98	0	773.66	4.76157e+07		4.56518e+06	2.79859e+06	100.03			6.44	Not Found	Not Found	Not Found	Not Found	Not Found	Not Found	Not Found	Not Found	Not Found	High	Not Found	Peak Found	Peak Found	Not Found	1
FALSE	High	Master Protein	MMAR_1130	PPE family protein|565 AA	PE/PPE	0	96	4	24	4	102	9.6	4.51	118.64	4	0	0.01	0.031	0.01	0.01	0.0522906	2.17235e-17	0	102.82	0	0	1.82763e+08		4.77056e+08	1.26998e+08	57.28		35.6		High	High	High	High	Peak Found	High	High	High	High	High	High	Not Found	Not Found	High	1
FALSE	High	Master Protein	MMAR_1131	metal-dependent hydrolase|552 AA	intermediary metabolism and respiration	0.007	4	2	2	2	551	59.6	5.1	5.12	2	0			0.01	100		2.17235e-17			0	0				2.16835e+07					Not Found	Not Found	Not Found	Not Found	Not Found	Not Found	Not Found	Not Found	Not Found	High	Not Found	Not Found	Not Found	High	1
FALSE	High	Master Protein	MMAR_1134	sigD alternative RNA polymerase sigma-D factor, SigD|198 AA	information pathways	0.057	8	1	1	1	197	21.2	5.69	2.43	1	0	0.01	3.15	0.01	5.517	0.778541	0.730539	0	2350.72	0	1339.53	1.10732e+06		3.53685e+06	4.04558e+06	115.59			122.72	Peak Found	High	Not Found	Not Found	Not Found	Not Found	Not Found	Not Found	High	Not Found	Not Found	Peak Found	Not Found	Peak Found	1
FALSE	High	Master Protein	MMAR_1135	conserved hypothetical protein|315 AA	conserved hypotheticals	0	15	4	10	4	314	31.9	4.6	31.79	4	0	0.01	0.386	0.01	1.366	0.67321	0.9722	0	133.22	0	338.91	1.45852e+07		5.48805e+06	4.17708e+06	79.69		13.38	146.04	High	Peak Found	Not Found	Not Found	Peak Found	Not Found	Not Found	Not Found	High	High	High	Peak Found	Peak Found	Peak Found	1
FALSE	High	Master Protein	MMAR_1137	guaB2 inosine-5'-monophosphate (imp) dehydrogenase, GuaB2|533 AA	intermediary metabolism and respiration	0.002	11	4	5	4	532	55.4	6.42	16.51	4	0	0.01	5.879	0.01	0.01	0.566671	2.17235e-17	0	0	0	0	5.0197e+06		4.22306e+06	1.03419e+06	44.99		120.71		High	High	Peak Found	Peak Found	Peak Found	Not Found	Peak Found	Peak Found	High	Peak Found	Not Found	Not Found	Not Found	Peak Found	1
FALSE	High	Master Protein	MMAR_1138	guaB3 inosine-5'-monophosphate (imp) dehydrogenase, GuaB3|376 AA	intermediary metabolism and respiration	0	23	6	8	6	375	39	5.34	23.5	6	0	0.01	0.01	0.01	7.84	2.62555e-17	0.643252	0	0	0	6.96	3.25376e+06		1.83362e+06	4.92185e+06			28.2	53.48	Not Found	Not Found	Not Found	Not Found	Not Found	Not Found	Not Found	Not Found	Peak Found	High	Peak Found	High	Not Found	High	1
FALSE	High	Master Protein	MMAR_1139	PPE family protein|609 AA	PE/PPE	0.007	5	1	2	1	477	40.4	3.9	5.25	1	0	100	100	100		2.62555e-17		0	0	0		3.12399e+07	1.36865e+07				56.36			High	High	Not Found	Not Found	Peak Found	Not Found	Not Found	Not Found	Not Found	Not Found	Not Found	Not Found	Not Found	Not Found	1
FALSE	High	Master Protein	MMAR_1143	glycosyl hydrolase|795 AA	intermediary metabolism and respiration	0.002	9	6	6	6	794	88.3	5.64	13.37	6	0	0.01	0.079	0.01	0.01	0.180537	2.17235e-17	0	0	0	0	1.06248e+07		1.99772e+07	4.05227e+07	69.54		101.76		Peak Found	Not Found	Peak Found	Peak Found	High	Not Found	Peak Found	Peak Found	Peak Found	High	Peak Found	Not Found	Not Found	High	1
FALSE	High	Master Protein	MMAR_1144	hydrolase|247 AA	intermediary metabolism and respiration	0.007	13	3	3	3	246	26.6	5.12	6.1	3	0		0.01		0.01	2.62555e-17	2.17235e-17		0		0			1.36467e+06				53.98		Not Found	Not Found	Not Found	Not Found	Not Found	Not Found	Not Found	Not Found	High	Not Found	Peak Found	Not Found	Not Found	High	1
FALSE	High	Master Protein	MMAR_1148	guaA GMP synthase, GuaA|526 AA	intermediary metabolism and respiration	0.003	7	4	4	4	525	56.1	5.29	8.2	4	0	0.01		0.01	1		0.876459	0		0	7412.26	1.03835e+07		524212	2.02974e+07	127.37		39.32	136.81	Peak Found	Not Found	Peak Found	Not Found	Peak Found	Not Found	Not Found	Not Found	Peak Found	High	Not Found	Peak Found	Not Found	High	1
FALSE	High	Master Protein	MMAR_1155	conserved protein|291 AA	lipid metabolism	0	37	8	16	8	290	30.5	5.25	45.6	8	0	0.562	0.524	2.911	2.698	0.77732	0.876459	119.25	146.27	16.91	251.04	1.95031e+07	8.79955e+06	1.00024e+07	3.02248e+06	99.04	25.08	34.11	165.8	High	Not Found	Peak Found	Not Found	Not Found	Peak Found	High	Peak Found	High	High	High	Peak Found	Peak Found	High	1
FALSE	High	Master Protein	MMAR_1160	nitroreductase|215 AA	intermediary metabolism and respiration	0.032	5	1	1	1	214	24	6.55	3.22	1	0																			Not Found	Not Found	Not Found	Not Found	Not Found	Not Found	Not Found	Not Found	Not Found	Not Found	Not Found	Not Found	Not Found	Not Found	1
FALSE	High	Master Protein	MMAR_1161	PE-PGRS family protein|595 AA	PE/PPE	0.002	3	2	6	2	728	70.5	4.82	11.86	2	0	4.683	14.351	1.552	5.203	0.263959	0.696732	128.67	145.15	80.2	14.16	1.54592e+07	5.40478e+07	1.65042e+06	8.58655e+06	77.01	33.36	56.92	45.21	High	High	High	High	High	High	High	High	Not Found	Not Found	Not Found	Not Found	Not Found	Not Found	1
FALSE	High	Master Protein	MMAR_1176	folD bifunctional protein: methylenetetrahydrofolate dehydrogenase + methenyltetrahydrofolate cyclohydrolase, FolD|282 AA	intermediary metabolism and respiration	0.002	31	6	7	6	281	29.7	6.61	18.26	6	0	0.01	0.01	0.01	0.01	2.62555e-17	2.17235e-17	0	0	0	0	2.03771e+06		710942	1.78393e+07			117.11		Not Found	Not Found	Not Found	Not Found	Not Found	Not Found	Not Found	Not Found	Peak Found	High	Peak Found	Not Found	Not Found	High	1
FALSE	High	Master Protein	MMAR_1178	conserved secreted protein|139 AA	cell wall and cell processes	0	25	2	23	2	138	13.5	4.64	72.71	2	0	2.492	0.536	5.946	2.412	0.778785	0.876459	146.88	1231.73	89.5	80.5	1.91213e+08	2.21142e+08	6.12653e+08	1.82577e+07	147.06	17.88	12.97	139.31	High	Not Found	Not Found	Not Found	Peak Found	Not Found	Not Found	Not Found	High	High	High	Peak Found	Peak Found	High	1
FALSE	High	Master Protein	MMAR_1179	oxidoreductase|481 AA	cell wall and cell processes	0	77	25	94	25	480	48.5	8.18	402.11	25	0	0.52	0.275	4.394	1.803	0.543476	0.954136	53.18	67.99	73.63	67.34	3.50586e+08	3.20608e+08	2.49046e+08	9.2108e+07	42.01	22.4	48.42	151.83	High	High	Not Found	Peak Found	Peak Found	Peak Found	Not Found	Peak Found	High	High	High	Peak Found	Peak Found	High	1
FALSE	High	Master Protein	MMAR_1180	Fatty acyl-AMP ligase FadD28_1 and polyketide synthase|3260 AA	lipid metabolism	0.021	1	2	2	2	3259	340.5	5.88	3.52	2	0	0.01		0.01	1		0.876459	0		0	7412.26	13955165		1.69725e+06	1.12894e+06					Not Found	Not Found	Not Found	Not Found	Not Found	Not Found	Not Found	Not Found	Not Found	High	Not Found	Not Found	Not Found	Peak Found	1
FALSE	High	Master Protein	MMAR_1181	hypothetical secreted protein|99 AA	cell wall and cell processes	0.001	83	3	3	3	98	10.1	7.44	10.41	3	0	0.01	9.044		0.01	0.405976	2.17235e-17	0	812.95		0	3.22701e+06		6.27153e+06		23.87				Peak Found	Not Found	Not Found	Peak Found	High	Not Found	Not Found	Peak Found	Not Found	High	Not Found	Not Found	Not Found	Not Found	1
FALSE	High	Master Protein	MMAR_1182	exported protein|143 AA	cell wall and cell processes	0	49	9	22	9	142	14.8	4.97	73.54	9	0	1.062	2.723	1.425	2.784	0.815799	0.876459	4.83	134.13	34.37	84.21	8.14406e+08	8.10536e+07	3.38385e+07	5.40395e+07	108.12	20.27	57.97	54.76	High	Not Found	Not Found	Not Found	High	Not Found	Not Found	Not Found	High	High	Peak Found	Peak Found	Peak Found	High	1
FALSE	High	Master Protein	MMAR_1183	methyltransferase|245 AA	intermediary metabolism and respiration	0.05	3	1	1	1	244	26.3	5.48	2.51	1	0		0.01	0.01	100	2.62555e-17	2.17235e-17		0	0	0			386548	6.23832e+06				112.35	Not Found	Not Found	Not Found	Not Found	Not Found	Not Found	Not Found	Not Found	Peak Found	Not Found	Not Found	Not Found	Peak Found	High	1
FALSE	High	Master Protein	MMAR_1185	metC O-acetylhomoserine sulfhydrylase MetC|450 AA	intermediary metabolism and respiration	0	57	15	30	15	449	47.4	5.5	109.19	15	0	0.01	1.115	0.01	8.272	0.963718	0.577387	0	194.77	0	652.5	1.39298e+08	1.08997e+07	2.87898e+07	9.19942e+06	74.56		85.66	166.27	High	High	Peak Found	Not Found	High	Not Found	Peak Found	Not Found	High	High	High	High	Peak Found	High	1
FALSE	High	Master Protein	MMAR_1186	icd1 isocitrate dehydrogenase [NADP] Icd1|409 AA	intermediary metabolism and respiration	0.06	3	1	1	1	408	45.6	6.32	2.22	1	0	0.01	100	0.01	100	2.62555e-17	2.17235e-17	0	0	0	0	1.85205e+07			1.61529e+06	138.07			113.72	Peak Found	Not Found	Not Found	Peak Found	High	Not Found	Not Found	Not Found	Not Found	Not Found	Not Found	Peak Found	Peak Found	High	1
FALSE	High	Master Protein	MMAR_1188	trpS tryptophanyl-tRNA synthetase TrpS|340 AA	information pathways	0.001	11	3	4	3	339	36.6	6.06	10.68	3	0	0.01	100	0.01	1	2.62555e-17	0.876459	0	0	0	7412.26	1.86155e+07		4.67321e+06	2.30766e+07	89.51				Peak Found	High	High	High	Peak Found	High	High	High	Peak Found	Not Found	Not Found	Not Found	Not Found	High	1
FALSE	High	Master Protein	MMAR_1195	PE-PGRS family protein, PE_PGRS9_4|882 AA	PE/PPE	0.033	1	1	1	1	1061	86.3	4.28	3.18	1	0	0.01	3.236	0.01	0.255	0.778936	0.548973	0	147.8	0	1883.82	4.77519e+06		749936	9.93801e+06	124.98		86.87		Peak Found	Not Found	Not Found	Not Found	Not Found	Not Found	Not Found	Not Found	Peak Found	Not Found	High	Not Found	Not Found	Peak Found	1
FALSE	High	Master Protein	MMAR_1199	PE-PGRS family protein |1611 AA	PE/PPE	0.076	1	1	1	1	598	50.4	4.37	1.91	1	0	0.01	100			2.62555e-17		0	0			4.68203e+06								High	High	High	Peak Found	High	High	High	High	Not Found	Not Found	Not Found	Not Found	Not Found	Not Found	1
FALSE	High	Master Protein	MMAR_1201	sdhA succinate dehydrogenase (flavoprotein subunit) SdhA|585 AA	intermediary metabolism and respiration	0.002	12	6	6	6	584	64.3	6.28	13.44	6	0	0.01	0.01	0.01	0.618	2.62555e-17	0.803716	0	0	0	4582.62	1.0516e+06		849423	6.43764e+07			8.14		Not Found	Not Found	Not Found	High	Not Found	Not Found	Not Found	Not Found	Peak Found	High	Peak Found	Not Found	Not Found	High	1
FALSE	High	Master Protein	MMAR_1204	cdd cytidine deaminase Cdd|133 AA	intermediary metabolism and respiration	0.07	10	1	1	1	132	13.8	5.76	2.02	1	0																			Not Found	Peak Found	Not Found	Not Found	Peak Found	Not Found	Not Found	Not Found	Not Found	Not Found	Not Found	Not Found	Not Found	High	1
FALSE	High	Master Protein	MMAR_1206	add adenosine deaminase Add|363 AA	intermediary metabolism and respiration	0.077	4	1	1	1	362	39.7	5.24	1.89	1	0	100		100	100		2.17235e-17	0		0	0		4.92205e+06		5.26227e+06		16.7			Not Found	Peak Found	Peak Found	Not Found	Peak Found	Not Found	Not Found	Not Found	Not Found	Not Found	Not Found	Not Found	Not Found	High	1
FALSE	High	Master Protein	MMAR_1207	PE-PGRS family protein|947 AA	PE/PPE	0	23	5	9	5	393	38.9	4.86	36.5	5	0	100	0.017	2.668	0.846	0.030906	0.876459	0	100.74	339.69	0	896846	2.99163e+06	2.10056e+06	5.26601e+07	21.19	27.67	135.25	89.11	Peak Found	Not Found	Not Found	High	Peak Found	Not Found	Not Found	Not Found	Not Found	Not Found	Not Found	Not Found	Not Found	Not Found	1
FALSE	High	Master Protein	MMAR_1208	PE-PGRS family protein|964 AA	PE/PPE	0	58	4	9	4	125	12.7	4.87	27.29	4	0	3.707	1.54	0.24	6.811	0.950772	0.620126	120.68	141.15	120.02	25.92	5.90962e+06	2.37878e+07	3.98441e+07	5.02785e+07	134.82	64.88	76.37	118.83	Peak Found	Not Found	Not Found	Not Found	Not Found	Not Found	Not Found	Not Found	High	High	High	Peak Found	Peak Found	High	1
FALSE	High	Master Protein	MMAR_1209	conserved hypothetical protein|419 AA	conserved hypotheticals	0.105	2	1	1	1	418	44.1	5.55	1.73	1	0	0.01	100	0.01	100	2.62555e-17	2.17235e-17	0	0	0	0	4.24107e+07			9.06184e+06					Not Found	Not Found	Peak Found	Not Found	Not Found	Not Found	Not Found	Not Found	Not Found	Not Found	Not Found	Not Found	Not Found	High	1
FALSE	High	Master Protein	MMAR_1210	alc allantoicase Alc|320 AA	intermediary metabolism and respiration	0.002	20	6	7	6	319	34.9	5.91	16.26	6	0	0.01	1.609	100	0.01	0.936193	2.17235e-17	0	89.89	0	0	1.87845e+06	1.38135e+07	1.90136e+06	1.07661e+08	91.55	55.28	122.41		Peak Found	Peak Found	Peak Found	Peak Found	Peak Found	Not Found	Peak Found	Peak Found	Peak Found	High	Peak Found	Not Found	Not Found	High	1
FALSE	High	Master Protein	MMAR_1211	chitinase|304 AA	cell wall and cell processes	0.082	3	1	1	1	303	34	6.27	1.84	1	0	0.01	100			2.62555e-17		0	0			1.60835e+07								Not Found	Peak Found	Not Found	Not Found	Peak Found	Not Found	Not Found	Not Found	Not Found	Not Found	Not Found	Not Found	Not Found	Not Found	1
FALSE	High	Master Protein	MMAR_1215	conserved protein|442 AA	conserved hypotheticals	0.002	17	6	6	6	441	48.4	4.2	14.21	6	0	0.01	0.136		0.01	0.311561	2.17235e-17	0	1000.12		0	1.20039e+07	1.28558e+06	1.51329e+06	2.29097e+07	130.46		64.04		Peak Found	Peak Found	Not Found	Not Found	Peak Found	Not Found	Not Found	Not Found	High	High	Peak Found	Not Found	Not Found	High	1
FALSE	High	Master Protein	MMAR_1216	acid phosphatase|296 AA	intermediary metabolism and respiration	0	29	4	17	4	295	31.2	6.61	50.59	4	0	0.01	3.803	0.01	11.251	0.706772	0.489041	0	45.53	0	29.17	3.3843e+07	1.39074e+07	1.62319e+07	1.54057e+08	102.7		105.7	15.06	Peak Found	Peak Found	Peak Found	Peak Found	Peak Found	Peak Found	Peak Found	Not Found	High	High	High	High	High	Peak Found	1
FALSE	High	Master Protein	MMAR_1217	upp uracil phosphoribosyltransferase Upp |208 AA	intermediary metabolism and respiration	0.029	11	2	2	2	207	21.8	5.21	3.41	2	0		0.01	0.01	1	2.62555e-17	0.876459		0	0	7412.26			506385	5.30427e+07					Not Found	High	Not Found	Not Found	Not Found	Not Found	Not Found	Not Found	Peak Found	Not Found	Not Found	Not Found	Not Found	High	1
FALSE	High	Master Protein	MMAR_1219	deoD purine nucleoside phosphorylase DeoD|274 AA	intermediary metabolism and respiration	0.008	8	2	2	2	273	27.7	6.15	4.91	2	0	0.01	100	0.01	100	2.62555e-17	2.17235e-17	0	0	0	0	5.06458e+06		167462	2.47693e+07	138.38		116.63	132.4	Not Found	Not Found	Not Found	Not Found	Not Found	Not Found	Not Found	Not Found	Peak Found	Not Found	Peak Found	Peak Found	Peak Found	High	1
FALSE	High	Master Protein	MMAR_1220	amiB1 amidohydrolase AmiB1 |394 AA	intermediary metabolism and respiration	0.072	3	1	1	1	393	40.6	5.03	2	1	0	100	100	100	100	2.62555e-17	2.17235e-17	0	0	0	0	4.79248e+07	3.09125e+06		9.81897e+06		17.62			Not Found	Peak Found	Not Found	Peak Found	Peak Found	Peak Found	Peak Found	Peak Found	Not Found	Not Found	Not Found	Not Found	Not Found	High	1
FALSE	High	Master Protein	MMAR_1223	conserved protein|160 AA	conserved hypotheticals	0.003	25	3	3	3	159	17.4	4.92	7.25	3	0	0.01	1.992		0.01	0.935628	2.17235e-17	0	0		0	3.62993e+06		1.8225e+06						Not Found	Not Found	Not Found	Not Found	Peak Found	Not Found	Not Found	Not Found	Not Found	High	Not Found	Not Found	Not Found	Not Found	1
FALSE	High	Master Protein	MMAR_1224	lpdA dihydrolipoamide dehydrogenase LpdA |470 AA	intermediary metabolism and respiration	0.003	9	3	3	3	469	49.1	6.42	8.96	3	0	0.01	0.01	0.01	0.01	2.62555e-17	2.17235e-17	0	0	0	0	4.8624e+07		870892	4.53582e+07			165.73		Not Found	Not Found	Not Found	Not Found	Not Found	Not Found	Not Found	Not Found	High	High	Peak Found	Not Found	Not Found	High	1
FALSE	High	Master Protein	MMAR_1239	transcriptional regulatory protein (probably TetR-family)|225 AA	regulatory proteins	0.011	9	2	2	2	224	25.1	5.36	4.15	2	0	0.036	100	0.073	100	2.62555e-17	2.17235e-17	245.53	0	527.54	0	2.16124e+06	1.69642e+06		6.5937e+06	133.99			86.86	Peak Found	High	High	High	Peak Found	High	High	Peak Found	Not Found	Not Found	Not Found	Not Found	Peak Found	High	1
FALSE	High	Master Protein	MMAR_1243	lat L-lysine-epsilon aminotransferase Lat |447 AA	intermediary metabolism and respiration	0.09	3	1	1	1	446	48.7	5.53	1.78	1	0																			Not Found	Not Found	Not Found	Not Found	Not Found	Not Found	Not Found	Not Found	Not Found	Not Found	Not Found	Not Found	Not Found	High	1
FALSE	High	Master Protein	MMAR_1247	rsbW anti-sigma factor RsbW |173 AA	information pathways	0.005	19	3	3	3	172	18.5	5.58	6.88	3	0	0.01	3.941	0.01	29.602	0.678282	0.240926	0	55.14	0	148.21	2.19883e+06		497550	2.19858e+07	105.37		63.49	85.45	High	High	High	High	High	High	High	High	Peak Found	High	Not Found	Not Found	Peak Found	Peak Found	1
FALSE	High	Master Protein	MMAR_1250	peptide synthetase Nrp (peptide synthase)|3158 AA	lipid metabolism	0.03	1	1	1	1	3157	341	5.48	3.34	1	0	3.138	100	100		2.62555e-17		0	0	0		4.01006e+07	1.25849e+08							Not Found	Not Found	Not Found	Not Found	Not Found	Not Found	Not Found	Not Found	Not Found	Not Found	Not Found	Not Found	Not Found	Not Found	1
FALSE	High	Master Protein	MMAR_1251	accA3 bifunctional protein acetyl-/propionyl-coenzyme a carboxylase (alpha chain) AccA3|598 AA	intermediary metabolism and respiration	0	58	27	51	27	597	63.7	5.38	174.82	27	0	8.913	0.589	8.884	0.914	0.805418	0.876459	139.8	31.48	437.69	36.04	3.87623e+07	1.01969e+08	2.88041e+07	3.29273e+07	93.86	28.77	52.13	164.78	High	Peak Found	Peak Found	Peak Found	Peak Found	Peak Found	Peak Found	Peak Found	High	High	High	Peak Found	Peak Found	High	1
FALSE	High	Master Protein	MMAR_1253	sseA thiosulfate sulfurtransferase SseA |302 AA	intermediary metabolism and respiration	0	28	6	6	6	301	33.3	5.25	19.91	6	0	0.01	7.447	0.01	0.01	0.469579	2.17235e-17	0	0	0	0	2.42133e+06		8.31199e+06	1.9504e+07	147.46		114.44		Peak Found	High	Not Found	Not Found	Not Found	Not Found	Not Found	Not Found	Peak Found	High	Peak Found	Not Found	Not Found	Peak Found	1
FALSE	High	Master Protein	MMAR_1254	nucleotide-binding protein|217 AA	information pathways	0.049	6	1	1	1	216	22.5	5.11	2.51	1	0																			Not Found	Not Found	Not Found	Not Found	Not Found	Not Found	Not Found	Not Found	Not Found	Not Found	Not Found	Not Found	Not Found	Not Found	1
FALSE	High	Master Protein	MMAR_1255	conserved protein|107 AA	conserved hypotheticals	0.003	42	4	4	4	106	11.5	5.15	8.69	4	0	0.01	0.01	0.01	1.167	2.62555e-17	0.924234	0	0	0	146.99	1.51992e+06		3.47477e+06	1.07356e+07			109.39	136.36	Not Found	Not Found	Not Found	Not Found	Peak Found	Not Found	Not Found	Not Found	Peak Found	Peak Found	Not Found	Not Found	Peak Found	High	1
FALSE	High	Master Protein	MMAR_1256	accD5 propionyl-CoA carboxylase beta chain 5 AccD5 |547 AA	intermediary metabolism and respiration	0	27	11	15	11	546	58.9	5.16	46.13	11	0	0.519	2.666	1.04	69.668	0.849524	0.0989419	0	39.53	0	0	2.25902e+06	1.47294e+07	5.75178e+06	2.44017e+07	158.84	89.68	41.3	153.13	Peak Found	Peak Found	Peak Found	Peak Found	Peak Found	Peak Found	Peak Found	Not Found	High	High	Peak Found	Peak Found	Peak Found	High	1
FALSE	High	Master Protein	MMAR_1257	birA bifunctional protein BirA|277 AA	intermediary metabolism and respiration	0.003	14	3	4	3	276	28.8	5.74	7.88	3	0	0.01	0.01	0.01	8.472	2.62555e-17	0.568911	0	0	0	148.08	1.03088e+07		263176	1.4359e+07			125.08	33.77	Not Found	Peak Found	Not Found	Not Found	Peak Found	Not Found	Not Found	Peak Found	Peak Found	High	Peak Found	Not Found	Peak Found	High	1
FALSE	High	Master Protein	MMAR_1260	purK phosphoribosylaminoimidazole carboxylase ATPase subunit PurK (air carboxylase) (AirC)|405 AA	intermediary metabolism and respiration	0.003	9	2	2	2	404	43.2	5.82	8.2	2	0																			Not Found	Not Found	Not Found	Not Found	High	Not Found	Not Found	Not Found	Not Found	High	Not Found	Not Found	Not Found	Not Found	1
FALSE	High	Master Protein	MMAR_1261	purE phosphoribosylaminoimidazole carboxylase catalytic subunit PurE (air carboxylase) (AirC)|172 AA	intermediary metabolism and respiration	0.002	30	5	5	5	171	17.6	5.96	13.04	5	0	0.01	100	0.01	0.01	2.62555e-17	2.17235e-17	0	0	0	0	4.03047e+06		390381	6.27024e+06	104.35		2.52		Peak Found	High	Peak Found	Peak Found	Peak Found	Not Found	Not Found	Not Found	Not Found	High	Peak Found	Not Found	Not Found	Peak Found	1
FALSE	High	Master Protein	MMAR_1262	fadE25 acyl-CoA dehydrogenase FadE25|390 AA	lipid metabolism	0.002	14	3	4	3	389	41.5	5.25	12.35	3	0	0.01	1.171	0.01	8.491	0.956377	0.568687	0	103.45	0	121	529942		5.70247e+06	4.66776e+06	34.41		42.57	123.13	Peak Found	Peak Found	Not Found	Not Found	High	Not Found	Not Found	Not Found	Peak Found	High	High	Peak Found	Peak Found	Peak Found	1
FALSE	High	Master Protein	MMAR_1271	ctpC metal cation-transporting p-type ATPase C CtpC|733 AA	cell wall and cell processes	0.057	1	1	1	1	732	77.8	6.27	2.43	1	0																			Not Found	Not Found	Not Found	Not Found	Not Found	Not Found	Not Found	Peak Found	Not Found	Not Found	Not Found	Not Found	Not Found	High	1
FALSE	High	Master Protein	MMAR_1272	conserved protein|93 AA	conserved hypotheticals	0.002	34	2	4	2	92	9.7	8.53	17.16	2	0	0.01	1.208	0.032	1.38	0.966215	0.971057	0	147.03	214	147.19	2.84677e+06	2.81106e+06	2.60218e+06	6.11082e+06	94.9		86.05	128.08	Not Found	Not Found	Not Found	Not Found	Not Found	Peak Found	Peak Found	Peak Found	High	High	Peak Found	Peak Found	Not Found	Peak Found	1
FALSE	High	Master Protein	MMAR_1274	conserved hypothetical protein |486 AA	conserved hypotheticals	0	36	14	27	14	485	49.9	5.22	77.98	14	0	0.01	0.472	0.01	0.586	0.741653	0.785991	0	127.09	0	109.27	2.56184e+07	8.24319e+07	3.38465e+07	2.86939e+07	119.72		55.64	128.08	Peak Found	Peak Found	Peak Found	Not Found	Peak Found	Peak Found	Peak Found	Peak Found	High	High	High	Peak Found	Not Found	Peak Found	1
FALSE	High	Master Protein	MMAR_1277	manB d-alpha-D-mannose-1-phosphate guanylyltransferase ManB |359 AA	cell wall and cell processes	0.013	6	2	2	2	358	37.6	5.57	4.07	2	0																			Not Found	Not Found	Not Found	Not Found	Not Found	Not Found	Not Found	Not Found	Not Found	Not Found	Not Found	Not Found	Not Found	High	1
FALSE	High	Master Protein	MMAR_1285	pmmA phosphomannomutase PmmA|467 AA	intermediary metabolism and respiration	0.002	21	7	7	7	466	48.9	4.83	18.47	7	0	0.01	100	1	0.01	2.62555e-17	2.17235e-17	0	0	7412.26	0	3.13412e+07	4.6089e+07	1.20558e+06	2.48477e+07	99.49		92.27		Peak Found	Not Found	Not Found	Not Found	High	Not Found	Not Found	Not Found	High	High	Not Found	Not Found	Not Found	High	1
FALSE	High	Master Protein	MMAR_1287	manA mannose-6-phosphate isomerase ManA |409 AA	intermediary metabolism and respiration	0.008	8	2	2	2	408	43.7	4.78	4.98	2	0	0.01	0.01	0.01	0.01	2.62555e-17	2.17235e-17	0	0	0	0	3.18586e+06		1.0423e+06	1.91627e+06			70.54		Not Found	Not Found	Not Found	Not Found	Not Found	Not Found	Not Found	Not Found	Peak Found	High	Peak Found	Not Found	Not Found	Peak Found	1
FALSE	High	Master Protein	MMAR_1295	sahH adenosylhomocysteinase SahH|493 AA	intermediary metabolism and respiration	0	30	15	27	15	492	53.9	5.17	69.88	15	0	0.01	5.131	0.01	0.475	0.601968	0.715881	0	143.52	0	41.84	5.32508e+07		1.45459e+07	4.22517e+06	111.24		49.95	171.16	Peak Found	High	Not Found	Not Found	Peak Found	Not Found	Not Found	Not Found	High	High	High	Peak Found	Peak Found	High	1
FALSE	High	Master Protein	MMAR_1297	PPE family protein|695 AA	PE/PPE	0.03	3	1	1	1	452	45.4	4.75	3.35	1	0	0.01	100	0.01	100	2.62555e-17	2.17235e-17	0	0	0	0	3.6252e+06			8.16873e+06					Peak Found	Not Found	Not Found	Not Found	High	Not Found	Not Found	Not Found	Not Found	Not Found	Not Found	Not Found	Not Found	Not Found	1
FALSE	High	Master Protein	MMAR_1299	mtrA two component sensory transduction transcriptional regulatory protein MtrA|226 AA	regulatory proteins	0	52	9	13	9	225	24.9	5.74	43.6	9	0	0.01	3.053	0.01	0.01	0.778936	2.17235e-17	0	29.51	0	0	7.96219e+06		8.78419e+06	1.35116e+07	132.41		84.3		Peak Found	Not Found	Not Found	Not Found	Not Found	Not Found	Not Found	Not Found	High	High	High	Not Found	Not Found	High	1
FALSE	High	Master Protein	MMAR_1304	conserved protein|230 AA	conserved hypotheticals	0.003	10	2	3	2	229	26.2	6.62	7.19	2	0	0.01	100	0.01	0.456	2.62555e-17	0.702931	0	0	0	3376.98	5.24112e+07		2.22345e+06	7.68091e+06	125.64		91.44		Not Found	Not Found	Not Found	Not Found	Peak Found	Not Found	Not Found	Not Found	High	Not Found	Peak Found	Not Found	Not Found	Peak Found	1
FALSE	High	Master Protein	MMAR_1305	secA1 preprotein translocase SecA1 1 subunit|951 AA	cell wall and cell processes	0	9	4	6	4	950	106.1	5.17	22.12	4	0	0.01			0.01		2.17235e-17	0			0	1.2217e+06	118302	3.93152e+06	6.96068e+07	87.37		32.02		Peak Found	High	Not Found	Not Found	Peak Found	Not Found	Not Found	Not Found	High	High	Not Found	Not Found	Not Found	Peak Found	1
FALSE	High	Master Protein	MMAR_1320	aroA 3-phosphoshikimate 1-carboxyvinyltransferase AroA |432 AA	intermediary metabolism and respiration	0.001	9	3	4	3	431	44.6	5.54	10.19	3	0	0.01	100	0.01	100	2.62555e-17	2.17235e-17	0	0	0	0	6.08613e+06			1.32338e+07	172.63				Peak Found	Peak Found	Peak Found	Peak Found	Peak Found	Not Found	Not Found	Not Found	Not Found	High	Not Found	Not Found	Not Found	High	1
FALSE	High	Master Protein	MMAR_1333	iron-regulated short-chain dehydrogenase/reductase|283 AA	intermediary metabolism and respiration	0	40	9	13	9	282	29.9	5.71	42.36	9	0	0.01	14.916	0.01	100	0.255306	2.17235e-17	0	485.91	0	0	4.89597e+07	2.85358e+06	3.71497e+06	6.18417e+06	66.82		32.33	159.87	Peak Found	Not Found	Not Found	Not Found	Peak Found	Not Found	Not Found	Not Found	High	High	Not Found	High	Peak Found	High	1
FALSE	High	Master Protein	MMAR_1334	sigH alternative RNA polymerase sigma-E factor (sigma-24) SigH (RpoE)|256 AA	information pathways	0.06	4	1	1	1	255	28.4	4.84	2.33	1	0																			Not Found	High	Peak Found	Peak Found	Not Found	Peak Found	Peak Found	Peak Found	Not Found	Not Found	Not Found	Not Found	Not Found	High	1
FALSE	High	Master Protein	MMAR_1341	acetyltransferase|161 AA	intermediary metabolism and respiration	0.002	27	3	4	3	160	17.8	5.31	14.13	3	0	100	1	0.058	100	0.936193	2.17235e-17	0	7412.26	419.12	0	3.20681e+07	4.32593e+06	580382	1.84378e+07		34.16		57.82	Peak Found	Peak Found	Peak Found	Peak Found	Peak Found	Peak Found	Peak Found	Not Found	Not Found	Peak Found	Not Found	High	Peak Found	High	1
FALSE	High	Master Protein	MMAR_1344	Soj/ParA-related protein|267 AA	information pathways	0.043	5	1	1	1	266	28.4	6.7	2.72	1	0			0.01	100		2.17235e-17			0	0				5.45835e+06				79.19	Not Found	High	Not Found	Not Found	Peak Found	Peak Found	High	Not Found	Not Found	Not Found	Not Found	High	Not Found	Peak Found	1
FALSE	High	Master Protein	MMAR_1349	conserved protein|82 AA	conserved hypotheticals	0	83	8	17	8	81	8.5	4.81	45.9	8	0	1.038	0.837	0.868	0.266	0.920878	0.55972	194.51	140.41	36.39	142.76	6.32873e+07	1.05062e+07	3.41679e+07	4.78668e+07	160.5	40.96	35.76	132.31	Peak Found	Peak Found	Not Found	Not Found	Not Found	Not Found	Peak Found	Peak Found	High	High	High	Peak Found	Not Found	High	1
FALSE	High	Master Protein	MMAR_1350	transcriptional regulator, TetR family|228 AA	regulatory proteins	0.007	16	2	2	2	227	25	7.18	5.61	2	0	0.01	25.613		0.01	0.142567	2.17235e-17	0	270.44		0	3.69164e+07		2.40951e+06		97.6				High	High	High	High	High	High	High	High	High	Not Found	Not Found	Not Found	Not Found	Not Found	1
FALSE	High	Master Protein	MMAR_1351	conserved hypothetical protein|342 AA	conserved hypotheticals	0.06	3	1	1	1	341	37.5	7.15	2.23	1	0																			Not Found	Not Found	Peak Found	Not Found	Peak Found	Not Found	Not Found	Not Found	Not Found	Not Found	Not Found	Not Found	Not Found	Not Found	1
FALSE	High	Master Protein	MMAR_1353	conserved hypothetical protein|285 AA	conserved hypotheticals	0.022	8	2	2	2	284	30.9	6.02	3.51	2	0	0.01	0.116	0.01	12.679	0.393064	0.487323	0	850.69	0	54.83	735645		567430	3.73319e+06	81.27		106.75	74.75	Peak Found	Peak Found	Not Found	Peak Found	Peak Found	Not Found	Peak Found	Peak Found	Peak Found	High	Peak Found	Peak Found	Peak Found	High	1
FALSE	High	Master Protein	MMAR_1362	lpqQ lipoprotein LpqQ|242 AA	cell wall and cell processes	0.052	5	1	1	1	241	25.9	6.42	2.46	1	0		0.01	0.01	1	2.62555e-17	0.876459		0	0	7412.26			356560	1.64352e+06					Not Found	Not Found	Not Found	Not Found	Not Found	Not Found	Not Found	Not Found	Not Found	High	Not Found	Not Found	Not Found	Peak Found	1
FALSE	High	Master Protein	MMAR_1363	glutaredoxin protein|85 AA	intermediary metabolism and respiration	0.014	15	1	1	1	84	8.9	6.6	4.03	1	0																			Not Found	Not Found	Not Found	Not Found	Not Found	Not Found	Not Found	Not Found	Not Found	High	Not Found	Not Found	Not Found	Not Found	1
FALSE	High	Master Protein	MMAR_1367	conserved hypothetical protein|58 AA	conserved hypotheticals	0.002	40	4	5	4	57	6.2	5.81	12.16	4	0	0.01	0.041	0.01	0.01	0.100992	2.17235e-17	0	283.19	0	0	2.91442e+06		1.29337e+06	3.27454e+07	120.62		39.82		Not Found	Not Found	Not Found	Peak Found	Not Found	Not Found	Not Found	Not Found	High	High	Peak Found	Not Found	Not Found	High	1
FALSE	High	Master Protein	MMAR_1369	conserved hypothetical protein|473 AA	conserved hypotheticals	0.007	5	1	1	1	472	49.7	4.63	6.08	1	0	0.01	10.437		0.01	0.358643	2.17235e-17	0	702.53		0	8.99716e+06		4.17451e+06		83.87				Peak Found	Peak Found	Not Found	Peak Found	High	Not Found	Not Found	Peak Found	Not Found	High	Not Found	Not Found	Not Found	Not Found	1
FALSE	High	Master Protein	MMAR_1370	serine protease|341 AA	virulence, detoxification, adaptation	0.002	21	5	5	5	340	35.3	5.08	16.44	5	0	0.01	100	0.01	100	2.62555e-17	2.17235e-17	0	0	0	0	8.73792e+06		1.92325e+06	1.29877e+07	136.03			70.92	Peak Found	High	Not Found	Not Found	Peak Found	Not Found	Not Found	Not Found	Not Found	High	High	Peak Found	Peak Found	Not Found	1
FALSE	High	Master Protein	MMAR_1374	FK-506 binding protein, peptidyl-prolyl cis-trans isomerase|125 AA	information pathways	0	93	5	10	5	124	13.1	5.24	46.08	5	0	0.01	0.425	0.01	0.01	0.66563	2.17235e-17	0	82.89	0	0	2.69965e+06		4.62124e+06	7.29858e+06	167.25		122.87		Peak Found	Peak Found	High	High	Peak Found	High	High	High	High	High	High	Not Found	Not Found	Peak Found	1
FALSE	High	Master Protein	MMAR_1376	conserved hypothetical protein|152 AA	conserved hypotheticals	0.068	7	1	1	1	151	16.6	6.89	2.05	1	0	0.693	100	0.19	100	2.62555e-17	2.17235e-17	55.41	0	101.95	0	9.10577e+06	7.65223e+06	291664	1.05306e+07	6.19	24.59		123.07	Peak Found	Peak Found	Peak Found	Not Found	High	Not Found	Peak Found	Peak Found	Not Found	Not Found	Peak Found	Peak Found	Peak Found	Peak Found	1
FALSE	High	Master Protein	MMAR_1385	conserved hypothetical protein|126 AA	conserved hypotheticals	0.057	8	1	1	1	125	14.6	5.31	2.39	1	0		0.01	0.01	42.593	2.62555e-17	0.169192		0	0	0			571933	2.43601e+07					Not Found	Peak Found	Not Found	Not Found	Not Found	Not Found	Not Found	Not Found	Not Found	Not Found	Peak Found	Not Found	Not Found	High	1
FALSE	High	Master Protein	MMAR_1392	conserved hypothetical protein|375 AA	conserved hypotheticals	0.059	3	1	1	1	374	41.8	5.38	2.2	1	0	0.01	100			2.62555e-17		0	0			1.82226e+07								Not Found	Not Found	Peak Found	Not Found	Not Found	Peak Found	Not Found	Not Found	Not Found	Not Found	Not Found	Not Found	Not Found	Not Found	1
FALSE	High	Master Protein	MMAR_1393	conserved hypothetical protein|379 AA	conserved hypotheticals	0.007	9	2	2	2	378	42.7	5.17	5.04	2	0		0.01	0.01	1	2.62555e-17	0.876459		0	0	7412.26			2.64495e+06	1.6573e+07					Not Found	Not Found	Peak Found	Not Found	Not Found	Not Found	Peak Found	Peak Found	Not Found	High	Not Found	Not Found	Not Found	High	1
FALSE	High	Master Protein	MMAR_1402	PPE family protein|633 AA	PE/PPE	0.001	8	3	5	3	444	43.4	4.41	10.66	3	0		0.01	0.01	1.233	2.62555e-17	0.935777		0	0	43.97			3.39174e+06	5.29278e+06			57.82	45.43	Not Found	Not Found	Not Found	Not Found	Not Found	Not Found	Not Found	Not Found	High	High	Peak Found	High	Peak Found	Peak Found	1
FALSE	High	Master Protein	MMAR_1406	hypothetical protein|211 AA	unknown	0	31	4	6	4	210	21.7	6.68	20.17	4	0	0.01	100	0.01	100	2.62555e-17	2.17235e-17	0	0	0	0	2.80179e+07		361021	8.19708e+07	125.46				Peak Found	Not Found	Not Found	Peak Found	Not Found	Peak Found	Peak Found	Not Found	Not Found	High	Peak Found	Not Found	Not Found	Peak Found	1
FALSE	High	Master Protein	MMAR_1409	conserved hypothetical protein|334 AA	conserved hypotheticals	0	20	4	5	4	333	34.2	5.43	22.81	4	0	0.119	2.097	100	0.01	0.920309	2.17235e-17	11.35	1379.36	0	0	3.99335e+06	3.60998e+06	4.19091e+06		137	31.85	131.24		Peak Found	Peak Found	Not Found	Peak Found	High	Peak Found	Peak Found	Peak Found	Peak Found	High	Not Found	Not Found	Not Found	Not Found	1
FALSE	High	Master Protein	MMAR_1411	hypothetical membrane protein|646 AA	cell wall and cell processes	0.006	2	1	2	1	645	66.8	8.13	6.41	1	0	0.077	100	100		2.62555e-17		43.75	0	0		1.00957e+07	5.22414e+06			134.13	29.3			Peak Found	Not Found	Not Found	Peak Found	Peak Found	Peak Found	Not Found	Peak Found	Not Found	Not Found	Not Found	Not Found	Not Found	Not Found	1
FALSE	High	Master Protein	MMAR_1418	PPE family protein|528 AA	PE/PPE	0.007	9	2	2	2	670	55.9	4.12	5.95	2	0	0.01	0.01		0.01	2.62555e-17	2.17235e-17	0	0		0	1.58808e+08		2.75757e+06				34.74		Not Found	Not Found	Not Found	Not Found	Not Found	Not Found	Not Found	Not Found	Peak Found	Peak Found	High	Not Found	Not Found	Not Found	1
FALSE	High	Master Protein	MMAR_1433	site-specific integrase|360 AA	insertion seqs and phages	0.119	6	1	1	1	359	39.6	10.37	1.68	1	0																			Not Found	High	Peak Found	Peak Found	Not Found	Not Found	Not Found	Not Found	Not Found	Not Found	Not Found	Not Found	High	Not Found	1
FALSE	High	Master Protein	MMAR_1441	conserved hypothetical protein|134 AA	conserved hypotheticals	0.006	8	1	3	1	133	14.9	4.54	6.5	1	0		0.01	0.01	0.01	2.62555e-17	2.17235e-17		0	0	0			798313	7.70541e+06			74.71		Not Found	Peak Found	Not Found	Not Found	Not Found	Not Found	Not Found	Not Found	High	Peak Found	Peak Found	Not Found	Not Found	High	1
FALSE	High	Master Protein	MMAR_1442	PE-PGRS family protein |1484 AA	PE/PPE	0	13	9	28	9	488	47.1	4.68	87.62	9	0	0.049	0.132	0.01	0.254	0.302888	0.548973	351.69	144.64	0	258.33	1.70551e+08	1.53249e+07	1.36276e+08	7.31517e+06	105.99	78.91	40.23	126.73	High	High	High	High	High	High	High	High	High	High	High	High	Peak Found	Peak Found	1
FALSE	High	Master Protein	MMAR_1457	hypothetical protein|77 AA	unknown	0.019	30	1	1	1	76	8.8	4.84	3.79	1	0	0.01	1		0.01	0.992744	2.17235e-17	0	7412.26		0	320710		1.4384e+06						Peak Found	Not Found	Not Found	Peak Found	Not Found	Not Found	Not Found	Not Found	Not Found	High	Not Found	Not Found	Not Found	Not Found	1
FALSE	High	Master Protein	MMAR_1460	PPE family protein|470 AA	PE/PPE	0.06	4	1	1	1	412	42.4	4.59	2.24	1	0	0.01	100	0.01	100	2.62555e-17	2.17235e-17	0	0	0	0	2.72455e+06			2.9553e+06					High	High	High	High	High	High	High	High	Not Found	Not Found	Not Found	Not Found	Not Found	Peak Found	1
FALSE	High	Master Protein	MMAR_1461	PPE family protein|428 AA	PE/PPE	0	7	4	14	4	733	70.6	4.74	38.98	4	0	0.77	34.98	37.798	1.004	0.0946651	0.876459	21.22	148.04	168.1	146.78	1.11856e+07	1.17116e+07	1.47582e+07	8.84302e+06	107.89	24.13	73.85	130.81	High	High	High	High	High	High	High	High	High	High	High	Not Found	Peak Found	Peak Found	1
FALSE	High	Master Protein	MMAR_1462	conserved hypothetical oxidoreductase|367 AA	intermediary metabolism and respiration	0.043	9	1	1	1	366	40.2	6.19	2.64	1	0																			Not Found	Peak Found	Not Found	Not Found	Not Found	Not Found	Not Found	Not Found	Not Found	High	Not Found	Not Found	Not Found	Not Found	1
FALSE	High	Master Protein	MMAR_1465	hypothetical protein|135 AA	unknown	0.057	8	1	1	1	134	14.6	6.25	2.39	1	0		0.01	0.01	1	2.62555e-17	0.876459		0	0	7412.26			657331	1.84543e+07					Not Found	Not Found	Not Found	Not Found	Not Found	Not Found	Not Found	Not Found	Peak Found	Not Found	Not Found	Not Found	Not Found	High	1
FALSE	High	Master Protein	MMAR_1469	PPE family protein|628 AA	PE/PPE	0	32	5	9	5	380	37.8	4.83	50.42	5	0	0.01	100	0.01	100	2.62555e-17	2.17235e-17	0	0	0	0	6.63207e+07			2.5897e+08					Not Found	Not Found	Not Found	Not Found	Not Found	Not Found	Not Found	Not Found	Not Found	Not Found	Not Found	High	High	Not Found	1
FALSE	High	Master Protein	MMAR_1475	nuoI NADH dehydrogenase I (chain I) NuoI (NADH-ubiquinone oxidoreductase chain I)|182 AA	intermediary metabolism and respiration	0	33	4	6	4	181	20.1	5.27	19.53	4	0	5.268	0.078	100	0.096	0.178658	0.258309	1403.38	570.55	0	147.38	7.51326e+06	1.74527e+07	3.89273e+06	2.19267e+06	138.35	40.43	65.48	134.76	Not Found	Not Found	Not Found	Not Found	Not Found	Not Found	Not Found	Not Found	High	High	Peak Found	Peak Found	Not Found	High	1
FALSE	High	Master Protein	MMAR_1477	nuoG NADH dehydrogenase I (chain G) NuoG (NADH-ubiquinone oxidoreductase chain G)|806 AA	intermediary metabolism and respiration	0	26	16	19	16	805	85.1	5.35	47.08	16	0	2.491	4.317	100	0.01	0.669965	2.17235e-17	147.66	10.42	0	0	3.12735e+07	1.70692e+07	6.05682e+06	1.97408e+08	61.16	63.09	60.62		High	High	Peak Found	High	High	Peak Found	High	High	High	High	Peak Found	Not Found	Not Found	High	1
FALSE	High	Master Protein	MMAR_1478	nuoF NADH dehydrogenase I (chain F) NuoF (NADH-ubiquinone oxidoreductase chain F)|449 AA	intermediary metabolism and respiration	0.003	11	4	4	4	448	48.1	6.2	8.44	4	0	0.01	1	0.01	100	1	2.17235e-17	0	7412.26	0	0	213415		228501	1.21307e+08					Peak Found	Not Found	Not Found	Not Found	Not Found	Not Found	Not Found	Not Found	Not Found	Not Found	Peak Found	Not Found	Not Found	High	1
FALSE	High	Master Protein	MMAR_1479	nuoE NADH dehydrogenase I (chain E) NuoE (NADH-ubiquinone oxidoreductase chain E)|252 AA	intermediary metabolism and respiration	0.003	23	4	4	4	251	26.5	4.58	9.33	4	0	0.01	0.01	0.01	0.01	2.62555e-17	2.17235e-17	0	0	0	0	4.73293e+07		1.71601e+06	4.5971e+07			54.06		Not Found	Not Found	Not Found	Not Found	Not Found	Not Found	Not Found	Not Found	High	Peak Found	Peak Found	Not Found	Not Found	High	1
FALSE	High	Master Protein	MMAR_1481	nuoC NADH dehydrogenase I (chain C) NuoC (NADH-ubiquinone oxidoreductase chain C)|239 AA	intermediary metabolism and respiration	0.104	5	1	1	1	238	27	5.29	1.73	1	0	0.01	1.285		0.01	0.956377	2.17235e-17	0	0		0	1.09118e+06		848972						Not Found	Not Found	Not Found	Not Found	Not Found	Not Found	Not Found	Not Found	Not Found	High	Not Found	Not Found	Not Found	Not Found	1
FALSE	High	Master Protein	MMAR_1486	two-component system response regulator|150 AA	regulatory proteins	0.001	18	3	4	3	149	15.8	4.88	9.9	3	0	0.01	0.154	0.01	0.01	0.329896	2.17235e-17	0	145.51	0	0	2.81887e+06		2.25879e+06	1.15124e+08	103.58		105.31		Peak Found	High	High	High	High	High	High	High	High	High	Peak Found	Not Found	Not Found	Peak Found	1
FALSE	High	Master Protein	MMAR_1497	PPE28 PPE family protein|661 AA	PE/PPE	0	33	12	95	11	571	55.8	4.51	325.64	12	1	3.116	0.181	1.929	0.11	0.39919	0.314643	121.95	140.04	246.91	146.07	1.20662e+09	1.99515e+09	3.7348e+08	5.69244e+07	75.15	7.92	56.45	165.86	High	High	High	High	High	High	High	High	High	High	High	High	Peak Found	High	1
FALSE	High	Master Protein	MMAR_1498	fadB4 NADPH quinone oxidoreductase FadB4|324 AA	lipid metabolism	0.003	14	3	3	3	323	33.3	5.54	8.9	3	0		0.01		0.01	2.62555e-17	2.17235e-17		0		0			1.40755e+06						Not Found	Not Found	Not Found	Not Found	Not Found	Not Found	Not Found	Not Found	Not Found	High	Not Found	Not Found	Not Found	Not Found	1
FALSE	High	Master Protein	MMAR_1499	oxidoreductase|333 AA	intermediary metabolism and respiration	0.074	3	1	1	1	332	34	5.86	1.97	1	0	0.01	0.01	0.01	19.578	2.62555e-17	0.336395	0	0	0	364.13	2.02995e+06		532647	1.09388e+07			5.76	132.62	Not Found	Not Found	Not Found	Not Found	Not Found	Not Found	Not Found	Not Found	Peak Found	Not Found	Peak Found	Peak Found	Not Found	High	1
FALSE	High	Master Protein	MMAR_1507	alpha-acetolactate decarboxylase|259 AA	intermediary metabolism and respiration	0.033	13	1	1	1	258	28.5	4.98	3.1	1	0																			Not Found	Peak Found	Peak Found	Not Found	Not Found	Not Found	Not Found	Not Found	Not Found	Not Found	Not Found	Not Found	Not Found	Not Found	1
FALSE	High	Master Protein	MMAR_1510	fadE24 acyl-CoA dehydrogenase FadE24|466 AA	lipid metabolism	0.044	5	1	1	1	465	49.7	5.68	2.67	1	0																			Not Found	Not Found	Not Found	Not Found	Not Found	Not Found	Not Found	Not Found	Not Found	High	Not Found	Not Found	Not Found	Not Found	1
FALSE	High	Master Protein	MMAR_1513	PPE51 PPE family protein|383 AA	PE/PPE	0	14	5	27	3	564	54.9	5.16	73.82	5	0	0.389	3.71	1	0.095	0.716445	0.249222	115.84	115.04	7412.26	696.25	9.82673e+06	8.24601e+06	5.50651e+06	1.91998e+06	59	91.42	65.39	71.63	High	High	High	High	High	High	High	High	High	Peak Found	High	Peak Found	Not Found	Peak Found	1
FALSE	High	Master Protein	MMAR_1514	PPE family protein|382 AA	PE/PPE	0.007	5	2	3	2	608	58.9	4.27	5.81	2	0	0.01	0.01	0.01	0.199	2.62555e-17	0.457344	0	0	0	113.74	7.32962e+06		1.70396e+06	921704	54.45		72.51	60.33	High	High	High	High	High	High	High	High	High	Peak Found	High	Peak Found	Not Found	Peak Found	1
FALSE	High	Master Protein	MMAR_1521	conserved protein|143 AA	conserved hypotheticals	0	62	6	8	6	142	15.8	6.8	21.88	6	0	0.01	1.468	0.01	0.277	0.936193	0.573517	0	99.99	0	2048.42	1.83092e+06		805798	2.22709e+07	141.03		149.67	9.16	Peak Found	Peak Found	Not Found	Not Found	Peak Found	Not Found	Not Found	Not Found	Peak Found	High	Peak Found	Peak Found	Not Found	High	1
FALSE	High	Master Protein	MMAR_1522	conserved hypothetical protein|334 AA	conserved hypotheticals	0.06	2	1	1	1	333	37.2	5.4	2.27	1	0																			Not Found	Not Found	Peak Found	Not Found	Peak Found	Peak Found	Peak Found	Peak Found	Not Found	Not Found	Not Found	Not Found	Not Found	High	1
FALSE	High	Master Protein	MMAR_1527	prfB peptide chain release factor 2 PrfB|372 AA	information pathways	0.002	13	5	5	5	371	41.5	4.89	10.93	5	0	42.325	0.688	100	0.367	0.864333	0.640917	143.77	147.24	0	2721.54	3.21292e+06	1.75454e+07	1.12719e+07	5.89973e+07	84.94	18.73	2.86		High	High	High	High	High	High	High	High	High	High	Peak Found	Not Found	Not Found	High	1
FALSE	High	Master Protein	MMAR_1535	conserved ATPase|414 AA	cell wall and cell processes	0.035	5	1	1	1	413	44.4	5.66	2.93	1	0		0.01		0.01	2.62555e-17	2.17235e-17		0		0			1.75141e+06						Not Found	Peak Found	Not Found	Not Found	Peak Found	Not Found	Not Found	Not Found	High	Not Found	Not Found	Not Found	Not Found	Not Found	1
FALSE	High	Master Protein	MMAR_1537	conserved protein|282 AA	conserved hypotheticals	0	33	6	7	6	281	30.8	5.16	19.04	6	0	0.01	0.053	0.01	0.01	0.111937	2.17235e-17	0	378.78	0	0	7.14965e+07		1.63301e+06	3.68403e+07	93.6		86.86		High	Not Found	Peak Found	Not Found	Peak Found	Not Found	Not Found	Not Found	High	High	High	Not Found	Not Found	High	1
FALSE	High	Master Protein	MMAR_1540	conserved hypothetical membrane protein|88 AA	cell wall and cell processes	0	45	3	18	3	87	9.2	6.51	63.79	3	0	6.048	0.031	17.537	0.013	0.0511482	0.0303785	1221.17	85.27	147.61	50.01	3.37184e+06	326402	1.6948e+07	4.87814e+06	109.64	24.95	74.67	8.76	High	Peak Found	Not Found	Not Found	Peak Found	Peak Found	Peak Found	Peak Found	High	High	High	Peak Found	Not Found	Peak Found	1
FALSE	High	Master Protein	MMAR_1541	conserved hypothetical membrane protein|233 AA	cell wall and cell processes	0.003	20	3	3	3	232	23.7	5.96	8.47	3	0	0.01	3.285	0.01	0.01	0.778936	2.17235e-17	0	147.81	0	0	5.25897e+06		1.71945e+06	3.26723e+08	64.71		68.69		Peak Found	Peak Found	Peak Found	Peak Found	High	Not Found	Not Found	Not Found	Peak Found	Not Found	High	Not Found	Not Found	Peak Found	1
FALSE	High	Master Protein	MMAR_1546	conserved secreted protein|174 AA	cell wall and cell processes	0.003	12	2	3	2	173	18.6	5.26	7.31	2	0	0.01	1.257	0.01	1.955	0.99721	0.928599	0	82.51	0	109.01	1.29032e+07		3.0309e+06	1.36721e+07	31.91		71.04	39.27	High	Not Found	Not Found	Not Found	Peak Found	Not Found	Not Found	Not Found	High	High	Peak Found	Not Found	Peak Found	Peak Found	1
FALSE	High	Master Protein	MMAR_1547	PE-PGRS family protein, LipY|546 AA	PE/PPE	0.059	3	1	1	1	594	50.3	4.37	2.19	1	0																			High	High	High	Peak Found	High	High	Peak Found	Peak Found	Not Found	Not Found	Not Found	Not Found	Not Found	Not Found	1
FALSE	High	Master Protein	MMAR_1550	PPE family protein|680 AA	PE/PPE	0	7	3	11	3	881	72.8	4.16	42.85	3	0	0.771	100	100	1	2.62555e-17	0.876459	144	0	0	7412.26	2.28906e+07	9.86825e+06	235080	2.61871e+07	17.04	13.64			High	High	Not Found	Not Found	Peak Found	Not Found	Not Found	Not Found	Peak Found	Not Found	Not Found	Not Found	Not Found	Peak Found	1
FALSE	High	Master Protein	MMAR_1552	conserved hypothetical secreted protein|105 AA	cell wall and cell processes	0	43	7	50	7	104	11.1	4.3	180.34	7	0	0.114	100	14.655	0.062	2.62555e-17	0.193732	109.64	0	93.33	447.58	9.95468e+08	8.2792e+07	8.9696e+08	1.45138e+07	77.9	19.17	51.68	137.93	High	Peak Found	Not Found	Not Found	Not Found	Not Found	Not Found	Not Found	High	High	High	Peak Found	Not Found	High	1
FALSE	High	Master Protein	MMAR_1553	conserved hypothetical secreted protein|163 AA	cell wall and cell processes	0	73	16	109	16	162	17	5.16	392.04	16	0	0.622	0.073	7.116	0.035	0.164311	0.104625	88.68	148.11	330.97	14.98	3.19221e+08	1.40838e+08	1.59758e+09	1.26296e+08	16.25	26.7	50.23	152.16	High	Peak Found	High	High	Peak Found	High	High	High	High	High	High	High	Peak Found	High	1
FALSE	High	Master Protein	MMAR_1554	conserved hypothetical secreted protein|379 AA	cell wall and cell processes	0	76	25	101	25	378	42.5	9.23	369.45	25	0	4.333	0.645	12.446	0.416	0.848436	0.678652	133.45	38.2	193.22	140.94	4.49281e+08	1.85347e+08	1.7521e+08	1.48681e+07	26.07	11.91	5.11	168.26	High	Peak Found	High	High	High	High	High	High	High	High	High	Peak Found	High	High	1
FALSE	High	Master Protein	MMAR_1570	conserved hypothetical secreted protein|215 AA	cell wall and cell processes	0	24	6	8	6	214	22.3	4.68	24.2	6	0	4.979	100	64.15	0.052	2.62555e-17	0.163007	62.5	0	68	374.33	2.77477e+07	8.83231e+07	1.35697e+07	1.87336e+07	120.02	25.27	82.88	74.44	High	Peak Found	High	High	High	High	High	High	High	High	Peak Found	Not Found	Peak Found	Peak Found	1
FALSE	High	Master Protein	MMAR_1575	conserved oxidoreductase|276 AA	intermediary metabolism and respiration	0.01	10	1	1	1	275	29.6	4.83	4.2	1	0	0.01	1	0.01	1	0.936193	0.876459	0	7412.26	0	7412.26	1.99214e+07		5.65177e+06	3.67525e+06					High	Not Found	Peak Found	Peak Found	Peak Found	Peak Found	Not Found	Not Found	Not Found	Peak Found	Not Found	Not Found	Not Found	Peak Found	1
FALSE	High	Master Protein	MMAR_1576	hypothetical protein|129 AA	unknown	0.003	20	2	3	2	128	14.2	4.77	8.56	2	0	0.01	0.01	0.01	0.01	2.62555e-17	2.17235e-17	0	0	0	0	1.65009e+07		958977	1.43609e+07			80.51		Not Found	Not Found	Not Found	Not Found	Not Found	Not Found	Not Found	Not Found	High	High	Peak Found	Not Found	Not Found	Peak Found	1
FALSE	High	Master Protein	MMAR_1577	hydrolase|604 AA	intermediary metabolism and respiration	0.02	3	1	2	1	603	66.8	5.72	3.6	1	0	100	100	100	100	2.62555e-17	2.17235e-17	0	0	0	0	4.61742e+07	7.83199e+07		2.14893e+06		64.68			Not Found	Not Found	Not Found	Not Found	Not Found	Not Found	Not Found	Not Found	Not Found	Not Found	Not Found	Not Found	Not Found	Peak Found	1
FALSE	High	Master Protein	MMAR_1583	citrate lyase beta subunit, CitE_2|312 AA	intermediary metabolism and respiration	0.061	6	1	1	1	311	33.4	4.84	2.37	1	0			0.01	100		2.17235e-17			0	0				3.5478e+06					Not Found	Peak Found	Not Found	Not Found	Peak Found	Not Found	Not Found	Not Found	Not Found	Not Found	Not Found	High	Not Found	Not Found	1
FALSE	High	Master Protein	MMAR_1591	pgmA phosphoglucomutase PgmA |544 AA	intermediary metabolism and respiration	0.007	6	3	3	3	543	57.4	5.53	5.71	3	0	0.01	100	0.01	100	2.62555e-17	2.17235e-17	0	0	0	0	5.29987e+06			1.90611e+07					Not Found	Not Found	Not Found	Not Found	Not Found	Not Found	Not Found	Not Found	Not Found	High	Not Found	Not Found	Not Found	High	1
FALSE	High	Master Protein	MMAR_1600	conserved hypothetical secreted protein|130 AA	cell wall and cell processes	0	40	6	9	6	129	12.9	4.94	30.54	6	0	0.01	3.638	0.01	3.663	0.724896	0.809124	0	147.85	0	0	6.76076e+07		4.43409e+06	5.26467e+06	54.44		51.76	34.3	High	Peak Found	Not Found	High	Not Found	Not Found	Not Found	Not Found	Peak Found	High	Peak Found	Peak Found	Peak Found	Peak Found	1
FALSE	High	Master Protein	MMAR_1606	fatty-acid-CoA ligase |496 AA	lipid metabolism	0	21	7	9	7	495	53.4	5.1	22.42	7	0	0.628	1	100	0.744	0.936193	0.853672	147.33	7412.26	0	5514.78	2.15822e+07	6.88626e+06	2.16597e+06	2.54152e+07	88.97	70.4	56.57		Not Found	Not Found	Not Found	Not Found	Not Found	Not Found	Not Found	Not Found	High	High	High	Not Found	Not Found	High	1
FALSE	High	Master Protein	MMAR_1607	succinate-semialdehyde dehydrogenase [NADP+] dependent, PutA_2|516 AA	intermediary metabolism and respiration	0.02	4	1	1	1	515	55.5	7.47	3.58	1	0	0.01	1		0.01	0.936193	2.17235e-17	0	7412.26		0	9.12392e+06		2.21298e+06						High	High	High	High	High	High	High	High	Not Found	Peak Found	Not Found	Not Found	Not Found	Not Found	1
FALSE	High	Master Protein	MMAR_1608	hydrolase|627 AA	intermediary metabolism and respiration	0.001	7	3	4	2	626	68.1	5.34	10.83	3	0	0.01	0.122	0.01	0.578	0.382078	0.781903	0	894.71	0	4280.43	1.17431e+06		1.03408e+06	1.06836e+07			94.95		Not Found	Not Found	Not Found	Not Found	Not Found	Not Found	Not Found	Not Found	Not Found	High	Peak Found	Not Found	Not Found	High	1
FALSE	High	Master Protein	MMAR_1619	hypothetical secreted protein|240 AA	cell wall and cell processes	0.007	13	3	3	3	239	26.6	5.6	6.25	3	0	0.481	10.561	100	0.355	0.367797	0.629229	3.22	148.12	0	2631.89	8.1742e+06	3.69474e+06	1.98074e+06	3.86107e+07	43.22	53.61	34.96		Peak Found	Not Found	Not Found	Peak Found	High	Not Found	Peak Found	Peak Found	High	Not Found	High	Not Found	Not Found	Peak Found	1
FALSE	High	Master Protein	MMAR_1620	conserved hypothetical protein|195 AA	conserved hypotheticals	0	47	8	14	8	194	20.4	4.84	38.96	8	0	0.01	1.084	0.052	3.4	0.956377	0.830379	0	110.21	368.38	147.82	3.06977e+07	5.04837e+06	1.05453e+07	2.26329e+07	63.13		91.14	32.05	High	Peak Found	Not Found	Not Found	Peak Found	Not Found	Not Found	Not Found	High	High	High	Not Found	Peak Found	Peak Found	1
FALSE	High	Master Protein	MMAR_1639	PPE family protein|2755 AA	PE/PPE	0.058	1	1	1	1	1610	129.8	4.34	2.41	1	0																			Not Found	Not Found	Not Found	Not Found	Not Found	Not Found	Not Found	Not Found	Not Found	Not Found	Not Found	Not Found	Not Found	Not Found	1
FALSE	High	Master Protein	MMAR_1647	nrdF2 ribonucleoside-diphosphate reductase (beta chain) NrdF2|325 AA	information pathways	0.003	12	3	3	3	324	36.9	4.72	7.79	3	0	0.01	0.093	0.01	0.01	0.377338	2.17235e-17	0	678.91	0	0	182908		433177	1.35055e+06			86.34		Peak Found	Not Found	Not Found	Not Found	Not Found	Not Found	Not Found	Not Found	Peak Found	High	Not Found	Not Found	Not Found	Peak Found	1
FALSE	High	Master Protein	MMAR_1648	conserved protein|159 AA	conserved hypotheticals	0.087	6	1	1	1	158	17.1	5.2	1.81	1	0	0.01	100	0.01	1	2.62555e-17	0.876459	0	0	0	7412.26	4.57462e+06		741405	1.44269e+07	91.22				Peak Found	Peak Found	Not Found	Not Found	Peak Found	Not Found	Not Found	Not Found	Not Found	High	Not Found	Not Found	Not Found	Peak Found	1
FALSE	High	Master Protein	MMAR_1649	adh NADP-dependent alcohol dehydrogenase Adh|347 AA	intermediary metabolism and respiration	0	43	12	13	12	346	37.1	5.63	42.14	12	0	0.631	25.353	100	0.01	0.144055	2.17235e-17	51.77	273.59	0	0	1.9474e+07	9.26707e+07	348205	9.97895e+07	148.06	46.1	155.58		Peak Found	Peak Found	Peak Found	Peak Found	Peak Found	Peak Found	Not Found	Not Found	High	High	Peak Found	Not Found	Not Found	High	1
FALSE	High	Master Protein	MMAR_1650	fecB FEIII-dicitrate-binding periplasmic lipoprotein FecB|365 AA	cell wall and cell processes	0.003	13	3	3	3	364	37.7	5.69	8.69	3	0	0.01	100	0.01	100	2.62555e-17	2.17235e-17	0	0	0	0	8.07897e+06			7.10383e+06					High	Not Found	High	High	High	High	High	High	Not Found	Not Found	High	Not Found	Not Found	Peak Found	1
FALSE	High	Master Protein	MMAR_1652	serB2 phosphoserine phosphatase SerB2|412 AA	intermediary metabolism and respiration	0.06	3	1	1	1	411	43.4	4.79	2.23	1	0	0.01	0.201	0.01	0.01	0.531905	2.17235e-17	0	1482.9	0	0	1.79917e+06		644418	4.96114e+06			49.43		Not Found	Not Found	High	Peak Found	Peak Found	High	Not Found	Peak Found	High	Peak Found	Not Found	Not Found	Not Found	Peak Found	1
FALSE	High	Master Protein	MMAR_1663	conserved hypothetical protein|328 AA	conserved hypotheticals	0.043	8	1	1	1	327	36.2	5.44	2.71	1	0			0.01	100		2.17235e-17			0	0				1.16654e+07				15.74	Not Found	Not Found	Peak Found	Peak Found	High	Not Found	Not Found	Not Found	Not Found	Not Found	Not Found	Peak Found	High	Not Found	1
FALSE	High	Master Protein	MMAR_1665	conserved hypothetical membrane protein|225 AA	cell wall and cell processes	0	53	13	56	13	224	24.1	5.22	189.33	13	0	0.288	0.924	14.082	0.204	0.936193	0.487323	18.21	136.75	57.65	94.25	2.98281e+08	1.03906e+08	2.12397e+08	3.9697e+06	33.82	22.24	25.46	162.64	High	Peak Found	Peak Found	High	Peak Found	Peak Found	Not Found	Not Found	High	High	High	Peak Found	Peak Found	High	1
FALSE	High	Master Protein	MMAR_1670	conserved membrane protein|182 AA	cell wall and cell processes	0	51	8	11	8	181	19	6.52	35.33	8	0	2.154	2.379	4.341	66.622	0.864333	0.104125	13.44	120.95	121.63	8.17	3.28849e+07	2.60453e+07	4.86672e+06	6.43645e+07	67.84	54.61	76.63	121.67	High	Not Found	Peak Found	Peak Found	Peak Found	Peak Found	Peak Found	Peak Found	High	High	Peak Found	Peak Found	Peak Found	Peak Found	1
FALSE	High	Master Protein	MMAR_1671	phrI DNA photolyase, PhrI|448 AA	intermediary metabolism and respiration	0.092	2	1	1	1	447	50.1	7.2	1.77	1	0	0.01	0.691		0.01	0.881151	2.17235e-17	0	129.93		0	2.96003e+06		613762		135.72		108.66		Peak Found	Not Found	Not Found	Not Found	High	Peak Found	Not Found	Not Found	High	Peak Found	Peak Found	Not Found	Not Found	Not Found	1
FALSE	High	Master Protein	MMAR_1674	penicillin-binding protein|403 AA	cell wall and cell processes	0	36	11	16	11	402	42.4	6.4	49.2	11	0	1.836	0.478	0.336	4.936	0.747767	0.714288	145.76	147.52	0	36.4	1.82602e+07	3.44273e+07	1.15387e+07	7.41939e+07	145.87	27.19	64.18	94.76	Peak Found	Not Found	Not Found	Not Found	Not Found	Not Found	Not Found	Not Found	High	High	High	Peak Found	Peak Found	High	1
FALSE	High	Master Protein	MMAR_1678	conserved hypothetical membrane protein|232 AA	cell wall and cell processes	0	45	10	19	10	231	24.2	5.21	54.39	10	0	0.028	18.378	100	0.01	0.206152	2.17235e-17	180.13	389.73	0	0	3.44784e+07	117383	1.43314e+07	1.68758e+07	126.62	47.29	59.37		High	Peak Found	Peak Found	High	High	Not Found	High	High	High	High	Not Found	Not Found	Not Found	Peak Found	1
FALSE	High	Master Protein	MMAR_1684	fixA electron transfer flavoprotein (beta-subunit) FixA|264 AA	intermediary metabolism and respiration	0	60	14	29	14	263	27.8	4.77	105.06	14	0	0.285	0.738	1.31	10.246	0.879555	0.515771	142.91	89.32	315.22	133.39	1.78898e+08	1.82963e+07	2.99676e+07	2.04729e+08	71.96	14.36	64.6	82.12	Peak Found	Peak Found	High	Peak Found	High	High	High	High	High	High	High	Peak Found	Peak Found	High	1
FALSE	High	Master Protein	MMAR_1685	fixB electron transfer flavoprotein (alpha-subunit) FixB|319 AA	intermediary metabolism and respiration	0	78	17	56	17	318	31.7	4.74	210.35	17	0	0.48	0.671	100	0.01	0.858039	2.17235e-17	90.94	108.85	0	0	1.84321e+08	5.98613e+07	5.89692e+07	3.36614e+08	81.06	33.44	7.76		Peak Found	Peak Found	High	High	Peak Found	High	High	High	High	High	High	Not Found	Not Found	High	1
FALSE	High	Master Protein	MMAR_1696	conserved membrane protein|144 AA	cell wall and cell processes	0.002	17	2	4	2	143	15.1	5.35	12.19	2	0	0.01	41.312	0.01	0.079	0.0752293	0.216829	0	146.68	0	574.65	4.42929e+07		1.36532e+06	2.55372e+06	104.3		28.72	125.32	Peak Found	Peak Found	Not Found	Not Found	Peak Found	Not Found	Not Found	Not Found	Peak Found	High	High	Peak Found	Peak Found	Not Found	1
FALSE	High	Master Protein	MMAR_1703	pfkA 6-phosphofructokinase PfkA|344 AA	intermediary metabolism and respiration	0.078	2	1	1	1	343	37.2	6.47	1.9	1	0																			Not Found	Not Found	Not Found	Not Found	Not Found	Not Found	Not Found	Not Found	Not Found	Not Found	Not Found	Not Found	Not Found	High	1
FALSE	High	Master Protein	MMAR_1704	gatB glutamyl-tRNA(Gln) amidotransferase (subunit B) GatB|503 AA	information pathways	0.097	3	1	1	1	502	54.2	5.16	1.75	1	0																			Not Found	Not Found	Not Found	Not Found	Not Found	Not Found	Not Found	Not Found	High	Not Found	Not Found	Not Found	Not Found	Not Found	1
FALSE	High	Master Protein	MMAR_1707	conserved hypothetical membrane protein|283 AA	cell wall and cell processes	0.019	11	1	1	1	282	29.4	5.53	3.86	1	0																			Not Found	Peak Found	Not Found	Not Found	Not Found	Not Found	Not Found	Not Found	Not Found	Not Found	Not Found	High	Not Found	Not Found	1
FALSE	High	Master Protein	MMAR_1710	ilvB1 acetolactate synthase (large subunit) IlvB1|619 AA	intermediary metabolism and respiration	0.09	2	1	1	1	618	66	5.41	1.78	1	0	0.01	100	0.01	100	2.62555e-17	2.17235e-17	0	0	0	0	2.49479e+07			1.80432e+07					Not Found	Not Found	Not Found	Not Found	Not Found	Not Found	Not Found	Not Found	Not Found	Not Found	Not Found	Not Found	Not Found	Peak Found	1
FALSE	High	Master Protein	MMAR_1712	ilvC ketol-acid reductoisomerase IlvC|344 AA	intermediary metabolism and respiration	0.028	4	1	1	1	343	36.9	5.12	3.44	1	0	0.01	100			2.62555e-17		0	0			8.08217e+06								Not Found	Not Found	Not Found	Not Found	Not Found	Not Found	Not Found	Not Found	Not Found	Not Found	Not Found	Not Found	Not Found	Not Found	1
FALSE	High	Master Protein	MMAR_1715	serA1 D-3-PHOSPHOGLYCERATE dehydrogenase SerA1|529 AA	intermediary metabolism and respiration	0	30	10	15	10	528	54.2	5.02	39.96	10	0	0.177	1.764	100	0.01	0.936193	2.17235e-17	0	775.01	0	0	1.81159e+07	3.80848e+07	5.16986e+06	4.33882e+07	91.87	83.81	58.58		Peak Found	High	Not Found	Not Found	Peak Found	Not Found	Not Found	Not Found	High	High	High	Not Found	Not Found	High	1
FALSE	High	Master Protein	MMAR_1716	leuB 3-isopropylmalate dehydrogenase LeuB|340 AA	intermediary metabolism and respiration	0	28	6	7	6	339	36	5.43	21.16	6	0	0.01	0.251	0.01	3.163	0.474125	0.851134	0	146.25	0	21.79	3.71504e+06		5.21177e+06	2.59533e+07	133.81		75.15	124.96	Peak Found	Not Found	Not Found	Not Found	Peak Found	Not Found	Not Found	Not Found	Peak Found	High	Peak Found	Peak Found	Not Found	High	1
FALSE	High	Master Protein	MMAR_1718	2-hydroxyhepta-2,4-diene-1,7-dioate isomerase|266 AA	intermediary metabolism and respiration	0.008	3	1	2	1	265	27.8	5.3	4.81	1	0	0.01	1	0.01	1	0.992744	0.876459	0	7412.26	0	7412.26	193892		995966	3.54258e+07					Peak Found	Peak Found	Peak Found	Peak Found	Peak Found	Peak Found	Peak Found	Peak Found	Not Found	High	Not Found	Not Found	Not Found	High	1
FALSE	High	Master Protein	MMAR_1719	gltS glutamyl-tRNA synthetase GltS|490 AA	information pathways	0.002	13	6	7	6	489	53.7	5.43	15.13	6	0	0.01	21.901	0.01	13.376	0.170732	0.473243	0	88.32	0	119.88	1.7201e+07		840706	2.59363e+06	33.75		66.93	162.7	Peak Found	Not Found	Peak Found	Peak Found	High	Peak Found	Peak Found	Peak Found	High	Not Found	High	Peak Found	Peak Found	High	1
FALSE	High	Master Protein	MMAR_1721	conserved hypothetical protein|322 AA	conserved hypotheticals	0.061	4	1	1	1	321	33.8	5.16	2.29	1	0																			Not Found	Not Found	Peak Found	Peak Found	Not Found	Not Found	Not Found	Not Found	Not Found	Not Found	Not Found	Not Found	Not Found	High	1
FALSE	High	Master Protein	MMAR_1728	hupB DNA-binding protein Hu homolog HupB|221 AA	information pathways	0	37	9	18	9	220	22.7	11.9	58.17	9	0	6.519	0.705	0.454	14.959	0.867731	0.40831	1132.38	119.7	126.32	0	1.85485e+07	5.73018e+08	1.92846e+07	4.50253e+07	61.63	19.68	46.97	112.23	Not Found	Not Found	Not Found	Not Found	Not Found	Not Found	Not Found	Not Found	High	High	High	Peak Found	Peak Found	High	1
FALSE	High	Master Protein	MMAR_1730	ppk polyphosphate kinase Ppk|739 AA	intermediary metabolism and respiration	0.002	8	5	5	5	738	82.2	5.71	11.29	5	0	12.365	17.209	100	0.01	0.220234	2.17235e-17	2.44	417.99	0	0	2.21984e+07	2.69978e+08	597619	2.00541e+07	78.62	11.16	93.29		Peak Found	High	Peak Found	Peak Found	Peak Found	Peak Found	Peak Found	Peak Found	High	High	Not Found	Not Found	Not Found	High	1
FALSE	High	Master Protein	MMAR_1737	ung uracil-DNA glycosylase Ung|228 AA	information pathways	0.002	23	3	4	3	227	24.5	7.9	12.16	3	0	4.292	1	0.349	92.803	0.936193	0.070054	1724.16	7412.26	0	11.5	5.86452e+06	2.6377e+06	1.75962e+06	5.38827e+07	76.47	23.18	97.79	51.59	Not Found	High	Not Found	Not Found	Not Found	Not Found	Not Found	Not Found	Peak Found	Not Found	Peak Found	High	Peak Found	High	1
FALSE	High	Master Protein	MMAR_1740	50S ribosomal protein L28 RpmB2_1|65 AA	information pathways	0.003	30	2	3	2	64	6.9	11.28	7.1	2	0	0.01	0.01	0.01	23.512	2.62555e-17	0.2874	0	0	0	132.07	1.68325e+06		2.72593e+06	1.42754e+07			76.27	113.24	Peak Found	Peak Found	Peak Found	Peak Found	Peak Found	Peak Found	Peak Found	Peak Found	Peak Found	High	Peak Found	Peak Found	Peak Found	High	1
FALSE	High	Master Protein	MMAR_1744	oxidoreductase|282 AA	intermediary metabolism and respiration	0	60	13	29	13	281	29.7	4.82	94.91	13	0	0.599	2.066	0.156	2.609	0.904803	0.876459	146.86	131.17	1149.24	13.95	2.71277e+07	2.79246e+07	2.80865e+07	1.04939e+08	75.78	114.48	12.29	124.58	High	High	Peak Found	High	High	Peak Found	High	High	High	High	High	High	Peak Found	High	1
FALSE	High	Master Protein	MMAR_1747	conserved membrane protein|256 AA	cell wall and cell processes	0.058	7	1	1	1	255	27.1	6.35	2.4	1	0	100		100	100		2.17235e-17	0		0	0		6.31228e+06		1.82282e+06		31.88			Not Found	Not Found	Not Found	Not Found	Peak Found	Not Found	Not Found	Not Found	Not Found	Not Found	Not Found	High	Not Found	Not Found	1
FALSE	High	Master Protein	MMAR_1749	pca pyruvate carboxylase Pca|1132 AA	intermediary metabolism and respiration	0	24	19	23	19	1131	120.9	5.63	57.38	19	0	0.01	0.058	0.01	5.538	0.126995	0.680194	0	419.22	0	714.31	3.17635e+07	9.22927e+06	2.78818e+06	9.21322e+06	30.1		79.25	160.23	Peak Found	Not Found	Not Found	Not Found	Not Found	Not Found	Not Found	Not Found	Peak Found	High	High	Peak Found	Peak Found	High	1
FALSE	High	Master Protein	MMAR_1751	kdtB phosphopantetheine adenylyltransferase KdtB|158 AA	intermediary metabolism and respiration	0.007	11	2	3	2	157	17.1	5.34	5.81	2	0	0.01	6.087	0.01	9.077	0.538181	0.548986	0	1213.36	0	41.07	2.10408e+07		1.46673e+06	1.57185e+07	151.12		79.05	60.78	Peak Found	Not Found	Not Found	Not Found	Peak Found	Not Found	Not Found	Not Found	Peak Found	High	Peak Found	Peak Found	Not Found	High	1
FALSE	High	Master Protein	MMAR_1756	conserved hypothetical protein|266 AA	conserved hypotheticals	0.077	6	1	1	1	265	29.9	6.74	1.9	1	0	0.01	1	0.01	1	0.936193	0.869957	0	7412.26	0	7412.26	11221872		1.32726e+06	5.39136e+06					Not Found	Not Found	Peak Found	Peak Found	Peak Found	Not Found	Peak Found	Peak Found	High	Not Found	Not Found	Not Found	Not Found	Peak Found	1
FALSE	High	Master Protein	MMAR_1757	conserved hypothetical membrane protein|419 AA	cell wall and cell processes	0.008	9	2	2	2	418	45	8.84	4.86	2	0																			High	Peak Found	Not Found	Peak Found	High	Peak Found	High	Peak Found	High	Not Found	Not Found	Not Found	Not Found	Not Found	1
FALSE	High	Master Protein	MMAR_1762	pks15/1 polyketide synthase Pks15/1|2105 AA	lipid metabolism	0	13	18	22	18	2104	217.6	4.87	60.18	18	0	0.01	0.097	0.01	9.387	0.223697	0.542115	0	709.15	0	59.89	3.56243e+07		3.10532e+07	4.62564e+07	53.84		92.78	124.22	High	High	High	High	High	High	High	Peak Found	High	High	High	Peak Found	Not Found	High	1
FALSE	High	Master Protein	MMAR_1763	lppX conserved lipoprotein LppX|230 AA	cell wall and cell processes	0	72	17	38	17	229	24	5.63	113.52	17	0	0.316	2.123	2.128	4.909	0.893874	0.715019	145.28	75.15	5.16	106.96	1.35547e+08	2.86855e+07	4.08087e+07	7.21374e+07	111.48	49.33	30.51	102.36	High	High	Peak Found	Peak Found	High	Peak Found	Peak Found	Peak Found	High	High	High	Peak Found	Peak Found	High	1
FALSE	High	Master Protein	MMAR_1765	fadD28 fatty acyl-AMP ligase FadD28|581 AA	lipid metabolism	0	22	11	17	8	580	62.2	5.08	44.82	11	3	0.74	2.421	7.722	12.075	0.860202	0.474501	1.22	181.77	134.83	148.14	1.69102e+07	2.36976e+07	1.22719e+07	5.00924e+07	20.48	43.14	83.35	133.91	Peak Found	Peak Found	Not Found	Not Found	High	Not Found	Not Found	Not Found	Peak Found	High	Peak Found	High	Not Found	High	1
FALSE	High	Master Protein	MMAR_1767	mas multifunctional mycocerosic acid synthase membrane-associated Mas|2100 AA	lipid metabolism	0	60	80	139	78	2099	222.8	5.05	465.87	80	2	0.859	1.657	1.154	7.333	0.936193	0.604062	123.11	50.9	111.73	50.4	4.15222e+08	1.52404e+08	1.35777e+08	2.14054e+08	96.56	96	39.37	149.98	High	High	Peak Found	Peak Found	High	Peak Found	High	Peak Found	High	High	High	Peak Found	Peak Found	High	1
FALSE	High	Master Protein	MMAR_1768	papA5 conserved polyketide synthase associated protein PapA5|415 AA	lipid metabolism	0	20	7	7	7	414	45.3	5	19.27	7	0	0.01	0.01	0.01	0.987	2.62555e-17	0.876459	0	0	0	146.8	8.91951e+07		2.17957e+06	5.38623e+06			73.36	138.51	Not Found	Not Found	Not Found	Not Found	Not Found	Not Found	Not Found	Not Found	Peak Found	High	Peak Found	Not Found	Peak Found	High	1
FALSE	High	Master Protein	MMAR_1772	ppsE phenolpthiocerol synthesis type-I polyketide synthase PpsE|1482 AA	lipid metabolism	0	39	47	74	47	1481	157.8	5.24	217.81	47	0	0.277	5.129	0.525	1.549	0.601968	0.995995	17.19	62.69	485.46	64.96	2.98536e+08	2.72791e+07	7.31639e+07	3.70329e+07	34.65	17.47	40.49	156.51	High	High	High	High	High	High	High	High	High	High	High	Peak Found	Peak Found	High	1
FALSE	High	Master Protein	MMAR_1773	ppsD phenolpthiocerol synthesis type-I polyketide synthase PpsD|1807 AA	lipid metabolism	0	21	27	28	26	1806	191.4	5.45	79.68	27	1	1.379	1.612	6.407	23.899	0.942153	0.2874	75.86	115.57	8.33	292.46	3.45058e+07	1.0749e+08	7.50182e+06	1.99314e+06	102.6	23.6	72.91	170.75	Peak Found	High	Peak Found	Peak Found	Peak Found	Not Found	Peak Found	Peak Found	High	High	Peak Found	Peak Found	Peak Found	High	1
FALSE	High	Master Protein	MMAR_1774	ppsC phenolpthiocerol synthesis type-I polyketide synthase PpsC|2202 AA	lipid metabolism	0	5	8	9	8	2201	232.3	4.93	20.04	8	0	0.01	33.498	0.01	100	0.109949	2.17235e-17	0	196.46	0	0	3.73014e+06		631649	551481	107.55			140.75	Peak Found	High	Peak Found	Peak Found	Peak Found	Peak Found	Not Found	Not Found	High	High	High	Peak Found	Not Found	High	1
FALSE	High	Master Protein	MMAR_1775	ppsB phenolpthiocerol synthesis type-I polyketide synthase PpsB|1525 AA	lipid metabolism	0.002	5	6	7	3	1524	161.6	5.12	14.24	6	1	0.01	0.036	0.01	6.527	0.0820469	0.629136	0	243.63	0	370.04	2.5074e+06		1.3983e+06	1.51709e+07	140.77		110.4	124.5	Peak Found	High	Peak Found	Peak Found	Peak Found	Peak Found	Peak Found	Peak Found	Peak Found	Not Found	Peak Found	Peak Found	Peak Found	High	1
FALSE	High	Master Protein	MMAR_1776	ppsA phenolpthiocerol synthesis type-I polyketide synthase PpsA|1603 AA	lipid metabolism	0.007	2	3	3	1	1602	169.6	5.14	6.1	3	0	0.01	100	0.01	100	2.62555e-17	2.17235e-17	0	0	0	0	1.02188e+06			5.03386e+06					Not Found	Not Found	Not Found	Not Found	Not Found	Not Found	High	Not Found	Not Found	Not Found	Not Found	Not Found	Not Found	High	1
FALSE	High	Master Protein	MMAR_1778	tesA thioesterase TesA|250 AA	lipid metabolism	0.003	6	2	4	2	249	27.6	5.24	7.81	2	0	15.13	0.126	10.405	0.01	0.268016	2.17235e-17	478.75	928.81	704.72	0	5.06995e+06	9.48809e+07	393415	1.0378e+08	137.18	1.21	89.45		Not Found	High	Not Found	Not Found	Peak Found	Not Found	Not Found	Not Found	High	High	Peak Found	Not Found	Not Found	High	1
FALSE	High	Master Protein	MMAR_1784	conserved protein|231 AA	conserved hypotheticals	0.063	5	1	1	1	230	25.2	5.71	2.11	1	0	0.01	3.135		0.01	0.77732	2.17235e-17	0	0		0	1.39789e+07		4.45857e+06						Not Found	Not Found	Not Found	Not Found	Peak Found	Not Found	Not Found	Not Found	Not Found	Peak Found	Not Found	Not Found	Not Found	Not Found	1
FALSE	High	Master Protein	MMAR_1785	smc chromosome partition protein Smc|1201 AA	cell wall and cell processes	0.008	3	2	2	2	1200	130.5	5.16	4.84	2	0																			Not Found	High	Peak Found	Not Found	Peak Found	Not Found	Peak Found	Not Found	High	Not Found	Not Found	Not Found	Not Found	Not Found	1
FALSE	High	Master Protein	MMAR_1786	ftsY cell division protein FtsY|459 AA	cell wall and cell processes	0.114	3	1	1	1	458	47.6	4.87	1.7	1	0			0.01	100		2.17235e-17			0	0				9.55417e+06					Not Found	Not Found	Not Found	Not Found	Not Found	Not Found	Not Found	Not Found	Not Found	Not Found	Not Found	Not Found	Not Found	High	1
FALSE	High	Master Protein	MMAR_1788	glnB nitrogen regulatory protein P-II GlnB|113 AA	regulatory proteins	0	63	6	8	6	112	12.2	6.13	19.93	6	0	100	1.216	100	0.01	0.966115	2.17235e-17	0	102.22	0	0	1.08712e+06	7.94494e+07	4.39775e+06	1.93129e+08	123.66	56.74	50.33		Peak Found	Not Found	Peak Found	Peak Found	Peak Found	Peak Found	Peak Found	Not Found	High	High	Peak Found	Not Found	Not Found	High	1
FALSE	High	Master Protein	MMAR_1792	ffh signal recognition particle protein Ffh|530 AA	cell wall and cell processes	0.075	3	1	1	1	529	55.2	8.07	1.93	1	0																			Not Found	Not Found	Not Found	Not Found	Not Found	Not Found	Not Found	Not Found	High	Not Found	Not Found	Not Found	Not Found	Not Found	1
FALSE	High	Master Protein	MMAR_1793	conserved hypothetical protein|364 AA	conserved hypotheticals	0.01	5	2	2	2	363	38.9	5.55	4.18	2	0	0.01	100			2.62555e-17		0	0			1.15146e+07								Not Found	Not Found	Peak Found	Not Found	Not Found	Peak Found	Peak Found	Peak Found	Not Found	Not Found	Not Found	Not Found	Not Found	Not Found	1
FALSE	High	Master Protein	MMAR_1797	dacB D-alanyl-D-alanine carboxypeptidase DacB|291 AA	cell wall and cell processes	0	63	15	39	15	290	29.8	5.25	117.14	15	0	1.406	5.787	0.267	2.949	0.55696	0.870026	38.57	147.16	110.91	256.58	1.78056e+08	2.24245e+08	3.85875e+07	5.93064e+07	81	16.38	74.46	99.05	High	Not Found	Not Found	Not Found	Not Found	Not Found	Not Found	Not Found	High	High	High	Peak Found	Peak Found	Peak Found	1
FALSE	High	Master Protein	MMAR_1799	rpsP 30S ribosomal protein S16 RpsP|162 AA	information pathways	0.002	25	3	5	3	161	17.4	9.64	15.03	3	0	0.01	0.09	0.01	0.01	0.189873	2.17235e-17	0	658.73	0	0	3.57145e+06		1.56559e+06	1.10702e+07	134.06		44.56		Not Found	Not Found	Not Found	Not Found	High	Not Found	Not Found	Not Found	High	High	High	Not Found	Not Found	Peak Found	1
FALSE	High	Master Protein	MMAR_1800	conserved protein|81 AA	conserved hypotheticals	0.089	14	1	1	1	80	8.6	6.8	1.8	1	0	0.01	100			2.62555e-17		0	0			26768810								Not Found	Not Found	Not Found	Not Found	Not Found	Peak Found	Peak Found	Peak Found	Not Found	Not Found	Not Found	Not Found	Not Found	Not Found	1
FALSE	High	Master Protein	MMAR_1803	lppW conserved alanine rich lipoprotein LppW|320 AA	cell wall and cell processes	0.005	12	3	3	3	319	34.1	5.02	6.84	3	0	0.01	0.01	0.01	0.01	2.62555e-17	2.17235e-17	0	0	0	0	3.64542e+06		4.42523e+06	1.55658e+06			113.89		Not Found	Not Found	Not Found	Not Found	Not Found	Not Found	Not Found	Not Found	High	Peak Found	High	Not Found	Not Found	Peak Found	1
FALSE	High	Master Protein	MMAR_1804	rplS 50S ribosomal protein L19 RplS|114 AA	information pathways	0.002	56	4	6	4	113	13	10.17	16.05	4	0	100	0.01	51.839	4.373	2.62555e-17	0.749088	0	0	105.58	147.92	544432	3.83325e+08	2.56542e+06	1.62385e+07		16.95	103.37	92.84	Not Found	Not Found	Not Found	Not Found	High	Not Found	Not Found	Not Found	High	High	Peak Found	Peak Found	Not Found	High	1
FALSE	High	Master Protein	MMAR_1808	conserved hypothetical protein|262 AA	conserved hypotheticals	0.025	5	1	1	1	261	27.6	4.86	3.48	1	0		0.01	0.01	0.01	2.62555e-17	2.17235e-17		0	0	0			734473	7.35497e+06			75.14		Not Found	Not Found	Peak Found	Peak Found	Peak Found	Peak Found	Not Found	Not Found	Peak Found	High	Not Found	Not Found	Not Found	Peak Found	1
FALSE	High	Master Protein	MMAR_1815	viuB mycobactin utilization protein ViuB|283 AA	intermediary metabolism and respiration	0	29	8	9	8	282	30.5	5.77	23.1	8	0	0.01	14.609	0.01	0.01	0.261298	2.17235e-17	0	135.69	0	0	6.78546e+06		1.5718e+06	1.07237e+08	114.75		25.55		Peak Found	High	High	High	High	High	High	High	High	High	High	Not Found	Not Found	High	1
FALSE	High	Master Protein	MMAR_1816	L-lactate dehydrogenase (cytochrome) LldD1_1|387 AA	intermediary metabolism and respiration	0.085	2	1	1	1	386	41.3	5.06	1.83	1	0	0.01	100	0.01	100	2.62555e-17	2.17235e-17	0	0	0	0	1.88769e+06			2.0712e+06				126.64	Not Found	Not Found	Not Found	Not Found	Not Found	Not Found	Not Found	Not Found	Not Found	Not Found	Not Found	Peak Found	Not Found	High	1
FALSE	High	Master Protein	MMAR_1819	rpsB 30S ribosomal protein S2 RpsB|277 AA	information pathways	0	17	3	7	3	276	30	6.71	22.05	3	0	0.297	27.612	1	1.538	0.129515	0.996333	2196.62	208.69	7412.26	147.3	7.80956e+06	4.38193e+07	4.32269e+06	3.02062e+07	106.85	33	57.47	92.83	Peak Found	High	Not Found	Peak Found	High	Peak Found	Peak Found	Peak Found	High	High	High	High	Not Found	Peak Found	1
FALSE	High	Master Protein	MMAR_1820	tsf elongation factor Tsf|272 AA	information pathways	0	57	13	31	13	271	28.5	5.2	92.46	13	0	0.416	0.394	1	0.628	0.674916	0.808448	0	135.51	7412.26	142.56	3.8572e+07	9.58526e+06	2.72472e+07	2.115e+07	111.46	4.48	50.76	140.63	High	High	High	High	High	High	High	High	High	High	High	Peak Found	Not Found	High	1
FALSE	High	Master Protein	MMAR_1827	frr ribosome recycling factor Frr|186 AA	information pathways	0	58	9	16	9	185	20.9	6.09	50.46	9	0	4.817	0.786	13.068	0.89	0.899767	0.876459	74.53	139.46	270.73	131.53	3.67732e+07	1.0403e+08	2.18066e+07	2.15442e+06	84.45	13.74	53.37	147.63	High	High	Peak Found	Peak Found	Peak Found	Peak Found	Peak Found	Peak Found	High	High	High	Peak Found	Peak Found	High	1
FALSE	High	Master Protein	MMAR_1829	PE-PGRS family protein |1875 AA	PE/PPE	0.002	4	1	7	1	288	29.4	4.55	16.28	1	0	0.01	0.01	0.01	0.01	2.62555e-17	2.17235e-17	0	0	0	0	2.07695e+06		6.49307e+07	2.54784e+06	140.73		56.02		Not Found	Not Found	Not Found	Not Found	Not Found	Not Found	Not Found	Not Found	High	High	High	High	Not Found	Peak Found	1
FALSE	High	Master Protein	MMAR_1831	mpt53 soluble secreted antigen Mpt53 precursor|174 AA	cell wall and cell processes	0	41	8	25	8	173	18.3	8	88.85	8	0	0.066	0.435	100	0.01	0.709603	2.17235e-17	479.7	124.52	0	0	1.17107e+08	1.37054e+07	2.34805e+08	6.72161e+07	100.78	44.46	122.63		High	High	Peak Found	High	High	Peak Found	Peak Found	Peak Found	High	High	High	Not Found	Not Found	High	1
FALSE	High	Master Protein	MMAR_1834	mpt70 major secreted immunogenic protein Mpt70|198 AA	cell wall and cell processes	0	23	6	12	6	197	19.4	5.03	42.02	6	0	0.01	0.362	0.01	2.524	0.647613	0.876459	0	113.7	0	16.45	3.04231e+07		2.08063e+07	1.89128e+07	63.36		19.48	112.33	High	High	Peak Found	High	High	Peak Found	Peak Found	High	Peak Found	High	High	Peak Found	Peak Found	High	1
FALSE	High	Master Protein	MMAR_1838	ispG 4-hydroxy-3-methylbut-2-en-1-yl diphosphate synthase, IspG|388 AA	lipid metabolism	0	14	5	8	5	387	40.6	5.26	20	5	0	0.01	2.983	0.056	7.271	0.786905	0.604629	0	147.76	402.56	148.06	7.88031e+07	4.95914e+06	1.82617e+06	5.63452e+07	103.05		62.06	110.35	Peak Found	Not Found	Not Found	Not Found	Peak Found	Not Found	Not Found	Not Found	High	High	Peak Found	Not Found	Peak Found	High	1
FALSE	High	Master Protein	MMAR_1839	conserved hypothetical protein|285 AA	conserved hypotheticals	0.033	8	1	1	1	284	30.7	6.25	3.17	1	0																			Not Found	Not Found	Peak Found	Peak Found	Not Found	Peak Found	Peak Found	Peak Found	Not Found	Not Found	Not Found	High	Not Found	Not Found	1
FALSE	High	Master Protein	MMAR_1841	conserved hypothetical protein|207 AA	conserved hypotheticals	0.092	5	1	1	1	206	22.3	7.52	1.77	1	0	0.01	100	0.01	100	2.62555e-17	2.17235e-17	0	0	0	0	290813			4.49125e+06					Not Found	Peak Found	Not Found	Not Found	High	Not Found	Not Found	Not Found	Not Found	Not Found	Not Found	High	Not Found	Not Found	1
FALSE	High	Master Protein	MMAR_1842	mapB methionine aminopeptidase MapB|286 AA	intermediary metabolism and respiration	0	22	7	8	7	285	31.2	5.19	19.91	7	0	0.175	22.108	9.591	6.265	0.168904	0.641973	346.45	146.99	765.77	148.02	2.01699e+07	4.10582e+06	3.12945e+06	2.92585e+07	142.32	99.98	8.05	126.23	Peak Found	Not Found	Not Found	Not Found	Peak Found	Not Found	Not Found	Not Found	High	High	Peak Found	Not Found	Peak Found	High	1
FALSE	High	Master Protein	MMAR_1844	amidotransferase|246 AA	intermediary metabolism and respiration	0.07	6	1	1	1	245	25.7	5.24	2.02	1	0																			Not Found	Peak Found	Not Found	Peak Found	Peak Found	Peak Found	Not Found	Not Found	Not Found	Not Found	Not Found	Not Found	Not Found	Not Found	1
FALSE	High	Master Protein	MMAR_1854	3-deoxy-D-arabino-heptulosonate 7-phosphate synthase AroG_1 |472 AA	intermediary metabolism and respiration	0.005	8	3	3	3	471	51.4	5.87	6.81	3	0	0.01	0.01	0.01	2.613	2.62555e-17	0.876459	0	0	0	0	1.20757e+07		1.13352e+06	8.94665e+06			60.76	129.57	Not Found	Peak Found	Peak Found	Peak Found	Peak Found	Peak Found	Peak Found	Peak Found	Peak Found	Not Found	High	Peak Found	Not Found	High	1
FALSE	High	Master Protein	MMAR_1875	mtr NADPH-dependent mycothiol reductase Mtr|460 AA	intermediary metabolism and respiration	0	19	6	7	6	459	49.5	5.67	20.55	6	0	0.01	0.01	0.01	100	2.62555e-17	2.17235e-17	0	0	0	0	9.41115e+06		202191	9.26291e+07			133.89	91.06	Not Found	Not Found	Not Found	Not Found	Not Found	Not Found	Not Found	Not Found	Peak Found	High	Peak Found	Peak Found	Peak Found	High	1
FALSE	High	Master Protein	MMAR_1885	cobB cobyrinic acid a,C-diamide synthase CobB|459 AA	intermediary metabolism and respiration	0.043	4	1	1	1	458	47.2	6.77	2.7	1	0																			Not Found	Peak Found	Not Found	Not Found	Peak Found	Not Found	Not Found	Not Found	Not Found	Not Found	Not Found	Not Found	Not Found	Not Found	1
FALSE	High	Master Protein	MMAR_1888	proS prolyl-tRNA synthetase ProS|583 AA	information pathways	0	18	9	9	9	582	63.5	5.11	22.49	9	0	0.625		0.014	51.647		0.13836	145.53		62.74	0	5.72164e+07	7.02827e+06	1.4097e+06	1.21845e+08	82.39	120.81	11.21	56.27	Peak Found	High	Peak Found	Peak Found	Peak Found	Not Found	Not Found	Not Found	High	High	Peak Found	Peak Found	Peak Found	High	1
FALSE	High	Master Protein	MMAR_1892	nusA N utilization substance protein a NusA|348 AA	information pathways	0.002	15	5	7	5	347	37.8	6.47	17.16	5	0	0.2	0.303	0.01	2.563	0.584081	0.876459	1476.7	2243.37	0	59.44	1.76743e+07	6.61684e+06	1.64812e+06	4.51272e+06	39.34		82.73	44.75	Not Found	Not Found	Not Found	Not Found	Not Found	Not Found	Not Found	Not Found	High	High	High	Peak Found	Peak Found	Peak Found	1
FALSE	High	Master Protein	MMAR_1894	infB translation initiation factor IF-2 InfB|948 AA	information pathways	0.002	4	2	3	2	947	98.1	6.84	11.59	2	0	0.01	0.01	0.01	0.01	2.62555e-17	2.17235e-17	0	0	0	0	1.02198e+07		7.58583e+06	2.9799e+06			76.96		Peak Found	Not Found	Not Found	Not Found	Peak Found	Not Found	Not Found	Peak Found	High	High	Peak Found	Not Found	Not Found	Peak Found	1
FALSE	High	Master Protein	MMAR_1903	enoyl-CoA hydratase, EchA16_2|250 AA	lipid metabolism	0	36	7	12	7	249	26.5	5.47	32.11	7	0	0.01	1.103	0.01	0.01	0.940824	2.17235e-17	0	146.92	0	0	1.22717e+06		5.87024e+06	4.37072e+08	109.09		5.35		Peak Found	Peak Found	Not Found	Not Found	High	Not Found	Not Found	Not Found	High	High	High	Not Found	Not Found	High	1
FALSE	High	Master Protein	MMAR_1908	trehalose or maltose hydrolase|905 AA	virulence, detoxification, adaptation	0	8	6	7	6	904	98.1	6.21	18.76	6	0	35.617	0.01	3.781	0.01	2.62555e-17	2.17235e-17	148.22	0	147.87	0	1.11762e+06	7.95362e+06	1.63152e+06	8.6277e+06	125.36	28.64	60.87	79.5	Peak Found	High	High	High	Peak Found	High	High	High	High	Peak Found	High	High	Not Found	Peak Found	1
FALSE	High	Master Protein	MMAR_1911	conserved hypothetical secreted protein|213 AA	cell wall and cell processes	0	58	7	15	7	212	23.3	7.01	57.24	7	0	0.01	0.039	0.01	0.496	0.0728946	0.730539	0	147.39	0	82.41	1.4722e+07	9.71224e+06	5.32813e+07	9.8448e+06	131.39		105.8	149.08	High	Peak Found	High	High	High	High	High	High	High	High	High	Peak Found	Peak Found	Peak Found	1
FALSE	High	Master Protein	MMAR_1915	conserved hypothetical protein|322 AA	conserved hypotheticals	0.043	3	1	1	1	321	37.2	7.09	2.71	1	0	100	100	11.042	70.918	2.62555e-17	0.121057	0	0	7.57	51.96	2.48308e+08	3.70284e+07	313810	6.46645e+06		102.96		100.77	Not Found	Not Found	Peak Found	Peak Found	Not Found	Not Found	Not Found	Not Found	Not Found	Not Found	Peak Found	High	Not Found	Peak Found	1
FALSE	High	Master Protein	MMAR_1918	ltp1 lipid-transfer protein Ltp1|401 AA	cell wall and cell processes	0.02	4	1	2	1	400	43	5.43	3.6	1	0	100	0.01	100	0.01	2.62555e-17	2.17235e-17	0	0	0	0		8.71021e+06	3.43878e+06			32.12			Not Found	Not Found	Not Found	Not Found	Not Found	Not Found	Not Found	Not Found	Not Found	High	Not Found	Not Found	Not Found	Not Found	1
FALSE	High	Master Protein	MMAR_1922	rpsO 30S ribosomal protein S15 RpsO|90 AA	information pathways	0.073	10	1	1	1	89	10.4	10.46	1.97	1	0	100	0.202	100	0.01	0.519541	2.17235e-17	0	1490.2	0	0	1.67469e+06	1.4709e+07	1.25084e+06	2.85363e+06		28.81	113.69		Not Found	Not Found	Not Found	Not Found	High	Not Found	Not Found	Not Found	Peak Found	High	Not Found	Not Found	Not Found	Peak Found	1
FALSE	High	Master Protein	MMAR_1925	gpsI bifunctional protein polyribonucleotide nucleotidyltransferase GpsI|763 AA	information pathways	0	29	19	30	19	762	80.6	4.84	82.14	19	0	100	2.489		4.773	0.851719	0.722515	0	12.07		88.07	6.37575e+06	1.93973e+07	1.43292e+07	2.42857e+07	138.44	13.61	63.59	142.63	High	High	Peak Found	Peak Found	Peak Found	Peak Found	Peak Found	Peak Found	High	High	High	Peak Found	Peak Found	High	1
FALSE	High	Master Protein	MMAR_1928	ald secreted L-alanine dehydrogenase Ald (40 kDa antigen)|372 AA	intermediary metabolism and respiration	0	96	42	314	42	371	38.6	6.35	1188.8	42	0	0.44	0.152	16.745	1.505	0.348812	0.996333	143.29	10.09	37.58	64.01	1.71321e+09	1.57239e+09	5.37437e+08	5.87529e+09	68.28	4.42	104.8	132.81	High	Peak Found	Peak Found	Peak Found	Peak Found	Peak Found	Peak Found	Peak Found	High	High	Peak Found	Peak Found	Peak Found	High	1
FALSE	High	Master Protein	MMAR_1938	dapB dihydrodipicolinate reductase DapB|246 AA	intermediary metabolism and respiration	0	33	5	8	5	245	25.6	5.55	24.7	5	0	0.01	2.69	0.01	0.01	0.860202	2.17235e-17	0	0	0	0	5.05849e+06		1.67299e+06	1.58366e+08	109.49		58.47		High	Not Found	Not Found	Not Found	Not Found	Not Found	Not Found	Not Found	High	High	Not Found	Not Found	Not Found	High	1
FALSE	High	Master Protein	MMAR_1950	PPE family protein|394 AA	PE/PPE	0	16	8	48	4	946	78.2	4.02	193.76	8	0	1.574	100	100		2.62555e-17		113.97	0	0		1.41183e+07	5.16048e+07			132.79	4.44			High	High	High	High	Peak Found	High	High	High	Not Found	Not Found	Not Found	Not Found	Not Found	Not Found	1
FALSE	High	Master Protein	MMAR_1952	short-chain type dehydrogenase/reductase|261 AA	intermediary metabolism and respiration	0.05	3	1	1	1	260	26.9	5.8	2.47	1	0	0.01	2.489	0.01	1	0.801637	0.908012	0	0	0	7412.26	1.03834e+06		417196	1.19132e+06					Not Found	Not Found	High	Peak Found	Not Found	High	Peak Found	Peak Found	Not Found	High	Not Found	Not Found	Not Found	Peak Found	1
FALSE	High	Master Protein	MMAR_1953	acyl-CoA dehydrogenase FadE34_1|398 AA	lipid metabolism	0.007	8	2	2	2	397	43.2	6.55	4.62	2	0																			Not Found	Peak Found	Peak Found	Not Found	Peak Found	Peak Found	Peak Found	Peak Found	Not Found	High	Not Found	Not Found	Not Found	High	1
FALSE	High	Master Protein	MMAR_1955	alanine rich hydrolase|247 AA	intermediary metabolism and respiration	0	23	5	8	5	246	26.5	4.98	23.89	5	0	0.952	9.151	0.522	18.481	0.408687	0.349531	78.22	126.2	33.61	387.41	5.96717e+06	1.11194e+07	1.64265e+06	1.84837e+07	45.27	51.27	106.72	109.68	Peak Found	Peak Found	Peak Found	Peak Found	Peak Found	Not Found	Peak Found	Peak Found	Peak Found	High	Not Found	Peak Found	Peak Found	High	1
FALSE	High	Master Protein	MMAR_1960	hsdS type I restriction/modification system specificity determinant HsdS (S protein)|362 AA	information pathways	0.096	3	1	1	1	361	38.5	8.41	1.76	1	0	0.01	100	0.01	100	2.62555e-17	2.17235e-17	0	0	0	0	395881			1.69928e+07	45.66			24.97	Peak Found	Not Found	Peak Found	Not Found	High	Not Found	Not Found	Not Found	Not Found	Not Found	Not Found	High	Not Found	Peak Found	1
FALSE	High	Master Protein	MMAR_1962	dapA dihydrodipicolinate synthase DapA|301 AA	intermediary metabolism and respiration	0.003	9	2	3	2	300	30.7	5.45	7.23	2	0	0.01	0.06	0.01	0.01	0.161021	2.17235e-17	0	147.92	0	0	1.92182e+06		2.27041e+06	1.15891e+08	139.99		42.36		Peak Found	Peak Found	Not Found	Not Found	High	Peak Found	Peak Found	Peak Found	Peak Found	High	Peak Found	Not Found	Not Found	High	1
FALSE	High	Master Protein	MMAR_1963	conserved hypothetical hydrolase|559 AA	conserved hypotheticals	0.102	2	1	1	1	558	59.5	6.14	1.74	1	0																			Not Found	Peak Found	Not Found	Not Found	Peak Found	Not Found	Not Found	Not Found	Not Found	Not Found	Not Found	Not Found	Not Found	High	1
FALSE	High	Master Protein	MMAR_1965	short chain dehydrogenase|278 AA	intermediary metabolism and respiration	0.003	8	2	3	2	277	28.5	4.93	7.89	2	0	0.01	55.831	0.01	0.679	0.0518565	0.796195	0	0	0	147.25	2.4093e+06		1.04443e+06	3.48171e+06	129.03		4.74	134.56	Peak Found	High	Not Found	Not Found	Peak Found	Not Found	Not Found	Not Found	High	High	Not Found	Not Found	Peak Found	High	1
FALSE	High	Master Protein	MMAR_1966	conserved protein|104 AA	conserved hypotheticals	0.007	32	2	2	2	103	10.9	4.79	5.84	2	0																			Not Found	Not Found	Not Found	Not Found	Peak Found	Not Found	Not Found	Not Found	High	High	Not Found	Not Found	Not Found	Not Found	1
FALSE	High	Master Protein	MMAR_1967	ftsK cell division transmembrane protein FtsK|870 AA	cell wall and cell processes	0.008	4	1	1	1	869	92.3	6.24	4.5	1	0	0.01	0.059		0.01	0.127332	2.17235e-17	0	421.57		0	9.84903e+06		5.79046e+06				130.36		Not Found	Not Found	Not Found	Not Found	Not Found	Not Found	Not Found	Not Found	Not Found	High	Peak Found	Not Found	Not Found	Not Found	1
FALSE	High	Master Protein	MMAR_1971	conserved 35 kDa alanine rich protein|272 AA	regulatory proteins	0.001	17	3	3	3	271	29.2	6.24	9.76	3	0	100	0.01	100	0.232	2.62555e-17	0.498814	0	0	0	1719.71	3.77048e+06	6.3871e+06	1.0486e+06	5.14135e+06		32.12	108.28		Peak Found	Peak Found	Peak Found	Peak Found	High	Not Found	Peak Found	Peak Found	High	High	Not Found	Peak Found	Not Found	Not Found	1
FALSE	High	Master Protein	MMAR_1975	conserved hypothetical protein|69 AA	conserved hypotheticals	0.108	19	1	1	1	68	7.6	5.31	1.72	1	0	0.01	0.308	0.01	0.01	0.67549	2.17235e-17	0	2283.54	0	0	1.9597e+06		336881	5.00742e+07			64.4		Not Found	Not Found	Not Found	Peak Found	High	Not Found	Peak Found	Not Found	Peak Found	Peak Found	Not Found	Not Found	Not Found	High	1
FALSE	High	Master Protein	MMAR_1977	recA recombinase A RecA|347 AA	virulence, detoxification, adaptation	0.007	3	1	2	1	346	36.9	5.52	5.89	1	0	13.876	100	17.21	100	2.62555e-17	2.17235e-17	94.84	0	48.87	0	9.6276e+06	9.98296e+07		7.21467e+06	35.3	25.9		30.37	Not Found	Not Found	Not Found	Not Found	High	Not Found	Not Found	Not Found	Not Found	Not Found	Not Found	High	High	Not Found	1
FALSE	High	Master Protein	MMAR_1984	conserved hypothetical membrane protein|326 AA	cell wall and cell processes	0.068	7	1	1	1	325	33.9	6.93	2.04	1	0																			Not Found	Peak Found	Not Found	Not Found	Not Found	Not Found	Not Found	Not Found	Not Found	High	Not Found	Not Found	Not Found	Not Found	1
FALSE	High	Master Protein	MMAR_1987	dapF diaminopimelate epimerase DapF|291 AA	intermediary metabolism and respiration	0.072	4	1	1	1	290	30	5.92	1.98	1	0	0.01	100	0.01	100	2.62555e-17	2.17235e-17	0	0	0	0	925895			1.25221e+07					Not Found	Not Found	Not Found	Not Found	Not Found	Not Found	Not Found	Not Found	Not Found	Not Found	Not Found	Not Found	Not Found	High	1
FALSE	High	Master Protein	MMAR_1991	conserved transmembrane alanine and glycine rich protein|767 AA	cell wall and cell processes	0	23	13	17	13	766	80.5	4.64	56.32	13	0	0.142	0.423	10.88	0.01	0.700056	2.17235e-17	137.79	85.86	673.25	0	2.5917e+07	4.32489e+06	2.77554e+07	5.73378e+07	35.17	55.85	42.89		Peak Found	Peak Found	Not Found	Not Found	Not Found	Not Found	Not Found	Not Found	High	High	High	Not Found	Not Found	High	1
FALSE	High	Master Protein	MMAR_1996	conserved hypothetical protein|229 AA	conserved hypotheticals	0.003	20	3	4	3	228	24.6	4.87	8.97	3	0	0.01	0.595	0.01	0.01	0.802981	2.17235e-17	0	111.89	0	0	4.26764e+06		794127	9.75169e+07	82.1		79.81		Peak Found	Peak Found	Peak Found	High	High	Peak Found	High	High	Peak Found	High	Peak Found	Not Found	Not Found	High	1
FALSE	High	Master Protein	MMAR_2002	ideR iron-dependent repressor and activator IdeR|231 AA	regulatory proteins	0.007	17	3	3	3	230	25.3	5.48	5.95	3	0		0.01	0.01	77.891	2.62555e-17	0.0867788		0	0	42.08			1.03103e+06	3.61436e+07			43.67	114.09	Not Found	Not Found	Not Found	Not Found	Not Found	Not Found	Not Found	Not Found	High	Not Found	Peak Found	Peak Found	Peak Found	Not Found	1
FALSE	High	Master Protein	MMAR_2003	sigB RNA polymerase sigma factor SigB|334 AA	information pathways	0.087	4	1	1	1	333	37.4	6.39	1.81	1	0	100	100	100	100	2.62555e-17	2.17235e-17	0	0	0	0	1.87902e+07	4.76898e+06		2.3183e+06		24.51			Not Found	High	Peak Found	Peak Found	Peak Found	Not Found	Not Found	Not Found	Not Found	Not Found	Not Found	High	Not Found	Not Found	1
FALSE	High	Master Protein	MMAR_2009	conserved hypothetical protein|148 AA	conserved hypotheticals	0.005	22	2	2	2	147	15.5	5.52	6.85	2	0	0.01	100	0.01	100	2.62555e-17	2.17235e-17	0	0	0	0	3.15744e+06		475321	1.00124e+07	145.19			84.97	Peak Found	Peak Found	Peak Found	Not Found	High	Peak Found	Not Found	Not Found	Not Found	High	Not Found	Peak Found	Peak Found	High	1
FALSE	High	Master Protein	MMAR_2010	PE-PGRS family protein|655 AA	PE/PPE	0.033	3	1	1	1	694	68.6	4.4	3.08	1	0																			Not Found	Not Found	Not Found	Not Found	Not Found	Not Found	Not Found	Not Found	Not Found	Not Found	Not Found	Not Found	Not Found	Not Found	1
FALSE	High	Master Protein	MMAR_2011	sigA RNA polymerase sigma factor SigA|502 AA	information pathways	0.006	8	3	3	3	501	54.6	4.72	6.61	3	0		0.01	0.01	0.01	2.62555e-17	2.17235e-17		0	0	0			1.15281e+06	7.10196e+06			51.62		Not Found	Not Found	High	High	Not Found	High	High	Peak Found	High	High	Peak Found	Not Found	Not Found	Peak Found	1
FALSE	High	Master Protein	MMAR_2014	conserved hypothetical secreted protein|218 AA	cell wall and cell processes	0.06	6	1	1	1	217	22.8	5.39	2.26	1	0	0.01	100			2.62555e-17		0	0			3.5021e+06								High	Peak Found	High	High	High	High	High	High	Not Found	Not Found	Not Found	Not Found	Not Found	Not Found	1
FALSE	High	Master Protein	MMAR_2017	dut deoxyuridine 5'-triphosphate nucleotidohydrolase DutT |155 AA	intermediary metabolism and respiration	0.002	41	4	5	4	154	15.7	5.78	18.24	4	0	0.01	38.151	0.01	0.47	0.0929676	0.714815	0	148.22	0	3484.94	4.03696e+06		794560	2.60193e+07	136.97		72.81		Peak Found	Peak Found	Not Found	Not Found	High	Not Found	Peak Found	Peak Found	Not Found	High	Peak Found	Not Found	Not Found	High	1
FALSE	High	Master Protein	MMAR_2018	conserved hypothetical protein|248 AA	conserved hypotheticals	0.061	4	1	1	1	247	26.3	4.74	2.3	1	0		0.01		0.01	2.62555e-17	2.17235e-17		0		0			700919				54.47		Not Found	Not Found	Peak Found	Peak Found	Peak Found	Peak Found	Peak Found	Peak Found	High	Not Found	Peak Found	Not Found	Not Found	Not Found	1
FALSE	High	Master Protein	MMAR_2020	conserved hypothetical protein|128 AA	conserved hypotheticals	0.007	9	1	2	1	127	14	7.15	5.72	1	0	0.01	0.11	0.01	0.01	0.377338	2.17235e-17	0	103.27	0	0	284196		1.40826e+06	1.87156e+06	74.11		45.73		Peak Found	Peak Found	Peak Found	Not Found	High	Peak Found	Peak Found	Not Found	High	High	Peak Found	Not Found	Not Found	Peak Found	1
FALSE	High	Master Protein	MMAR_2022	ceoC TRK system potassium uptake protein CeoC|221 AA	intermediary metabolism and respiration	0.059	5	1	1	1	220	23.7	4.61	2.2	1	0			0.01	100		2.17235e-17			0	0				4.66511e+06					Not Found	Peak Found	Not Found	Not Found	Peak Found	Not Found	Not Found	Not Found	Not Found	Not Found	Not Found	Not Found	Not Found	High	1
FALSE	High	Master Protein	MMAR_2023	ceoB TRK system potassium uptake protein CeoB|228 AA	intermediary metabolism and respiration	0.003	16	4	4	4	227	24.1	5.49	9.25	4	0	0.01	0.09	0.01	5.396	0.18599	0.688782	0	659.14	0	147.99	9.09875e+06		325464	3.84744e+07	10.43		134.61	121.24	Peak Found	Peak Found	Peak Found	Peak Found	High	Peak Found	Peak Found	Peak Found	Peak Found	High	Peak Found	Not Found	Peak Found	High	1
FALSE	High	Master Protein	MMAR_2026	antibiotic-transport ATP-binding protein ABC transporter|300 AA	cell wall and cell processes	0.117	5	1	1	1	299	32.5	5.86	1.69	1	0	0.067	100	0.01	100	2.62555e-17	2.17235e-17	0	0	0	0	1.66269e+08	1.1162e+07		1.29751e+07				124.54	Not Found	Peak Found	Not Found	Peak Found	Not Found	Not Found	Not Found	Peak Found	Not Found	Not Found	Not Found	Peak Found	High	Not Found	1
FALSE	High	Master Protein	MMAR_2037	echA15 enoyl-CoA hydratase EchA15|270 AA	lipid metabolism	0.002	22	3	4	3	269	29.2	5.38	14.03	3	0		0.01	0.01	100	2.62555e-17	2.17235e-17		0	0	0			896947	1.93543e+07				72.6	Not Found	Not Found	Not Found	Not Found	Not Found	Not Found	Not Found	Not Found	Not Found	High	Not Found	Peak Found	Not Found	High	1
FALSE	High	Master Protein	MMAR_2040	conserved hypothetical protein|232 AA	conserved hypotheticals	0	34	6	12	6	231	26.4	5.86	30.61	6	0	0.34	4.205	23.125	2.689	0.674503	0.876459	149.29	0	303.42	147.71	3.47355e+07	1.16653e+07	2.51222e+06	1.35429e+07	94.02	46.97	64.5	131	Peak Found	Peak Found	Not Found	Peak Found	Peak Found	Peak Found	Peak Found	Peak Found	Peak Found	High	High	Peak Found	Not Found	High	1
FALSE	High	Master Protein	MMAR_2042	conserved hypothetical protein (SelR family)|147 AA	unknown	0.121	6	1	1	1	146	16.4	6.37	1.67	1	0	0.01	0.031	0.01	0.668	0.126995	0.811644	0	206.27	0	4954.21	244398		656211	7.58896e+06			123.67		Peak Found	Peak Found	Peak Found	Not Found	Peak Found	Peak Found	Peak Found	Peak Found	High	Not Found	Peak Found	Not Found	Not Found	Peak Found	1
FALSE	High	Master Protein	MMAR_2045	ribD bifunctional enzyme riboflavin biosynthesis protein RibD|261 AA	information pathways	0.077	3	1	1	1	260	27.6	5.71	1.9	1	0		0.01	0.01	1	2.62555e-17	0.876459		0	0	7412.26			275032	3.58172e+07					Not Found	Not Found	Not Found	Not Found	High	Not Found	Not Found	Not Found	Not Found	Peak Found	Not Found	Not Found	Not Found	High	1
FALSE	High	Master Protein	MMAR_2047	exported alanine and valine rich protein|187 AA	cell wall and cell processes	0	69	17	58	17	186	19.7	8.78	184.37	17	0	0.514	1.779	9.146	1.608	0.936193	0.986811	36.62	129.09	69.76	132.51	4.13516e+08	2.66732e+08	1.91146e+08	8.98461e+07	33.56	32.66	53.63	90.03	High	Not Found	Not Found	Not Found	High	Not Found	Not Found	Not Found	High	High	High	Peak Found	Peak Found	Peak Found	1
FALSE	High	Master Protein	MMAR_2049	conserved secreted protein|108 AA	cell wall and cell processes	0	76	7	24	7	107	10.7	6.51	82.64	7	0	0.01	0.078	0.01	0.856	0.178658	0.876459	0	570.85	0	13.02	1.61193e+08		9.96868e+07	3.77103e+06	34.22		18.84	157.65	High	Not Found	Not Found	Not Found	Peak Found	Not Found	Not Found	Not Found	High	High	High	Peak Found	Peak Found	Peak Found	1
FALSE	High	Master Protein	MMAR_2059	conserved hypothetical protein|97 AA	conserved hypotheticals	0.001	25	2	4	2	96	10.6	6.27	10.3	2	0	1	0.093	0.326	1.992	0.251992	0.954319	7412.26	20.07	2412.69	41.13	104228	5.18505e+06	2.97673e+06	927380	134.84	77.73	128.76	87.98	Peak Found	Peak Found	Not Found	Not Found	Peak Found	Peak Found	Peak Found	Peak Found	Peak Found	High	Not Found	Peak Found	Peak Found	High	1
FALSE	High	Master Protein	MMAR_2067	PE-PGRS family protein|773 AA	PE/PPE	0.068	1	1	1	1	733	70.4	3.9	2.04	1	0		0.01		0.01	2.62555e-17	2.17235e-17		0		0			1.41274e+06						Not Found	Not Found	Not Found	Not Found	Not Found	Not Found	Not Found	Not Found	Not Found	Not Found	Not Found	Not Found	Not Found	Not Found	1
FALSE	High	Master Protein	MMAR_2068	conserved hypothetical protein|94 AA	conserved hypotheticals	0	84	7	11	7	93	9.9	5.15	38.02	7	0	0.01	0.236	0.01	0.149	0.488156	0.396428	0	447.62	0	1098.68	1.74422e+07		1.31459e+07	1.12415e+06	131.08		61.75	141.24	Peak Found	Peak Found	Not Found	Not Found	Peak Found	Peak Found	Peak Found	Peak Found	High	High	Peak Found	Not Found	Peak Found	Peak Found	1
FALSE	High	Master Protein	MMAR_2070	conserved hypothetical protein|375 AA	conserved hypotheticals	0	25	6	8	6	374	40.5	5.5	18.8	6	0	0.01	1.623	0.01	0.379	0.940793	0.677088	0	147.35	0	2808.3	3.49453e+07		805855	772052	76.22		108.92	141.15	Peak Found	Peak Found	Not Found	Peak Found	High	Peak Found	Peak Found	Peak Found	High	High	Peak Found	Peak Found	Not Found	High	1
FALSE	High	Master Protein	MMAR_2071	long-chain-fatty-acid-CoA ligase, FadD11_1|622 AA	lipid metabolism	0.03	3	1	1	1	621	67.3	6.02	3.33	1	0	0.01	5.987		0.01	0.541194	2.17235e-17	0	0		0	2.72858e+06		455778						High	High	Peak Found	Peak Found	High	Peak Found	Peak Found	Peak Found	Peak Found	Not Found	Not Found	Not Found	Not Found	Not Found	1
FALSE	High	Master Protein	MMAR_2076	conserved hypothetical protein|265 AA	conserved hypotheticals	0.034	4	1	1	1	264	27.9	5.34	2.99	1	0																			Not Found	Not Found	Peak Found	Peak Found	Peak Found	Not Found	Peak Found	Peak Found	Not Found	High	Not Found	Not Found	Not Found	Not Found	1
FALSE	High	Master Protein	MMAR_2083	conserved protein|115 AA	conserved hypotheticals	0	65	6	9	6	114	12.1	6.44	31.55	6	0	0.525	18.297	100	0.01	0.206602	2.17235e-17	620.1	391.58	0	0	4.0314e+07	1.96432e+07	1.92891e+06	6.12791e+07	137.84	40.2	43.4		Peak Found	Peak Found	Not Found	Not Found	Peak Found	Not Found	Not Found	Not Found	Peak Found	High	High	Not Found	Not Found	Peak Found	1
FALSE	High	Master Protein	MMAR_2086	oxidoreductase|287 AA	intermediary metabolism and respiration	0.061	6	1	1	1	286	30.5	5.33	2.27	1	0	0.01	100			2.62555e-17		0	0			1.57073e+06								High	High	Not Found	Peak Found	Peak Found	Peak Found	Peak Found	Peak Found	Not Found	Not Found	Not Found	Not Found	Not Found	Not Found	1
FALSE	High	Master Protein	MMAR_2088	thrS threonyl-tRNA synthetase ThrS|692 AA	information pathways	0.007	5	3	3	3	691	77.2	5.55	5.65	3	0	0.01	0.01	0.01	0.01	2.62555e-17	2.17235e-17	0	0	0	0	3.07416e+06		401365	5.31936e+07			96.61		Not Found	High	Not Found	Not Found	Peak Found	Not Found	Not Found	Not Found	Peak Found	Peak Found	Peak Found	Not Found	High	High	1
FALSE	High	Master Protein	MMAR_2094	snzP pyridoxine biosynthesis protein, SnzP|283 AA	intermediary metabolism and respiration	0.002	16	4	5	4	282	29.8	5.19	13.65	4	0	0.01	0.118	0.01	0.01	0.247758	2.17235e-17	0	869.69	0	0	8.35222e+06		1.39543e+06	1.20816e+08	113.88		53.61		Not Found	High	Not Found	Not Found	Peak Found	Peak Found	Peak Found	Peak Found	Peak Found	High	Peak Found	Not Found	Not Found	High	1
FALSE	High	Master Protein	MMAR_2096	snoP glutamine amidotransferase SnoP|199 AA	intermediary metabolism and respiration	0.001	23	3	3	3	198	20.9	6.8	9.93	3	0	0.095	0.01	0.01	11.649	2.62555e-17	0.483935	699.58	0	0	29.37	3.92721e+06	4.93002e+06	854798	1.49585e+07	43.92		68.7	41.87	Not Found	High	Not Found	Peak Found	Peak Found	Peak Found	Peak Found	Peak Found	Peak Found	Peak Found	Peak Found	High	Not Found	Peak Found	1
FALSE	High	Master Protein	MMAR_2098	highly conserved protein|252 AA	conserved hypotheticals	0.003	15	2	3	2	251	26.8	4.73	9.5	2	0	0.01	16.512	0.01	23.95	0.230744	0.284462	0	0	0	48.93	1.12627e+07	1.13907e+07	1.53368e+06	3.67315e+07	127.63		52	2.64	High	High	Peak Found	Peak Found	Peak Found	Not Found	Not Found	Peak Found	High	High	Peak Found	Peak Found	Peak Found	Peak Found	1
FALSE	High	Master Protein	MMAR_2112	PE-PGRS family protein|578 AA	PE/PPE	0	42	14	101	14	632	61.1	4.15	300.44	14	0	0.507	0.066	1.38	3.595	0.146992	0.811644	124.75	138.25	121.53	34.7	1.2333e+09	4.24911e+08	2.50236e+08	7.05014e+08	97.69	12.01	56	107.79	High	High	High	High	High	High	High	High	High	High	High	High	Peak Found	High	1
FALSE	High	Master Protein	MMAR_2117	fadD9 fatty-acid-CoA ligase FadD9|1175 AA	lipid metabolism	0.005	2	3	4	3	1174	127.7	5.05	7.03	3	0	0.01	100	0.01	100	2.62555e-17	2.17235e-17	0	0	0	0	4.13791e+06			5.60571e+06				123.42	Not Found	Not Found	Not Found	Not Found	Not Found	Not Found	Not Found	Not Found	Not Found	Not Found	Not Found	Not Found	Peak Found	High	1
FALSE	High	Master Protein	MMAR_2118	gabT 4-aminobutyrate aminotransferase GabT|447 AA	intermediary metabolism and respiration	0	43	14	18	14	446	47.1	5.1	46.9	14	0	0.01	3.574	0.01	19.23	0.731694	0.340203	0	13.54	0	371.23	2.79524e+07	600378	1.12024e+06	1.11243e+08	81.9		126	71.87	Peak Found	Peak Found	High	High	High	High	High	Peak Found	High	High	Peak Found	Peak Found	High	High	1
FALSE	High	Master Protein	MMAR_2119	yajC conserved membrane protein secretion factor YajC|114 AA	cell wall and cell processes	0.064	16	1	1	1	113	12.5	4.53	2.13	1	0																			High	High	High	High	High	High	High	High	Not Found	Not Found	Not Found	Not Found	Not Found	Not Found	1
FALSE	High	Master Protein	MMAR_2120	secD protein-export membrane protein SecD|616 AA	cell wall and cell processes	0.075	2	1	1	1	615	64.1	9.06	1.91	1	0	0.01	100			2.62555e-17		0	0			7.73424e+06				60.56				High	High	High	High	High	High	High	High	Not Found	Not Found	Not Found	Not Found	Not Found	Not Found	1
FALSE	High	Master Protein	MMAR_2124	relA GTP pyrophosphokinase RelA|788 AA	intermediary metabolism and respiration	0.05	2	1	1	1	787	87	7.33	2.47	1	0		0.01	0.01	0.01	2.62555e-17	2.17235e-17		0	0	0			6.5662e+06	4.6303e+07			123.87		Not Found	Not Found	Not Found	Not Found	High	Not Found	Not Found	Not Found	High	Peak Found	Not Found	Not Found	Not Found	Peak Found	1
FALSE	High	Master Protein	MMAR_2125	ppiB peptidyl-prolyl cis-trans isomerase B PpiB|296 AA	information pathways	0	51	12	17	12	295	30.9	9.23	63.12	12	0	0.01	2.28	0.01	2.595	0.875281	0.876459	0	134.89	0	39.44	6.45602e+07	1.78293e+07	2.14322e+07	3.02433e+07	99.17		11.41	62.56	Peak Found	High	Peak Found	Peak Found	Peak Found	Peak Found	Peak Found	Peak Found	High	High	High	Peak Found	Peak Found	Peak Found	1
FALSE	High	Master Protein	MMAR_2140	metal cation transporter p-type ATPase|780 AA	cell wall and cell processes	0.091	2	1	1	1	779	79.9	8.92	1.78	1	0			0.01	100		2.17235e-17			0	0				4.03259e+06					Not Found	Not Found	Not Found	Not Found	Not Found	Not Found	Not Found	Not Found	Not Found	Not Found	Not Found	Not Found	Not Found	High	1
FALSE	High	Master Protein	MMAR_2146	conserved hypothetical protein|94 AA	conserved hypotheticals	0.002	33	3	3	3	93	9.6	7.65	11.73	3	0	0.01	0.01		0.01	2.62555e-17	2.17235e-17	0	0		0	856052		425359				119.73		Peak Found	Peak Found	Not Found	Not Found	Peak Found	Peak Found	Peak Found	Peak Found	Peak Found	High	Peak Found	Not Found	Not Found	Not Found	1
FALSE	High	Master Protein	MMAR_2151	conserved hypothetical membrane protein|161 AA	cell wall and cell processes	0	53	4	5	4	160	16.6	5.34	30.91	4	0	0.402	100	100	0.239	2.62555e-17	0.506251	114.76	0	0	1769.3	9.26972e+06	5.99028e+06	2.66258e+06	852676	158.93	54.59	123.07		Peak Found	Peak Found	Peak Found	Peak Found	High	Not Found	Not Found	Not Found	Peak Found	High	Not Found	Not Found	Peak Found	Not Found	1
FALSE	High	Master Protein	MMAR_2154	dihydrodipicolinate synthase DapA_1|297 AA	intermediary metabolism and respiration	0.115	4	1	1	1	296	31.5	5.35	1.7	1	0	0.01	0.01	0.01	0.046	2.62555e-17	0.14211	0	0	0	324.45	1.4536e+07		8.42382e+06	1.57629e+07			137.87		Not Found	Not Found	Not Found	Not Found	Not Found	Not Found	Not Found	Not Found	Peak Found	Not Found	Peak Found	Not Found	Not Found	High	1
FALSE	High	Master Protein	MMAR_2155	conserved membrane glycine rich protein|295 AA	cell wall and cell processes	0.043	4	1	1	1	294	31	5.06	2.73	1	0	100	1	100	0.01	1	2.17235e-17	0	7412.26	0	0	194055	109690	152199			10.09			Not Found	Not Found	Not Found	Not Found	Peak Found	Not Found	Not Found	Not Found	Not Found	High	Not Found	Not Found	Not Found	Not Found	1
FALSE	High	Master Protein	MMAR_2158	aspS aspartyl-tRNA synthetase AspS|594 AA	information pathways	0.003	5	3	3	3	593	64.4	5.29	7.69	3	0	100	2.139	1.598	100	0.860202	2.17235e-17	0	0	99.35	0	913520	1.0736e+07	427008	1.26905e+07		62.55		66.63	Not Found	Peak Found	Not Found	Not Found	Peak Found	Peak Found	Not Found	Not Found	Not Found	High	Not Found	High	Not Found	High	1
FALSE	High	Master Protein	MMAR_2165	transglutaminase family protein |1117 AA	intermediary metabolism and respiration	0.007	3	3	3	3	1116	122.2	5.27	6.35	3	0	0.01	100	0.01	100	2.62555e-17	2.17235e-17	0	0	0	0	1.07944e+07			2.53226e+06				116.35	Not Found	High	Not Found	Not Found	Not Found	Not Found	Not Found	Not Found	High	Not Found	Not Found	Peak Found	Not Found	High	1
FALSE	High	Master Protein	MMAR_2175	aroF chorismate synthase AroF|408 AA	intermediary metabolism and respiration	0.063	2	1	1	1	407	42.5	6.15	2.14	1	0	0.01	100	0.01	100	2.62555e-17	2.17235e-17	0	0	0	0	984984			3.7606e+06					Not Found	Peak Found	Not Found	Not Found	Peak Found	Peak Found	Peak Found	Peak Found	Not Found	Not Found	Not Found	Not Found	Not Found	High	1
FALSE	High	Master Protein	MMAR_2180	pepQ cytoplasmic peptidase PepQ|373 AA	intermediary metabolism and respiration	0.002	16	5	6	5	372	39	5.88	15.19	5	0	0.01	0.01	0.01	0.01	2.62555e-17	2.17235e-17	0	0	0	0	843268		818077	8.86681e+07			42.32		Not Found	Not Found	Not Found	Not Found	Not Found	Not Found	Not Found	Not Found	Peak Found	Peak Found	Peak Found	Not Found	Not Found	High	1
FALSE	High	Master Protein	MMAR_2181	efp elongation factor P Efp|188 AA	information pathways	0	60	8	11	8	187	20.3	5.59	44.25	8	0	0.01	4.963	0.01	0.3	0.613839	0.590438	0	85.37	0	147.82	7.41427e+07		6.70379e+06	6.38519e+06	63.94		49.99	139.02	Peak Found	Peak Found	Not Found	Not Found	High	Not Found	Not Found	Peak Found	High	High	Not Found	Peak Found	Not Found	Peak Found	1
FALSE	High	Master Protein	MMAR_2182	nusB N utilization substance protein NusB|174 AA	information pathways	0.088	6	1	1	1	173	18.6	5.14	1.81	1	0																			Not Found	Not Found	Not Found	Not Found	Not Found	Not Found	Not Found	Not Found	Not Found	High	Not Found	Not Found	Not Found	Not Found	1
FALSE	High	Master Protein	MMAR_2184	amino acid decarboxylase|944 AA	intermediary metabolism and respiration	0.007	2	1	2	1	943	105.6	5.86	5.12	1	0	0.01	100	0.01	100	2.62555e-17	2.17235e-17	0	0	0	0	9.08878e+06			1.90031e+06					High	Peak Found	Peak Found	Peak Found	Peak Found	Peak Found	Peak Found	Not Found	Not Found	Not Found	Not Found	Not Found	Not Found	Peak Found	1
FALSE	High	Master Protein	MMAR_2188	lprF conserved lipoprotein LprF|293 AA	cell wall and cell processes	0	36	8	20	8	292	30	7.03	61.1	8	0	1.196	1.742	1.148	1.244	0.936193	0.942411	112.81	1.04	42.47	14.2	3.38865e+07	8.37731e+06	1.51256e+07	6.99891e+06	61.7	16.44	51.45	122.62	Peak Found	Not Found	Not Found	Not Found	Peak Found	Not Found	Not Found	Not Found	High	High	High	Peak Found	Peak Found	High	1
FALSE	High	Master Protein	MMAR_2191	glycolipid sulfotransferase|365 AA	intermediary metabolism and respiration	0.003	4	1	4	1	364	40.2	6.77	8.69	1	0			0.01	100		2.17235e-17			0	0				2.25959e+09				67.42	Not Found	Not Found	Not Found	Not Found	Not Found	Not Found	Not Found	Not Found	Not Found	Not Found	Not Found	High	High	Not Found	1
FALSE	High	Master Protein	MMAR_2195	pyrB aspartate carbamoyltransferase PyrB|321 AA	intermediary metabolism and respiration	0.078	3	1	1	1	320	33.8	6.61	1.87	1	0	0.01	100	0.01	100	2.62555e-17	2.17235e-17	0	0	0	0	350595			1.07531e+07					Not Found	Not Found	Not Found	Not Found	High	Not Found	Not Found	Not Found	Not Found	Not Found	Not Found	Not Found	Not Found	High	1
FALSE	High	Master Protein	MMAR_2196	pyrC dihydroorotase PyrC|431 AA	intermediary metabolism and respiration	0.002	10	3	3	3	430	45.4	5.38	11.85	3	0	0.01	14.17	0.01	1	0.267115	0.876459	0	512.65	0	7412.26	1.21792e+07		219663	3.41859e+07	140.84				Peak Found	High	Peak Found	Peak Found	High	Peak Found	Peak Found	Peak Found	Peak Found	High	Not Found	Not Found	Not Found	High	1
FALSE	High	Master Protein	MMAR_2199	carB carbamoyl-phosphate synthase large chain CarB|1146 AA	intermediary metabolism and respiration	0.007	4	3	3	3	1145	122	5	6.23	3	0	0.01	100	0.01	36.585	2.62555e-17	0.19714	0	0	0	0	1.86297e+07		1.28079e+06	3.48769e+07	138.77				Peak Found	Peak Found	Peak Found	Peak Found	High	Peak Found	Peak Found	Peak Found	Not Found	High	Peak Found	Not Found	Not Found	High	1
FALSE	High	Master Protein	MMAR_2201	mihF integration host factor MihF|112 AA	information pathways	0	57	7	13	7	111	12.1	10.05	33.04	7	0	0.01	0.09	0.01	2.544	0.178658	0.876459	0	658.02	0	100.06	1.91061e+06		6.73619e+06	2.12782e+07	103.93		77.19	95.78	Peak Found	Not Found	Not Found	Not Found	Not Found	Not Found	Peak Found	Peak Found	High	High	High	High	High	Peak Found	1
FALSE	High	Master Protein	MMAR_2203	rpoZ DNA-directed RNA polymerase (omega chain) RpoZ|111 AA	information pathways	0.003	21	3	3	3	110	11.8	4.46	8.05	3	0	0.01	0.01	0.01	0.01	2.62555e-17	2.17235e-17	0	0	0	0	622464		547246	4.07622e+06			129.26		Peak Found	High	Not Found	Peak Found	Not Found	Peak Found	Not Found	Not Found	High	High	Peak Found	Not Found	Not Found	Peak Found	1
FALSE	High	Master Protein	MMAR_2205	metK s-adenosylmethionine synthetase MetK|404 AA	intermediary metabolism and respiration	0	41	14	25	14	403	43	5.19	79.77	14	0	0.237	5.692	32.994	7.599	0.563229	0.594511	46.47	47.22	0	106.56	9.22408e+07	3.65183e+07	5.13473e+06	3.49199e+07	18.82	84.17	79.4	91.11	High	High	Peak Found	High	Peak Found	Peak Found	High	High	High	High	Peak Found	High	Peak Found	High	1
FALSE	High	Master Protein	MMAR_2209	lipI lipase LipI|325 AA	lipid metabolism	0.06	2	1	1	1	324	34.4	5.06	2.25	1	0			0.01	100		2.17235e-17			0	0				4.04973e+06					Not Found	Not Found	Not Found	Not Found	Not Found	Not Found	Not Found	Not Found	Not Found	Not Found	Not Found	Not Found	Not Found	High	1
FALSE	High	Master Protein	MMAR_2212	methyltransferase|275 AA	intermediary metabolism and respiration	0.03	10	1	1	1	274	30.3	5.87	3.31	1	0	100	100	100		2.62555e-17		0	0	0		1.16555e+08	2.21738e+07				23.12			Not Found	Not Found	Not Found	Not Found	Not Found	Not Found	Not Found	Not Found	Not Found	Not Found	Not Found	Not Found	Not Found	Not Found	1
FALSE	High	Master Protein	MMAR_2216	fmu Fmu protein|482 AA	information pathways	0.075	3	1	1	1	481	51.4	8.48	1.91	1	0																			Not Found	Not Found	Not Found	Not Found	Not Found	Not Found	Not Found	Not Found	High	Not Found	Not Found	Not Found	Not Found	Not Found	1
FALSE	High	Master Protein	MMAR_2220	lprG conserved lipoprotein LprG|234 AA	cell wall and cell processes	0	37	7	8	7	233	24.3	5.63	23.42	7	0	0.052	0.733	1.145	0.01	0.879362	2.17235e-17	368.02	23.77	6471.42	0	1.45746e+07	2.4926e+06	7.10234e+06	1.10328e+09	74.83	110.69	154.85		High	High	Peak Found	Peak Found	High	Peak Found	Peak Found	Peak Found	Peak Found	High	Peak Found	Not Found	Not Found	High	1
FALSE	High	Master Protein	MMAR_2221	ribC riboflavin synthase alpha chain RibC|208 AA	intermediary metabolism and respiration	0.008	9	2	2	2	207	21.9	4.78	4.64	2	0	0.01	0.274		0.01	0.672448	2.17235e-17	0	0		0	223332		919491		24.21		7.33		Peak Found	High	Peak Found	Peak Found	High	Not Found	Not Found	Not Found	High	High	Not Found	Not Found	Not Found	Not Found	1
FALSE	High	Master Protein	MMAR_2222	ribA2 riboflavin biosynthesis protein RibA2|426 AA	intermediary metabolism and respiration	0.064	2	1	1	1	425	46	5.62	2.13	1	0																			Not Found	Not Found	Not Found	Not Found	High	Not Found	Not Found	Not Found	Not Found	Not Found	Not Found	Not Found	Not Found	High	1
FALSE	High	Master Protein	MMAR_2223	ribH riboflavin synthase beta chain RibH|161 AA	intermediary metabolism and respiration	0	32	4	8	4	160	16.4	4.77	22.49	4	0	0.266	59.762	100	0.01	0.0430607	2.17235e-17	114.15	79.74	0	0	1.41505e+07	2.43522e+07	511050	3.67462e+07	153.7	61.56	97.27		Peak Found	High	Peak Found	Peak Found	High	Not Found	Not Found	Not Found	High	High	Not Found	Not Found	Not Found	Peak Found	1
FALSE	High	Master Protein	MMAR_2231	conserved hypothetical protein|461 AA	conserved hypotheticals	0.044	6	1	1	1	460	50.5	6.61	2.67	1	0	0.01	0.01	0.01	0.01	2.62555e-17	2.17235e-17	0	0	0	0	4.68772e+06		1.75329e+06	1.58781e+07			61.06		Not Found	Not Found	Not Found	Peak Found	Peak Found	Not Found	Not Found	Not Found	High	Peak Found	Peak Found	Not Found	Not Found	Peak Found	1
FALSE	High	Master Protein	MMAR_2233	fadD12 long-chain-fatty-acid--CoA ligase FadD12 |545 AA	lipid metabolism	0.003	6	2	3	2	544	58.7	5.53	7.21	2	0	0.01	17.309		0.01	0.225921	2.17235e-17	0	415.45		0	2.67735e+06		488439		76.36				Peak Found	Peak Found	Not Found	Not Found	High	Not Found	Not Found	Not Found	High	Not Found	Not Found	Not Found	Not Found	Not Found	1
FALSE	High	Master Protein	MMAR_2235	PE16 PE-PGRS family protein|613 AA	PE/PPE	0.113	2	1	1	1	527	53.9	4.64	1.71	1	0																			Not Found	Not Found	Not Found	Not Found	Not Found	Not Found	Not Found	Not Found	Not Found	High	Not Found	Not Found	Not Found	Not Found	1
FALSE	High	Master Protein	MMAR_2238	conserved hypothetical membrane protein|270 AA	cell wall and cell processes	0.002	10	1	3	1	269	24.3	4.59	11.46	1	0	0.01	100	0.01	100	2.62555e-17	2.17235e-17	0	0	0	0	8.42317e+07		747875	1.36016e+09	114.23				High	Peak Found	Not Found	Peak Found	Peak Found	Peak Found	Peak Found	Peak Found	High	Peak Found	Not Found	Not Found	Peak Found	Not Found	1
FALSE	High	Master Protein	MMAR_2239	gap glyceraldehyde 3-phosphate dehydrogenase Gap|340 AA	intermediary metabolism and respiration	0	69	26	71	26	339	35.9	5.57	199.83	26	0	0.366	0.492	0.75	5.292	0.757684	0.69371	147.17	20.32	90.57	81.96	1.94706e+08	7.73213e+07	7.91236e+07	6.66023e+08	128.21	6.29	73.65	46.33	High	High	Peak Found	Peak Found	Peak Found	Peak Found	Peak Found	Peak Found	High	High	High	High	Peak Found	High	1
FALSE	High	Master Protein	MMAR_2240	pgk phosphoglycerate kinase Pgk|417 AA	intermediary metabolism and respiration	0	58	21	45	21	416	42.9	5.12	127.72	21	0	0.656	1.185	2.136	6.709	0.981878	0.623768	58.54	49.76	0	128.94	1.58227e+08	1.61896e+07	2.52773e+07	9.74002e+06	85.65	72.69	76.18	162.54	Peak Found	Not Found	Not Found	Not Found	High	Peak Found	Peak Found	Peak Found	High	High	High	Peak Found	Peak Found	High	1
FALSE	High	Master Protein	MMAR_2241	tpi triosephosphate isomerase Tpi|262 AA	intermediary metabolism and respiration	0	72	20	40	20	261	27.3	5.58	132.32	20	0	100	1.622	1.745	4.372	0.940793	0.749088	0	56.75	273.98	19.25	4.01094e+07	6.49161e+07	1.86453e+07	1.74707e+07	111.38	22.51	27.8	155.21	High	High	High	High	High	High	High	High	High	High	High	Peak Found	Peak Found	High	1
FALSE	High	Master Protein	MMAR_2242	4-aminobutyrate aminotransferase GabT_1|980 AA	intermediary metabolism and respiration	0.078	2	1	1	1	979	104.9	5.81	1.9	1	0	9.101	55.759	100	11.2	0.047842	0.548973	42.82	91.61	0	0	1.09778e+07	4.34563e+07	577327	6.46622e+06	64.42	106.98			Not Found	Peak Found	Peak Found	Peak Found	Peak Found	Peak Found	Peak Found	Peak Found	Not Found	Not Found	Peak Found	Not Found	Not Found	Peak Found	1
FALSE	High	Master Protein	MMAR_2247	ppc phosphoenolpyruvate carboxylase, Ppc|936 AA	intermediary metabolism and respiration	0.114	2	1	1	1	935	102.6	5.58	1.7	1	0		0.01		0.01	2.62555e-17	2.17235e-17		0		0			3.21739e+06				140.59		Not Found	Not Found	Not Found	Not Found	Not Found	Not Found	Not Found	Not Found	Not Found	High	Peak Found	Not Found	Not Found	Not Found	1
FALSE	High	Master Protein	MMAR_2248	PE-PGRS family protein|439 AA	PE/PPE	0	26	18	36	18	1483	118.1	4.44	202.24	18	0	12.692	0.033	100	0.082	0.0568126	0.249222	145.37	167.91	0	146.64	6.94812e+07	1.07013e+08	4.2932e+07	1.09122e+08	76.01	60.83	25.89	108.4	High	High	Not Found	Not Found	Peak Found	Not Found	Not Found	Not Found	High	High	High	Peak Found	Not Found	High	1
FALSE	High	Master Protein	MMAR_2250	devB 6-phosphogluconolactonase DevB|248 AA	intermediary metabolism and respiration	0.002	16	3	5	3	247	26	4.89	11.59	3	0	0.01	0.01	0.01	3.231	2.62555e-17	0.844495	0	0	0	147.8	265254		2.18469e+06	1.17486e+07			15.67	124.63	Peak Found	Peak Found	Not Found	Not Found	High	Peak Found	Not Found	Not Found	High	High	High	Peak Found	Not Found	Peak Found	1
FALSE	High	Master Protein	MMAR_2251	opcA OXPP cycle protein OpcA|304 AA	intermediary metabolism and respiration	0.061	4	1	1	1	303	32.7	5.05	2.27	1	0	0.01	100			2.62555e-17		0	0			1.50501e+07								Not Found	Not Found	Not Found	Not Found	Not Found	Not Found	Not Found	Not Found	Not Found	Not Found	Not Found	Not Found	Not Found	Not Found	1
FALSE	High	Master Protein	MMAR_2252	zwf2 glucose-6-phosphate 1-dehydrogenase Zwf2|518 AA	intermediary metabolism and respiration	0.019	5	2	2	2	517	57.6	5.53	3.82	2	0	0.01	0.261	0.01	0.703	0.488156	0.840812	0	1931.11	0	5210.31	5.69715e+06		447552	1.18263e+07			78.54		Not Found	High	Not Found	Not Found	High	Not Found	Not Found	Not Found	High	Peak Found	Peak Found	Not Found	Not Found	High	1
FALSE	High	Master Protein	MMAR_2253	tal transaldolase Tal|374 AA	intermediary metabolism and respiration	0	69	29	68	29	373	40.1	4.88	221.22	29	0	2	1.666	3.573	10.122	0.936193	0.518002	100.2	59.59	139.17	141.13	2.21661e+08	1.92734e+08	7.42328e+07	1.0878e+07	88.17	12.76	41.29	171.69	Peak Found	High	Not Found	Not Found	Not Found	Not Found	Not Found	Not Found	High	High	High	Peak Found	Peak Found	High	1
FALSE	High	Master Protein	MMAR_2254	tkt transketolase Tkt|701 AA	intermediary metabolism and respiration	0	52	25	36	25	700	75.1	4.98	124.97	25	0	2.588	1.97	2.881	2.1	0.920309	0.909234	55.6	61.8	386.52	7.56	6.99849e+07	5.95819e+07	1.88642e+07	1.97634e+07	80.37	69.59	9.51	157.82	Peak Found	High	Not Found	Not Found	High	Not Found	Not Found	Not Found	High	High	High	Peak Found	Peak Found	High	1
FALSE	High	Master Protein	MMAR_2259	qor quinone reductase Qor|337 AA	intermediary metabolism and respiration	0.005	9	3	3	3	336	34.4	5.34	6.91	3	0	0.01	11.48	0.031	11.729	0.337716	0.482602	0	35.53	208.9	148.13	6.76966e+06	2.56165e+06	973086	1.06864e+07	113.31		103.03	104.89	Peak Found	High	Peak Found	Peak Found	High	Peak Found	Peak Found	Not Found	Peak Found	High	Not Found	Not Found	Peak Found	High	1
FALSE	High	Master Protein	MMAR_2268	conserved ATP-binding protein ABC transporter|261 AA	cell wall and cell processes	0.007	7	1	2	1	260	28	5.64	6.22	1	0	0.01	88.102	0.01	100	0.0227028	2.17235e-17	0	0	0	0	2.64732e+07		300482	3.46576e+07				35.3	Not Found	Peak Found	Not Found	Not Found	Peak Found	Not Found	Not Found	Not Found	High	Not Found	Peak Found	High	Peak Found	Peak Found	1
FALSE	High	Master Protein	MMAR_2269	csd cysteine desulfurase Csd|418 AA	intermediary metabolism and respiration	0.058	2	1	1	1	417	44.9	5.74	2.4	1	0		0.01	0.01	1	2.62555e-17	0.876459		0	0	7412.26			322949	6.30229e+06					Not Found	Not Found	Not Found	Not Found	Not Found	Not Found	Peak Found	Not Found	Peak Found	Not Found	Not Found	Not Found	Not Found	High	1
FALSE	High	Master Protein	MMAR_2272	PE-PGRS family protein|490 AA	PE/PPE	0	12	4	13	4	621	60	4.37	55.69	4	0	0.359	6.979	100	0.01	0.488156	2.17235e-17	93.17	17.74	0	0	3.5698e+07	1.22703e+07	7.80415e+06		70.61	21.81	27.69		High	High	High	High	High	High	High	High	Not Found	Not Found	Not Found	Not Found	Not Found	Not Found	1
FALSE	High	Master Protein	MMAR_2273	fadE15 acyl-CoA dehydrogenase FadE15|610 AA	lipid metabolism	0	29	14	19	14	609	65.8	5.08	50.83	14	0	1.145	1.387	0.832	3.592	0.981878	0.811644	150.43	140.75	138.1	136.37	2.00759e+07	1.78331e+07	4.6845e+06	5.38216e+06	143.46	67.98	114	162.73	Peak Found	Peak Found	Not Found	Not Found	High	Not Found	Not Found	Not Found	High	High	High	Peak Found	Peak Found	High	1
FALSE	High	Master Protein	MMAR_2274	PE-PGRS family protein|366 AA	PE/PPE	0	25	7	13	6	469	46.8	5.96	43.33	7	1	1.494	0.01	0.01	40.008	2.62555e-17	0.180665	0	0	0	155.63	1.42847e+06	4.00137e+06	309861	1.03005e+08			106.05	79.15	Not Found	Not Found	Not Found	Not Found	Not Found	Not Found	Not Found	Not Found	Peak Found	Peak Found	Not Found	High	High	High	1
FALSE	High	Master Protein	MMAR_2277	trxB1 thioredoxin TrxB1|113 AA	intermediary metabolism and respiration	0	54	4	9	4	112	12.2	4.59	31.19	4	0	0.14	76.872	100	0.01	0.0284926	2.17235e-17	0	39.45	0	0	4.29737e+07	2.13716e+07	3.01851e+06	3.73057e+07	121.1	38	51.57		High	High	High	High	High	High	High	High	High	High	High	Not Found	Not Found	High	1
FALSE	High	Master Protein	MMAR_2282	acn aconitate hydratase Acn|934 AA	intermediary metabolism and respiration	0	68	51	112	51	933	101.1	5.01	344.88	51	0	0.518	4.251	0.139	16.732	0.67321	0.379664	139.39	110.2	135.94	132.49	9.46662e+08	6.3802e+08	9.8397e+07	1.47437e+08	18.34	2.71	33.53	147.54	High	Peak Found	Peak Found	Peak Found	Peak Found	Peak Found	Peak Found	Peak Found	High	High	High	Peak Found	High	High	1
FALSE	High	Master Protein	MMAR_2284	iipA mycobacterial invasion and intracellular persistence protein, IipA|470 AA	virulence, detoxification, adaptation	0	46	17	31	17	469	49.5	9.13	112.99	17	0	28.042	2.965	2.014	1.718	0.78819	0.970564	127.09	142.86	0.7	26.52	5.52715e+07	5.94655e+07	4.10726e+07	3.89338e+07	160.78	23.21	30.68	121.8	High	High	Peak Found	Peak Found	Peak Found	Not Found	Not Found	Peak Found	High	High	High	High	High	Peak Found	1
FALSE	High	Master Protein	MMAR_2285	iipB mycobacterial invasion and intracellular persistence protein, IipB|247 AA	virulence, detoxification, adaptation	0.001	15	3	4	3	246	25.4	9.7	10.09	3	0	0.01	14.298	0.01	0.082	0.264701	0.249222	0	507.88	0	601.72	1.08637e+07		8.25975e+06	8.37779e+06	63.21		54.54		Peak Found	Not Found	Not Found	Not Found	Peak Found	Peak Found	Peak Found	Not Found	High	Not Found	High	Not Found	Not Found	Peak Found	1
FALSE	High	Master Protein	MMAR_2286	moxR1 transcriptional regulatory protein, MoxR1|372 AA	regulatory proteins	0	37	10	15	10	371	40	6.14	38.69	10	0	0.01	1.049	0.01	11.466	0.949409	0.4856	0	146.85	0	214.8	1.46942e+07		7.02715e+06	1.28658e+07	136.35		81.92	106.53	Peak Found	Not Found	Not Found	Not Found	Not Found	Not Found	Not Found	Not Found	High	High	Peak Found	High	Peak Found	High	1
FALSE	High	Master Protein	MMAR_2287	conserved protein|319 AA	conserved hypotheticals	0.001	12	3	3	3	318	34.5	9.61	9.92	3	0	0.225	0.486	0.057	8.965	0.752886	0.552869	147.93	147.54	407.54	141.1	7.49163e+06	2.21277e+06	2.71578e+06	8.00857e+06	10.6	27.49	123.47	68.09	Not Found	Peak Found	Not Found	Not Found	Peak Found	Not Found	Not Found	Not Found	Peak Found	Peak Found	Not Found	High	Peak Found	Peak Found	1
FALSE	High	Master Protein	MMAR_2290	inhA enoyl-[acyl-carrier-protein] reductase, InhA |270 AA	lipid metabolism	0	43	8	23	8	269	28.7	5.43	88.42	8	0	0.046	0.737	1	2.792	0.879362	0.876459	325.07	143.41	7412.26	147.73	6.34354e+06	3.58295e+06	8.26193e+06	4.85235e+07	96.02	14.34	101.15	15.62	Peak Found	Not Found	Not Found	Not Found	Peak Found	Not Found	Not Found	Peak Found	High	High	High	High	Not Found	High	1
FALSE	High	Master Protein	MMAR_2294	conserved hypothetical secreted protein|385 AA	cell wall and cell processes	0.119	4	1	1	1	384	41.8	5.44	1.68	1	0																			Not Found	Not Found	Not Found	Not Found	Peak Found	Not Found	Not Found	Not Found	High	Not Found	Not Found	Not Found	Not Found	Not Found	1
FALSE	High	Master Protein	MMAR_2302	mutA methylmalonyl-CoA mutase small subunit, MutA|626 AA	lipid metabolism	0.057	2	1	1	1	625	65.5	4.96	2.42	1	0																			Not Found	Not Found	Not Found	Not Found	Not Found	Not Found	Not Found	Not Found	Not Found	Not Found	Not Found	Not Found	Not Found	High	1
FALSE	High	Master Protein	MMAR_2306	conserved hypothetical protein|71 AA	conserved hypotheticals	0.002	39	3	6	3	70	7.7	5.73	15.2	3	0	0.01	0.01	0.01	0.01	2.62555e-17	2.17235e-17	0	0	0	0	7.2054e+06		1.5116e+06	2.97866e+07			53.93		Not Found	Not Found	Not Found	Not Found	Peak Found	Peak Found	Peak Found	Peak Found	High	High	High	Not Found	Not Found	High	1
FALSE	High	Master Protein	MMAR_2309	udgL UDP-glucose 6-dehydrogenase, UdgL|419 AA	intermediary metabolism and respiration	0.071	4	1	1	1	418	46.1	5.68	2	1	0																			Not Found	High	Not Found	Not Found	Not Found	Not Found	Not Found	Not Found	Not Found	Not Found	High	Not Found	Not Found	Not Found	1
FALSE	High	Master Protein	MMAR_2331	conserved hypothetical protein|267 AA	conserved hypotheticals	0	31	8	12	8	266	29.4	5.55	29.97	8	0	0.421	1.209	4.715	35.35	0.966215	0.240105	63.72	80.68	138.18	0	4.93408e+06	1.21014e+07	716949	6.90218e+06	132.57	12.79	123.9	129.43	Peak Found	Peak Found	Not Found	Peak Found	Peak Found	Peak Found	Peak Found	Peak Found	High	High	Peak Found	High	Peak Found	High	1
FALSE	High	Master Protein	MMAR_2334	nucleotidyltransferase |246 AA	cell wall and cell processes	0.002	26	4	6	4	245	28.2	6.07	18.08	4	0	100	0.376	0.875	13.438	0.671137	0.442578	0	93.75	133.21	148.15	2.58816e+06	4.91862e+07	2.2727e+06	6.50827e+07	50.43	97.12	88.11	64.8	Peak Found	Not Found	Not Found	Not Found	Not Found	Not Found	Not Found	Not Found	High	High	Peak Found	High	Not Found	High	1
FALSE	High	Master Protein	MMAR_2335	predicted pyridoxal phosphate-dependent enzyme |448 AA	intermediary metabolism and respiration	0.114	2	1	1	1	447	49.2	6.74	1.7	1	0																			Not Found	Not Found	Not Found	Not Found	High	Peak Found	Peak Found	Peak Found	Not Found	Not Found	Not Found	Not Found	Not Found	High	1
FALSE	High	Master Protein	MMAR_2340	pks5 probable polyketide synthase Pks5|2091 AA	lipid metabolism	0	16	22	40	20	2090	222.4	5.02	100.58	22	0	3.067	1.774	1.229	3.851	0.936193	0.795479	382.68	341.41	565.96	289.81	3.67399e+07	1.65516e+07	2.30043e+07	7.72992e+06	65.31	53.32	88.97	172.26	Peak Found	Not Found	Not Found	Not Found	High	Not Found	Not Found	Not Found	High	High	High	Peak Found	Peak Found	High	1
FALSE	High	Master Protein	MMAR_2341	fadD25 fatty acyl-AMP ligase FadD25|586 AA	lipid metabolism	0	5	4	8	1	585	63.1	5.44	18.81	4	0	0.01	0.01	0.01	0.01	2.62555e-17	2.17235e-17	0	0	0	0	521212		1.10452e+06	2.47308e+06			69.05		Peak Found	Peak Found	Not Found	Not Found	High	Not Found	Not Found	Not Found	Peak Found	High	High	Not Found	Not Found	High	1
FALSE	High	Master Protein	MMAR_2356	ileS isoleucyl-tRNA synthetase IleS|1067 AA	information pathways	0.01	3	2	2	2	1066	119.2	5.24	4.18	2	0	0.01	1	0.01	0.453	0.977796	0.701785	0	7412.26	0	3356.9	2.03824e+06		531061	1.03535e+07	125.3		7.28		Peak Found	Not Found	Not Found	Not Found	Peak Found	Not Found	Peak Found	Peak Found	Peak Found	Not Found	Peak Found	Not Found	Not Found	High	1
FALSE	High	Master Protein	MMAR_2364	lprL lipoprotein, LprL|212 AA	cell wall and cell processes	0	43	9	18	9	211	22.9	4.89	59.11	9	0	4.291	2.378	0.323	36.818	0.864333	0.196385	105.51	52.91	137.91	115.03	1.552e+08	4.3195e+08	8.49408e+06	1.10912e+08	172.8	9.46	38.41	124.42	High	High	Peak Found	Peak Found	High	Peak Found	Peak Found	Peak Found	High	High	High	Peak Found	Peak Found	High	1
FALSE	High	Master Protein	MMAR_2366	fatty acyl-CoA reductase|339 AA	lipid metabolism	0.033	5	1	1	1	338	36.3	8.41	3.04	1	0		0.01		0.01	2.62555e-17	2.17235e-17		0		0			1.36281e+06				26.51		Not Found	Not Found	Not Found	Not Found	Not Found	Not Found	Not Found	Not Found	High	Not Found	Peak Found	Not Found	Not Found	Not Found	1
FALSE	High	Master Protein	MMAR_2367	ketoacyl reductase |268 AA	lipid metabolism	0	40	7	10	7	267	28.2	7.36	28.97	7	0	0.01	1.227	0.01	1.789	0.960201	0.973344	0	2431.89	0	0	996161		530020	7.67999e+06	159.01		157.17	120.25	Peak Found	Not Found	Not Found	Not Found	Peak Found	Not Found	Not Found	Not Found	High	High	Peak Found	High	Peak Found	High	1
FALSE	High	Master Protein	MMAR_2368	conserved protein|144 AA	conserved hypotheticals	0.044	8	1	1	1	143	15.4	4.91	2.66	1	0	0.01	0.01		0.01	2.62555e-17	2.17235e-17	0	0		0	25386068		1.33259e+06				58.38		Not Found	Not Found	Not Found	Not Found	Peak Found	Not Found	Not Found	Not Found	High	Not Found	Peak Found	Not Found	Not Found	Not Found	1
FALSE	High	Master Protein	MMAR_2371	plsB1 acyltransferase, PlsB1|625 AA	lipid metabolism	0.043	3	1	1	1	624	69.7	5.99	2.69	1	0		0.01		0.01	2.62555e-17	2.17235e-17		0		0			2.32335e+06				127.02		Not Found	Not Found	Not Found	Not Found	Not Found	Not Found	Not Found	Not Found	High	Peak Found	Peak Found	Not Found	Not Found	Not Found	1
FALSE	High	Master Protein	MMAR_2373	conserved protein|146 AA	conserved hypotheticals	0.007	21	2	2	2	145	16.4	5.59	6.26	2	0	0.01	100	0.01	33.953	2.62555e-17	0.212681	0	0	0	193.17	7.61975e+06		619507	1.05064e+07	127.59			52.04	Peak Found	Peak Found	Not Found	Not Found	Peak Found	Not Found	Not Found	Not Found	Not Found	High	Not Found	Not Found	Peak Found	Peak Found	1
FALSE	High	Master Protein	MMAR_2379	treX maltooligosyltrehalose synthase TreX|726 AA	intermediary metabolism and respiration	0.007	3	3	3	3	725	81.3	5.1	5.55	3	0	0.01	1	0.01		0.948783		0	7412.26	0		4.09606e+06		85863.8	1.10415e+07					Not Found	High	Not Found	Not Found	Not Found	Not Found	Not Found	Not Found	Not Found	Not Found	Peak Found	Not Found	Not Found	High	1
FALSE	High	Master Protein	MMAR_2381	inv protein|260 AA	virulence, detoxification, adaptation	0	49	11	34	11	259	27.4	9.94	116.42	11	0	0.439	0.417	0.85	0.169	0.695726	0.436874	64.45	114.14	46.45	101.32	7.99231e+07	8.85859e+07	5.59779e+07	1.27302e+07	72.32	55.59	47.91	134.88	High	High	Peak Found	Peak Found	High	Peak Found	Peak Found	Peak Found	High	High	High	Not Found	Peak Found	Peak Found	1
FALSE	High	Master Protein	MMAR_2387	bioB biotin synthase BioB|350 AA	intermediary metabolism and respiration	0.06	5	1	1	1	349	37.5	4.74	2.26	1	0																			Not Found	Peak Found	Not Found	Not Found	Peak Found	Not Found	Peak Found	Not Found	Not Found	Not Found	Not Found	Not Found	High	Not Found	1
FALSE	High	Master Protein	MMAR_2391	nadA quinolinate synthetase NadA|353 AA	intermediary metabolism and respiration	0.072	4	1	1	1	352	37.6	5.27	2	1	0	1	100	1	100	2.62555e-17	2.17235e-17	7412.26	0	7412.26	0	2.99228e+06	1.32376e+07		9.03049e+07					Peak Found	Not Found	Not Found	Not Found	Not Found	Not Found	Not Found	Not Found	Not Found	Not Found	Not Found	Not Found	Not Found	High	1
FALSE	High	Master Protein	MMAR_2395	hisD histidinol dehydrogenase HisD|448 AA	intermediary metabolism and respiration	0.008	4	2	2	2	447	46.3	5.53	4.31	2	0	0.01	1	0.01	0.875	0.936193	0.876459	0	7412.26	0	6487.45	3.4675e+07		404899	1.81099e+07	77.83		69.52		Not Found	Not Found	Not Found	Not Found	Not Found	Not Found	Not Found	Not Found	Peak Found	Not Found	Peak Found	Not Found	Not Found	High	1
FALSE	High	Master Protein	MMAR_2397	hisB imidazole glycerol-phosphate dehydratase HisB|211 AA	intermediary metabolism and respiration	0.075	4	1	1	1	210	22.9	6.58	1.92	1	0	0.01	100			2.62555e-17		0	0			4.13081e+07								Not Found	Not Found	Not Found	Not Found	Not Found	Not Found	Not Found	Not Found	Not Found	Not Found	Not Found	Not Found	Not Found	Not Found	1
FALSE	High	Master Protein	MMAR_2398	hisH amidotransferase HisH|211 AA	intermediary metabolism and respiration	0.036	6	1	1	1	210	22	7.91	2.86	1	0			0.01	100		2.17235e-17			0	0				4.21936e+06				75.92	Not Found	Not Found	Not Found	Not Found	Not Found	Not Found	Not Found	Not Found	Not Found	Not Found	Not Found	High	Not Found	Peak Found	1
FALSE	High	Master Protein	MMAR_2399	hisA phosphoribosylformimino-5-aminoimidazole carboxamide ribotide isomerase HisA|250 AA	intermediary metabolism and respiration	0.008	11	2	2	2	249	26	4.83	4.34	2	0	0.01	1	0.01	77.283	0.950772	0.0821337	0	7412.26	0	38.63	3.94285e+06		182493	2.45609e+06				127.75	Not Found	Not Found	Not Found	Not Found	Not Found	Not Found	Not Found	Not Found	High	Not Found	Peak Found	Not Found	Peak Found	High	1
FALSE	High	Master Protein	MMAR_2404	conserved hypothetical protein|115 AA	conserved hypotheticals	0	40	4	8	4	114	11.9	4.41	20.94	4	0	0.01	0.313	0.01	9.159	0.593935	0.548853	0	71.75	0	107.08	1.2757e+06		1.47491e+07	6.44235e+06	91.54		7.26	149.4	Peak Found	Peak Found	Peak Found	Not Found	High	Peak Found	Peak Found	Peak Found	High	High	High	Peak Found	Peak Found	High	1
FALSE	High	Master Protein	MMAR_2406	ligase, Mur-family|912 AA	cell wall and cell processes	0.033	2	1	1	1	911	97.6	5.02	3.09	1	0	0.01	8.692		0.01	0.413913	2.17235e-17	0	846.38		0	3.37145e+07		8.66149e+06		131.15				Peak Found	Not Found	Not Found	Not Found	Peak Found	Not Found	Not Found	Not Found	High	Not Found	Not Found	Not Found	Not Found	Not Found	1
FALSE	High	Master Protein	MMAR_2410	bcpB peroxidoxin BcpB|153 AA	virulence, detoxification, adaptation	0.003	26	3	4	3	152	16.5	7.39	9.36	3	0	7.575	4.04	100	0.01	0.686111	2.17235e-17	64.31	712.65	0	0	2.94018e+07	1.34697e+08	990686	9.09978e+06	103.93	16.58	128.33		Peak Found	Peak Found	Peak Found	Peak Found	High	Peak Found	Peak Found	Peak Found	High	Peak Found	High	Not Found	Not Found	Peak Found	1
FALSE	High	Master Protein	MMAR_2411	trpE anthranilate synthase component I TrpE|513 AA	intermediary metabolism and respiration	0.015	3	1	2	1	512	55.3	4.93	3.94	1	0		0.01	0.01	1	2.62555e-17	0.876459		0	0	7412.26			740479	8.70037e+06					Not Found	High	Not Found	Not Found	Not Found	Not Found	Not Found	Not Found	High	Not Found	Not Found	Not Found	Not Found	High	1
FALSE	High	Master Protein	MMAR_2413	trpC indole-3-glycerol phosphate synthase TrpC|273 AA	intermediary metabolism and respiration	0.007	15	2	2	2	272	28.1	5.53	4.61	2	0	0.01	100	0.01	100	2.62555e-17	2.17235e-17	0	0	0	0	5.88803e+06			1.07168e+06	80.54				High	High	High	High	High	High	High	High	Not Found	High	Not Found	Not Found	Not Found	Peak Found	1
FALSE	High	Master Protein	MMAR_2414	trpB tryptophan synthase, beta subunit TrpB|426 AA	intermediary metabolism and respiration	0.003	11	4	4	4	425	45.1	6.01	7.79	4	0	0.087	6.621	0.01	0.495	0.505468	0.730539	639.11	44.21	0	3664.72	1.30561e+07	1.01784e+07	1.24357e+06	1.00368e+07	27.93		73.49	136	Not Found	High	Not Found	Not Found	Not Found	Not Found	Not Found	Not Found	Peak Found	Peak Found	Peak Found	Peak Found	Not Found	High	1
FALSE	High	Master Protein	MMAR_2415	trpA tryptophan synthase, alpha subunit TrpA|270 AA	intermediary metabolism and respiration	0.002	27	5	6	5	269	28	5.03	12.51	5	0	100	0.01	100	0.473	2.62555e-17	0.715019	0	0	0	3504.53	1.71439e+07	3.83607e+07	1.31569e+06	3.16024e+07		8.72	78.49		Not Found	High	Not Found	Not Found	Not Found	Not Found	Not Found	Not Found	High	Not Found	Peak Found	Not Found	Not Found	High	1
FALSE	High	Master Protein	MMAR_2419	cut1 cutinase Cut1|252 AA	cell wall and cell processes	0	71	14	41	14	251	25.2	4.82	144.24	14	0	0.144	0.849	13.825	0.904	0.924017	0.876459	143.96	146.59	148.15	139.75	2.71907e+08	3.16846e+07	4.67659e+07	8.02031e+07	57.83	52.24	93.89	0.11	High	Not Found	Not Found	Not Found	Not Found	Not Found	Not Found	Not Found	High	High	High	Not Found	Peak Found	High	1
FALSE	High	Master Protein	MMAR_2420	pykA pyruvate kinase PykA|473 AA	intermediary metabolism and respiration	0	23	8	8	8	472	50.8	5.2	27.88	8	0	4.278	0.598		52.704	0.778541	0.135387	1729.52	0		101.58	6.71402e+06	6.21645e+06	753130	1.20506e+08	130.39	27.75	115.8	63.23	Not Found	Not Found	Not Found	Not Found	High	Not Found	Not Found	Not Found	Not Found	High	Peak Found	Peak Found	Peak Found	High	1
FALSE	High	Master Protein	MMAR_2429	two-component system transcriptional regulator|206 AA	regulatory proteins	0	54	8	12	8	205	22.6	4.87	38.06	8	0	0.455	0.114	2.702	0.01	0.26355	2.17235e-17	147.59	836.38	2741.44	0	812358	2.94043e+06	2.27294e+07	5.80561e+07	40.96	64.86	119.6		Peak Found	High	High	High	High	High	High	High	High	High	Peak Found	Not Found	Not Found	High	1
FALSE	High	Master Protein	MMAR_2432	polA DNA polymerase I PolA|900 AA	information pathways	0.065	2	1	1	1	899	98.1	5.11	2.09	1	0	0.01	18.996	0.01	1	0.199313	0.876459	0	376.15	0	7412.26	2.61082e+07		2.11362e+06	1.39115e+07	119.18				High	High	High	High	High	High	High	Peak Found	Peak Found	Not Found	Not Found	Not Found	Not Found	Peak Found	1
FALSE	High	Master Protein	MMAR_2433	rpsA ribosomal protein S1 RpsA|482 AA	information pathways	0	43	18	25	18	481	53.1	4.89	69	18	0	1.315	9.991	16.528	3.22	0.373073	0.844495	8.11	55.61	436.26	147.8	6.39935e+07	3.97859e+07	1.49956e+07	7.41641e+07	79.34	38.09	62.76	119.16	High	High	High	High	High	High	High	High	High	High	High	Peak Found	Not Found	High	1
FALSE	High	Master Protein	MMAR_2440	iron-regulated conserved protein|147 AA	cell wall and cell processes	0	73	13	30	13	146	15.2	5.82	86.07	13	0	0.055	0.379	0.274	0.21	0.669529	0.494951	396.36	333	99.46	137.43	2.60942e+07	6.57832e+06	9.54571e+07	7.835e+07	163.8	37.02	64.81	42.46	High	High	Peak Found	Peak Found	High	Peak Found	Peak Found	Peak Found	High	High	High	Peak Found	Peak Found	High	1
FALSE	High	Master Protein	MMAR_2442	conserved protein|226 AA	conserved hypotheticals	0.002	24	5	6	5	225	24.1	4.98	12.38	5	0	8.645	0.01	100	0.01	2.62555e-17	2.17235e-17	851.12	0	0	0	2.73221e+06	1.33064e+07	2.98161e+06	6.0199e+07	130.77	60.21	166.12		Peak Found	Peak Found	Not Found	Not Found	Peak Found	Not Found	Not Found	Not Found	Peak Found	High	Peak Found	Not Found	Not Found	High	1
FALSE	High	Master Protein	MMAR_2445	conserved hypothetical protein|85 AA	conserved hypotheticals	0.076	12	1	1	1	84	9.3	4.41	1.9	1	0			0.01	100		2.17235e-17			0	0				4.78205e+06					Not Found	Not Found	Not Found	Not Found	Peak Found	Peak Found	Peak Found	Peak Found	Not Found	Not Found	Not Found	Not Found	Not Found	High	1
FALSE	High	Master Protein	MMAR_2450	rplT 50S ribosomal protein L20 RplT|130 AA	information pathways	0.002	28	3	4	3	129	14.5	10.98	11.45	3	0	100	0.01	100	0.01	2.62555e-17	2.17235e-17	0	0	0	0		3.10029e+06	798056				101.46		Not Found	Not Found	Not Found	Not Found	High	Not Found	Not Found	Not Found	Peak Found	High	Peak Found	Not Found	Not Found	Not Found	1
FALSE	High	Master Protein	MMAR_2453	PE family protein|314 AA	PE/PPE	0	19	5	23	5	427	41.7	4.18	75.82	5	0	9.005	3.075	0.667	7.994	0.778541	0.582259	36.39	109.25	3.53	105.27	4.34777e+07	1.45321e+07	2.15621e+07	1.9525e+08	48.12	35.25	112.9	30.25	High	High	High	High	High	High	High	High	High	High	High	High	High	High	1
FALSE	High	Master Protein	MMAR_2454	conserved hypothetical protein|316 AA	conserved hypotheticals	0.06	5	1	1	1	315	33.6	8.73	2.2	1	0	0.01	0.187	0.01	0.01	0.450871	2.17235e-17	0	1380.98	0	0	2.52535e+06		573081	1.13004e+07			32.38		Not Found	Not Found	Peak Found	Peak Found	Not Found	Not Found	Not Found	Not Found	High	Peak Found	Not Found	Not Found	Not Found	Peak Found	1
FALSE	High	Master Protein	MMAR_2456	pheS phenylalanyl-tRNA synthetase, alpha chain PheS|348 AA	information pathways	0.014	5	2	2	2	347	38.2	5.38	4.04	2	0	0.01	100	0.01	100	2.62555e-17	2.17235e-17	0	0	0	0	7.30524e+06			2.02166e+07					Not Found	Not Found	Not Found	Not Found	Not Found	Not Found	Not Found	Not Found	Not Found	Not Found	Not Found	Not Found	Not Found	High	1
FALSE	High	Master Protein	MMAR_2457	pheT phenylalanyl-tRNA synthetase, beta chain PheT|830 AA	information pathways	0.01	2	2	2	2	829	88	5.2	4.21	2	0	100	0.01	100	1	2.62555e-17	0.876459	0	0	0	7412.26		7.64997e+07	259800	2.03804e+07		16.41			Not Found	Not Found	Not Found	Not Found	Not Found	Not Found	Not Found	Not Found	Peak Found	Not Found	Not Found	Not Found	Not Found	High	1
FALSE	High	Master Protein	MMAR_2459	PE-PGRS family protein|557 AA	PE/PPE	0	5	3	8	3	627	61.6	4.46	21.29	3	0	100	0.015	26.816	0.216	0.0161306	0.502885	0	80.25	256.56	135.76	5.80685e+06	1.34837e+08	1.72619e+07	2.09889e+07	137.74	34.24	85.4	116.91	High	High	High	High	High	High	High	High	High	High	High	Peak Found	Peak Found	Not Found	1
FALSE	High	Master Protein	MMAR_2462	argC N-acetyl-gamma-glutamyl-phosphate reductase ArgC|351 AA	intermediary metabolism and respiration	0.002	11	3	4	3	350	36.2	6.27	11.88	3	0	0.045	5.116	100	0.01	0.63786	2.17235e-17	14.17	116.57	0	0	6.48745e+06	319160	461560	1.53583e+06	98.84	127.38	65.06	141.23	Peak Found	Peak Found	Peak Found	Peak Found	Peak Found	Not Found	Not Found	Peak Found	Peak Found	High	Peak Found	Not Found	Peak Found	High	1
FALSE	High	Master Protein	MMAR_2463	argJ glutamate N-acetyltransferase ArgJ|405 AA	intermediary metabolism and respiration	0.014	6	2	2	2	404	41.3	5.11	3.97	2	0			0.01	100		2.17235e-17			0	0				3.32582e+06				125.53	Not Found	Peak Found	Not Found	Not Found	Peak Found	Peak Found	Peak Found	Peak Found	Not Found	Not Found	Not Found	Peak Found	Not Found	High	1
FALSE	High	Master Protein	MMAR_2464	argB acetylglutamate kinase ArgB|294 AA	intermediary metabolism and respiration	0.073	4	1	1	1	293	30.8	5.34	1.96	1	0		0.01	0.01	1	2.62555e-17	0.876459		0	0	7412.26			997181	1.15802e+07					Not Found	Peak Found	Not Found	Peak Found	High	Peak Found	Peak Found	Peak Found	Peak Found	Not Found	Not Found	Not Found	Not Found	High	1
FALSE	High	Master Protein	MMAR_2465	argD acetylornithine aminotransferase ArgD|397 AA	intermediary metabolism and respiration	0.048	4	1	1	1	396	40.7	5.58	2.54	1	0		0.01		0.01	2.62555e-17	2.17235e-17		0		0			381315				28.33		Not Found	Peak Found	Not Found	Peak Found	High	Not Found	Not Found	High	Peak Found	High	Not Found	Not Found	Not Found	Not Found	1
FALSE	High	Master Protein	MMAR_2466	argF ornithine carbamoyltransferase, anabolic ArgF|309 AA	intermediary metabolism and respiration	0.002	14	5	7	5	308	33.4	5.41	16.99	5	0	100	1.762	100	28.852	0.936193	0.238422	0	414.42	0	174.79	3.62936e+07	2.42571e+11	1.38662e+06	7.53816e+06	110.27	1.2	67.01	131.49	Peak Found	Peak Found	Peak Found	Peak Found	Peak Found	Not Found	Not Found	Peak Found	Peak Found	High	Peak Found	Peak Found	Peak Found	High	1
FALSE	High	Master Protein	MMAR_2469	argH argininosuccinate lyase ArgH|471 AA	intermediary metabolism and respiration	0.003	7	3	4	3	470	49.8	5.25	9.49	3	0	0.526	0.01	1	0.01	2.62555e-17	2.17235e-17	0	0	7412.26	0	3.71484e+06	1.66447e+06	609127	6.90922e+07			72.49		Not Found	Peak Found	Not Found	Not Found	Peak Found	Peak Found	Peak Found	Peak Found	Peak Found	High	Not Found	Not Found	Not Found	High	1
FALSE	High	Master Protein	MMAR_2471	pks7 polyketide synthase Pks7|2121 AA	lipid metabolism	0.048	1	1	1	1	2120	221.1	5.33	2.6	1	0	0.01	0.098	0.01	0.142	0.204307	0.348689	0	718.39	0	1045.19	6.71414e+06		2.4752e+06	1.75713e+06			109.99		Not Found	Not Found	Not Found	Not Found	Not Found	Not Found	Not Found	Not Found	Not Found	High	Peak Found	Not Found	Not Found	Peak Found	1
FALSE	High	Master Protein	MMAR_2478	long-chain acyl-CoA synthase|994 AA	lipid metabolism	0	8	5	6	5	993	107	5.81	19.19	5	0	0.01	0.977	0.01	0.01	0.936193	2.17235e-17	0	344.51	0	0	1.02294e+07		1.08493e+07	7.57778e+06	91.83		106.91		Peak Found	Not Found	Not Found	Not Found	Peak Found	Not Found	Not Found	Not Found	High	High	Not Found	Not Found	Not Found	Peak Found	1
FALSE	High	Master Protein	MMAR_2479	conserved protein|78 AA	conserved hypotheticals	0.093	18	1	1	1	77	8.6	5.01	1.77	1	0	0.01	0.12	0.01	0.395	0.405781	0.608958	0	884.46	0	2926.79	799492		489239	6.74502e+06			17.46		Peak Found	Peak Found	Not Found	Not Found	Not Found	Peak Found	Not Found	Not Found	Peak Found	Not Found	Peak Found	Not Found	Not Found	High	1
FALSE	High	Master Protein	MMAR_2481	PE-PGRS family protein |682 AA	PE/PPE	0	11	5	14	5	588	60.7	4.35	30.67	5	0	1.356	6.799	4.822	3.761	0.494806	0.803716	93.2	126.88	25.45	27.19	1.80931e+07	3.65701e+07	7.52252e+06	4.0415e+06	63.63	46.43	55.03	97.59	Not Found	Not Found	Not Found	Not Found	Not Found	Not Found	Not Found	Not Found	High	High	High	Peak Found	Peak Found	High	1
FALSE	High	Master Protein	MMAR_2488	tyrS tyrosyl-tRNA synthase, TyrS|431 AA	information pathways	0.073	3	1	1	1	430	46.7	5.81	1.96	1	0		0.01	0.01	15.223	2.62555e-17	0.387998		0	0	475.66			519080	1.95319e+06				63.64	Not Found	High	Not Found	Not Found	Not Found	Not Found	Not Found	Not Found	Not Found	Not Found	Peak Found	High	Not Found	Peak Found	1
FALSE	High	Master Protein	MMAR_2491	hypothetical membrane protein|645 AA	cell wall and cell processes	0.001	4	3	3	3	644	65.7	7.83	10.1	3	0	0.01	18.166	0.01	1	0.218331	0.876459	0	394.6	0	7412.26	5.13571e+06		655589	7.39483e+06	138.58				Peak Found	Not Found	Not Found	Peak Found	Peak Found	Peak Found	Peak Found	Not Found	Peak Found	Not Found	Not Found	Not Found	Not Found	Peak Found	1
FALSE	High	Master Protein	MMAR_2492	PE-PGRS family protein, PE_PGRS15_2|638 AA	PE/PPE	0.007	2	1	2	1	521	43.7	4.87	5.79	1	0	0.01	0.967	0.01	0.25	0.936193	0.545158	0	146.83	0	1851.11	3.63033e+06		2.63669e+06	1.41704e+07	28.13		21.31		Not Found	Not Found	Not Found	Not Found	Not Found	Not Found	Not Found	Not Found	High	Not Found	High	Not Found	Not Found	Peak Found	1
FALSE	High	Master Protein	MMAR_2504	pyrG CTP synthase, PyrG|584 AA	intermediary metabolism and respiration	0	14	6	8	6	583	63.7	5.87	18.95	6	0	0.01	1.606	0.01	2.699	0.943212	0.876459	0	209.84	0	92.94	4.13456e+07	2.34903e+06	4.10208e+06	1.31861e+07	84.42		119.38	81.26	Peak Found	High	Peak Found	Peak Found	High	Peak Found	Peak Found	Peak Found	High	High	Peak Found	Peak Found	Peak Found	High	1
FALSE	High	Master Protein	MMAR_2507	O-methyltransferase|251 AA	intermediary metabolism and respiration	0.068	6	1	1	1	250	27.4	5.76	2.04	1	0																			Not Found	Not Found	Not Found	Not Found	Not Found	Not Found	Not Found	Not Found	Not Found	Not Found	Not Found	Not Found	Not Found	Not Found	1
FALSE	High	Master Protein	MMAR_2517	PPE23 PPE family protein|438 AA	PE/PPE	0.008	2	1	2	1	660	67.6	4.3	5.01	1	0	0.01	0.01	0.01	0.279	2.62555e-17	0.559235	0	0	0	38.52	2.31932e+07		2.0944e+06	505814			51.59	59.3	Not Found	Not Found	Not Found	Not Found	Not Found	Not Found	Not Found	High	Peak Found	High	High	Peak Found	Peak Found	Not Found	1
FALSE	High	Master Protein	MMAR_2534	PPE family protein|405 AA	PE/PPE	0	26	6	21	5	382	38	4.34	68.82	6	1	22.064	0.219	3.973	10.882	0.466609	0.498814	319.62	137.25	62.71	6.62	1.20573e+07	2.57044e+07	1.01468e+07	3.76277e+07	132.63	105.95	37.19	92.74	Peak Found	Not Found	High	Peak Found	High	High	Peak Found	Not Found	High	High	High	High	High	Peak Found	1
FALSE	High	Master Protein	MMAR_2536	metal cation transporter p-type ATPase|765 AA	cell wall and cell processes	0.001	6	3	3	3	764	79.2	5.5	10.39	3	0	0.207	100	100	1	2.62555e-17	0.876459	0	0	0	7412.26	1.66156e+07	3.37843e+07	2.68044e+06	7.84668e+06	116.48	45.27			High	High	Peak Found	Not Found	Peak Found	Peak Found	Not Found	Peak Found	High	Not Found	Not Found	Not Found	Not Found	High	1
FALSE	High	Master Protein	MMAR_2537	conserved hypothetical protein|102 AA	conserved hypotheticals	0	55	4	11	4	101	10.6	8.22	41.67	4	0	0.904	1.335	100	0.01	0.996152	2.17235e-17	11.12	101.32	0	0	2.23311e+06	966688	3.70259e+06	8.70817e+07	96.21	78.69	45.36		High	Peak Found	Not Found	Not Found	Peak Found	Peak Found	Peak Found	Peak Found	High	High	Peak Found	Not Found	Not Found	High	1
FALSE	High	Master Protein	MMAR_2539	conserved hypothetical protein|342 AA	conserved hypotheticals	0.002	25	3	3	3	341	35.7	6.21	15.06	3	0	0.01		0.01	1		0.876459	0		0	7412.26	3.89317e+07		2.03364e+06	7.15405e+06					Not Found	Not Found	Peak Found	Not Found	Peak Found	Not Found	Not Found	Peak Found	Not Found	High	Not Found	Not Found	Not Found	Peak Found	1
FALSE	High	Master Protein	MMAR_2553	hypothetical secreted protein|90 AA	cell wall and cell processes	0.033	15	1	1	1	89	8.7	8.59	3.12	1	0		0.01		0.01	2.62555e-17	2.17235e-17		0		0			4.09794e+06						Not Found	Not Found	Not Found	Not Found	Not Found	Not Found	Not Found	Not Found	High	Not Found	Not Found	Not Found	Not Found	Not Found	1
FALSE	High	Master Protein	MMAR_2554	conserved hypothetical secreted protein|112 AA	cell wall and cell processes	0	64	9	17	9	111	11.5	5.83	56.65	9	0	0.01	10.111	0.01	0.01	0.368829	2.17235e-17	0	41.25	0	0	3.22172e+08		1.61891e+07	1.21607e+07	90.38		88.49		High	Peak Found	Not Found	Not Found	Not Found	Not Found	Not Found	Not Found	High	High	Peak Found	Not Found	Not Found	Peak Found	1
FALSE	High	Master Protein	MMAR_2570	conserved hypothetical hydrolase/amidase|329 AA	intermediary metabolism and respiration	0.002	12	1	2	1	328	35.6	5.27	11.28	1	0	100	1	8.288	26.35	0.936193	0.281753	0	7412.26	20.63	261.8	5.69622e+07	3.07503e+07	620772	3.78247e+06		46.74		18.36	Not Found	Peak Found	Not Found	Not Found	Peak Found	Not Found	Not Found	Not Found	Peak Found	Not Found	Not Found	Peak Found	Peak Found	Not Found	1
FALSE	High	Master Protein	MMAR_2571	gabD2 succinate-semialdehyde dehydrogenase [NADP+] dependent (SsdH) GabD2|519 AA	intermediary metabolism and respiration	0.003	11	3	3	3	518	55.2	6.6	8.51	3	0	0.01	1		0.01	0.936193	2.17235e-17	0	7412.26		0	4.01961e+06		916372						Not Found	Not Found	Not Found	Not Found	Not Found	Not Found	Not Found	Not Found	High	Not Found	Not Found	Not Found	Not Found	Not Found	1
FALSE	High	Master Protein	MMAR_2575	PE-PGRS family protein|474 AA	PE/PPE	0.008	5	1	1	1	910	74	4.01	4.73	1	0	100		100				0		0			5.37479e+07				23.7			Not Found	Not Found	Not Found	Not Found	Not Found	Not Found	Not Found	Not Found	Not Found	Not Found	Not Found	Not Found	Not Found	Not Found	1
FALSE	High	Master Protein	MMAR_2577	conserved hypothetical protein|124 AA	conserved hypotheticals	0.007	18	2	2	2	123	14.1	4.82	5.47	2	0	0.01	0.01		0.01	2.62555e-17	2.17235e-17	0	0		0	338655		697285				102.97		Not Found	Peak Found	Not Found	Not Found	Not Found	Not Found	Not Found	Not Found	High	High	Peak Found	Not Found	Not Found	Not Found	1
FALSE	High	Master Protein	MMAR_2578	metal cation transporter p-type ATPase a, CtpF|819 AA	cell wall and cell processes	0.06	2	1	1	1	818	87.1	5.95	2.23	1	0	0.01	13.786	0.01	1	0.285398	0.876459	0	527.49	0	7412.26	626462		1.70065e+06	1.80962e+06	131.18				Peak Found	Not Found	Not Found	Not Found	Not Found	Peak Found	Peak Found	Peak Found	Not Found	High	Not Found	Peak Found	Not Found	Not Found	1
FALSE	High	Master Protein	MMAR_2586	conserved secreted protein|490 AA	cell wall and cell processes	0	20	7	16	7	489	51.7	8.6	48.18	7	0	1.007	100	0.175	6.246	2.62555e-17	0.642579	146.79	0	138.53	79.61	4.19067e+07	3.11817e+07	5.39423e+06	5.99379e+07	161.94	135.89	83.96	18.53	Peak Found	Peak Found	Not Found	Not Found	Not Found	Not Found	Not Found	Not Found	High	High	High	High	High	Peak Found	1
FALSE	High	Master Protein	MMAR_2591	PPE8 PPE family protein|2092 AA	PE/PPE	0	25	6	29	3	381	38.2	4.18	86.07	6	5	11.452	0.137	0.291	5.963	0.314826	0.655539	148.13	96.14	2152.38	80.75	2.84145e+06	5.3107e+07	2.62264e+07	2.34566e+09	128.32	27.97	66.14	90.8	Not Found	Not Found	Not Found	Not Found	Not Found	Not Found	Not Found	Not Found	High	High	High	High	High	Peak Found	1
FALSE	High	Master Protein	MMAR_2607	conserved hypothetical secreted protein|116 AA	conserved hypotheticals	0.016	7	1	2	1	115	11.6	5.25	3.91	1	0	0.01	0.01	0.01	0.405	2.62555e-17	0.602406	0	0	0	144.61	370124		3.64497e+06	3.27127e+06			85.22	93.66	Not Found	Not Found	Not Found	Not Found	Peak Found	Not Found	Not Found	Not Found	High	Peak Found	High	Not Found	Peak Found	Peak Found	1
FALSE	High	Master Protein	MMAR_2610	aldehyde dehydrogenase|482 AA	intermediary metabolism and respiration	0.002	9	4	5	4	481	51.9	5.05	13.82	4	0	0.01	0.01	0.01	0.515	2.62555e-17	0.685523	0	0	0	3814.29	92524.5		2.32973e+06	4.49731e+06			30.14	134.51	Not Found	Peak Found	Peak Found	Not Found	Not Found	Peak Found	High	Peak Found	High	High	Peak Found	Peak Found	Not Found	Peak Found	1
FALSE	High	Master Protein	MMAR_2611	conserved hypothetical protein|442 AA	conserved hypotheticals	0.079	2	1	1	1	441	47.8	4.83	1.85	1	0	0.142	100	1.008	100	2.62555e-17	2.17235e-17	147.99	0	146.79	0	4.12737e+06	1.26453e+07		3.86809e+06	162.16	10.03		100.38	Peak Found	Peak Found	Not Found	Peak Found	High	Peak Found	High	Peak Found	Not Found	Not Found	Not Found	Peak Found	Peak Found	High	1
FALSE	High	Master Protein	MMAR_2614	conserved hypothetical membrane protein|314 AA	cell wall and cell processes	0.047	8	1	1	1	313	33.9	9.73	2.61	1	0	31.331	100	2.353	100	2.62555e-17	2.17235e-17	213.38	0	3148.52	0	605243	2.26032e+07		1.07294e+08		123.14			Peak Found	Peak Found	Peak Found	Peak Found	High	Not Found	Not Found	Not Found	Not Found	Not Found	Not Found	High	Not Found	Not Found	1
FALSE	High	Master Protein	MMAR_2620	conserved hypothetical protein|139 AA	conserved hypotheticals	0	73	7	10	7	138	14.3	4.45	37.92	7	0	0.01	4.865	0.01	100	0.621328	2.17235e-17	0	1520.08	0	0	2.18663e+07		1.46729e+07	1.25515e+06	61.62			121.43	High	Peak Found	Not Found	Not Found	Peak Found	Not Found	Peak Found	Peak Found	High	High	Not Found	Peak Found	Peak Found	Peak Found	1
FALSE	High	Master Protein	MMAR_2623	conserved short-chain dehydrogenase|266 AA	intermediary metabolism and respiration	0.007	9	2	2	2	265	26.9	9.23	5.23	2	0																			Not Found	Not Found	Not Found	Not Found	Not Found	Peak Found	Not Found	Not Found	Not Found	Not Found	Not Found	High	Not Found	Not Found	1
FALSE	High	Master Protein	MMAR_2624	conserved hypothetical protein|226 AA	conserved hypotheticals	0.072	8	1	1	1	225	24.9	5.97	1.98	1	0		0.01	0.01	0.01	2.62555e-17	2.17235e-17		0	0	0			1.56449e+07	4.19087e+06			97.15		Not Found	Peak Found	High	Not Found	Not Found	High	Not Found	Not Found	Peak Found	High	Peak Found	Not Found	Not Found	Peak Found	1
FALSE	High	Master Protein	MMAR_2632	conserved membrane protein|207 AA	conserved hypotheticals	0.001	11	2	4	2	206	20.8	4.68	10.71	2	0	0.01	0.01	0.01	22.596	2.62555e-17	0.297754	0	0	0	39.09	360057		1.08005e+06	2.43623e+07			22.61	81.28	Peak Found	Peak Found	Not Found	Not Found	Peak Found	Not Found	Not Found	Not Found	High	High	High	Peak Found	Peak Found	Peak Found	1
FALSE	High	Master Protein	MMAR_2639	conserved hypothetical protein|216 AA	conserved hypotheticals	0.077	7	1	1	1	215	22.6	5.68	1.89	1	0																			Not Found	Peak Found	High	Peak Found	Peak Found	High	Peak Found	Peak Found	Not Found	Not Found	Not Found	Not Found	Not Found	Not Found	1
FALSE	High	Master Protein	MMAR_2644	conserved hypothetical protein|121 AA	conserved hypotheticals	0.008	24	1	1	1	120	12.6	5.96	5.02	1	0		0.01		0.01	2.62555e-17	2.17235e-17		0		0			2.05896e+06				49.31		Not Found	Peak Found	Not Found	Not Found	Not Found	Not Found	Not Found	Not Found	Peak Found	High	Peak Found	Not Found	Not Found	Not Found	1
FALSE	High	Master Protein	MMAR_2645	PE-PGRS family protein|626 AA	PE/PPE	0.093	4	1	1	1	506	42.6	4.6	1.76	1	0																			Not Found	Not Found	Not Found	Not Found	Not Found	Not Found	Not Found	Not Found	Not Found	Not Found	Not Found	Not Found	Not Found	Not Found	1
FALSE	High	Master Protein	MMAR_2646	conserved protein|414 AA	conserved hypotheticals	0.04	4	1	1	1	413	45.6	7.11	2.78	1	0	0.01	5.49	0.01	1	0.560082	0.876459	0	1346.29	0	7412.26	489378		935023	1.50433e+06	71				Peak Found	Peak Found	Not Found	Not Found	Peak Found	Not Found	Not Found	Not Found	High	Not Found	Not Found	Not Found	Not Found	Peak Found	1
FALSE	High	Master Protein	MMAR_2661	conserved hypothetical protein|188 AA	conserved hypotheticals	0.076	5	1	1	1	187	20.4	5.43	1.92	1	0	0.01	100	0.01	100	2.62555e-17	2.17235e-17	0	0	0	0	8.26534e+06			6.24628e+06					Not Found	Peak Found	Not Found	Not Found	High	Not Found	Not Found	Not Found	Not Found	Not Found	Not Found	High	Not Found	Not Found	1
FALSE	High	Master Protein	MMAR_2664	eccB5 conserved membrane protein|508 AA	cell wall and cell processes	0.002	10	3	5	3	507	54	6.46	14.81	3	0	0.01	0.01	0.01	0.01	2.62555e-17	2.17235e-17	0	0	0	0	9168843		5.09838e+06	9.27491e+06			64.58		Not Found	Not Found	Not Found	Not Found	Not Found	Not Found	Not Found	Not Found	High	High	High	Not Found	Not Found	Peak Found	1
FALSE	High	Master Protein	MMAR_2671	PPE26 PPE family protein|409 AA	PE/PPE	0.03	6	1	1	1	353	31	4.25	3.37	1	0																			Not Found	Not Found	Not Found	Not Found	Not Found	Not Found	Not Found	Not Found	Not Found	Not Found	Not Found	Not Found	Not Found	Not Found	1
FALSE	High	Master Protein	MMAR_2672	conserved hypothetical protein|107 AA	conserved hypotheticals	0	64	4	6	4	106	11.3	5.06	21.36	4	0	0.01	0.736	0.01	0.01	0.879362	2.17235e-17	0	5458.57	0	0	4.00441e+07		357445	1.21343e+07	124.59		109.67		Peak Found	Peak Found	Peak Found	Not Found	Not Found	Not Found	Peak Found	Peak Found	Peak Found	Peak Found	Peak Found	Not Found	Not Found	Peak Found	1
FALSE	High	Master Protein	MMAR_2674	esxM EsaT-6 like protein EsxM|99 AA	cell wall and cell processes	0	91	11	121	4	98	10.9	6.28	440.14	11	17	1.158	0.046	1.54	0.205	0.0926835	0.488092	48.36	124.27	36.26	95.64	5.8564e+08	5.87739e+07	6.31462e+08	2.97562e+07	38.49	53.95	29.45	95.52	High	Not Found	Not Found	Not Found	Not Found	Not Found	Not Found	Not Found	High	High	High	High	Peak Found	High	1
FALSE	High	Master Protein	MMAR_2676	conserved protein|301 AA	conserved hypotheticals	0	78	27	353	27	300	32.3	5.05	1182.05	27	0	5.501	3.792	0.011	100	0.707636	2.17235e-17	46.97	132.12	16.96	0	1.90749e+08	5.23443e+09	2.51404e+07	3.2482e+11	92.01	24.89	34.14	86.06	Peak Found	Peak Found	Not Found	Not Found	Peak Found	Not Found	Not Found	Not Found	High	High	High	High	High	High	1
FALSE	High	Master Protein	MMAR_2677	eccD5 conserved membrane protein|504 AA	cell wall and cell processes	0.069	2	1	1	1	503	53.5	9.25	2.06	1	0		0.01	0.01	0.01	2.62555e-17	2.17235e-17		0	0	0			1.31594e+06	2.2267e+07			60.42		Not Found	Not Found	Not Found	Not Found	Not Found	Not Found	Not Found	Not Found	Peak Found	Peak Found	High	Not Found	Not Found	Peak Found	1
FALSE	High	Master Protein	MMAR_2678	mycP5 proline rich membrane-anchored mycosin MycP5 |581 AA	cell wall and cell processes	0	26	10	15	10	580	59.8	6.05	49.15	10	0	0.086	24.135	31.945	0.01	0.153314	2.17235e-17	629.45	146.38	208.37	0	8.0438e+07	3.52129e+07	7.77382e+06	7.21948e+06	135.82	45.66	58.46		High	High	Peak Found	High	High	Peak Found	High	Peak Found	High	High	Peak Found	Not Found	Not Found	Peak Found	1
FALSE	High	Master Protein	MMAR_2683	PPE31 PPE family protein|387 AA	PE/PPE	0.008	6	2	2	2	569	49	3.87	4.78	2	0	0.01	100			2.62555e-17		0	0			1.27723e+07				133.99				Not Found	Not Found	Not Found	Not Found	Not Found	Not Found	Not Found	Not Found	Not Found	Not Found	Not Found	Not Found	Not Found	Not Found	1
FALSE	High	Master Protein	MMAR_2684	PPE32 PPE family protein|427 AA	PE/PPE	0.001	9	4	5	4	545	56.4	4.3	10.23	4	0	0.01	0.534	0.01	0.081	0.778541	0.24798	0	147.47	0	592.44	1.52515e+07		1.07305e+07	4.59992e+06	98.17		53.59		High	High	Peak Found	Peak Found	High	Peak Found	Peak Found	Peak Found	High	Not Found	High	Not Found	Not Found	Peak Found	1
FALSE	High	Master Protein	MMAR_2685	PPE30 PPE family protein|469 AA	PE/PPE	0.003	9	3	3	2	679	65.5	4.56	7.86	3	1	0.01	1		0.01	0.936193	2.17235e-17	0	7412.26		0	4.31205e+06		1.28147e+06		79.99		19.49		High	High	High	High	High	High	High	High	Not Found	Not Found	Not Found	Not Found	Not Found	Not Found	1
FALSE	High	Master Protein	MMAR_2686	conserved hypothetical membrane protein|107 AA	cell wall and cell processes	0	55	5	21	5	106	11.1	5.54	116.05	5	0	0.01	2.204	0.041	0.435	0.881151	0.692404	0	144.19	286.39	3220.21	1.20468e+08	2.57568e+06	5.0382e+07	5.4188e+06	45.49		61.9	128.81	High	Peak Found	Peak Found	Not Found	Peak Found	Peak Found	Peak Found	Peak Found	High	High	High	Peak Found	Not Found	Peak Found	1
FALSE	High	Master Protein	MMAR_2692	conserved hypothetical protein|223 AA	conserved hypotheticals	0.001	16	3	4	3	222	23.3	5.29	10.64	3	0	0.01	22.406		0.01	0.166188	2.17235e-17	0	148.19		0	1.97235e+07		3.70885e+06		15.86		140.27		High	Peak Found	Not Found	Not Found	Peak Found	Not Found	Not Found	Not Found	Not Found	Peak Found	High	Not Found	Not Found	Not Found	1
FALSE	High	Master Protein	MMAR_2698	secA2 preprotein translocase ATPase SecA2|807 AA	cell wall and cell processes	0.006	7	2	2	2	806	87.8	5.17	6.53	2	0	0.01	2.831		0.01	0.801637	2.17235e-17	0	176.4		0	7.62565e+06		2.69344e+06		12.49		102.72		High	High	High	High	High	High	High	High	Peak Found	Peak Found	Not Found	Not Found	Not Found	Not Found	1
FALSE	High	Master Protein	MMAR_2702	conserved protein|254 AA	conserved hypotheticals	0.06	5	1	1	1	253	26.4	5.2	2.25	1	0																			Not Found	Not Found	Not Found	Not Found	Peak Found	Not Found	Not Found	Not Found	Not Found	Not Found	Not Found	Not Found	Not Found	Not Found	1
FALSE	High	Master Protein	MMAR_2703	gcvH glycine cleavage system H protein GcvH|135 AA	intermediary metabolism and respiration	0	35	4	18	4	134	14.2	4.12	41.23	4	0	0.235	11.732	0.386	4.489	0.321151	0.741021	45.74	60.49	32.8	406.18	1.09622e+08	4.44081e+07	586077	1.79682e+07	47.34	38.18	161.67	87.25	High	High	Peak Found	Peak Found	Peak Found	Peak Found	Peak Found	Peak Found	Peak Found	Peak Found	Peak Found	Peak Found	Peak Found	Peak Found	1
FALSE	High	Master Protein	MMAR_2704	conserved protein|163 AA	conserved hypotheticals	0	59	10	31	10	162	17.2	4.53	99.89	10	0	0.425	5.652	0.724	10.85	0.566007	0.498814	60.94	87.18	48.84	90.64	4.95609e+07	3.53544e+07	2.87864e+07	1.34574e+07	98.16	109.94	35.85	167.19	High	Not Found	Peak Found	Not Found	Peak Found	Peak Found	Not Found	Not Found	High	High	High	Peak Found	Peak Found	High	1
FALSE	High	Master Protein	MMAR_2706	conserved protein|165 AA	conserved hypotheticals	0.002	23	3	5	3	164	18	4.49	11.98	3	0	0.01	0.01	0.01	0.01	2.62555e-17	2.17235e-17	0	0	0	0	1.96359e+07		7.38428e+06	2.21708e+07			50.88		Not Found	Not Found	Not Found	Not Found	Peak Found	Not Found	Not Found	Not Found	Peak Found	High	Peak Found	Not Found	Not Found	High	1
FALSE	High	Master Protein	MMAR_2708	gcvB glycine dehydrogenase GcvB |946 AA	intermediary metabolism and respiration	0.002	10	7	8	7	945	100.4	5.39	17.74	7	0	0.01	0.14	0.01	0.01	0.285398	2.17235e-17	0	102.46	0	0	1.6747e+06		4.67406e+06	3.10378e+07	111.63		60.23		Peak Found	Peak Found	High	High	High	High	High	Not Found	High	Peak Found	High	Not Found	Not Found	High	1
FALSE	High	Master Protein	MMAR_2712	conserved membrane protein|736 AA	cell wall and cell processes	0.008	3	2	2	2	735	76	4.68	4.67	2	0	0.01	0.196	0.01	0.01	0.393064	2.17235e-17	0	147.97	0	0	3.80321e+06		2.27112e+06	3.0999e+06	109.82		122.59		Peak Found	Peak Found	Not Found	Not Found	Peak Found	Not Found	Not Found	Not Found	Not Found	Peak Found	High	Not Found	Not Found	Peak Found	1
FALSE	High	Master Protein	MMAR_2713	glcB malate synthase G GlcB|732 AA	intermediary metabolism and respiration	0	47	30	47	30	731	79.4	5.06	140.29	30	0	4.945	1.933	3.626	2.517	0.924017	0.876459	143	111.01	126.15	95.9	1.49174e+08	6.63842e+07	3.73886e+07	5.81161e+07	81.44	63.25	9.77	158.2	High	High	Peak Found	Peak Found	Peak Found	Peak Found	Peak Found	Peak Found	High	High	High	Peak Found	Peak Found	High	1
FALSE	High	Master Protein	MMAR_2717	guaB1 inosine-5'-monophosphate dehydrogenase GuaB1|479 AA	intermediary metabolism and respiration	0	24	8	8	8	478	49.8	5.82	26.94	8	0	100	0.01	0.032	54.883	2.62555e-17	0.129817	0	0	93.25	94.38	5.48713e+06	5.02224e+07	1.84201e+06	5.84961e+07		83.27	50.98	75.83	Not Found	Not Found	Not Found	Not Found	Not Found	Not Found	Not Found	Not Found	Peak Found	High	Peak Found	Peak Found	Peak Found	High	1
FALSE	High	Master Protein	MMAR_2718	gnd1 6-phosphogluconate dehydrogenase Gnd1|484 AA	intermediary metabolism and respiration	0	28	13	19	13	483	51.4	5.53	48.71	13	0	2.817	2.377	4.313	28.923	0.864333	0.245117	649.31	47.22	90.8	142.02	4.38289e+07	3.37708e+08	1.68237e+06	3.18354e+07	159.42	4.19	170.88	156.71	Peak Found	Not Found	Peak Found	Not Found	Peak Found	Not Found	Not Found	Not Found	Peak Found	High	Peak Found	High	Peak Found	High	1
FALSE	High	Master Protein	MMAR_2737	apa alanine and proline rich secreted protein Apa |335 AA	cell wall and cell processes	0	67	19	64	19	334	33.9	4.89	211.67	19	0	0.818	0.431	22.099	0.052	0.706386	0.161987	82.72	133.05	319.06	143.29	1.37714e+08	7.38355e+07	1.85146e+08	2.99877e+07	65.49	17.38	62.83	138.29	High	Peak Found	Peak Found	Peak Found	Peak Found	Peak Found	High	Peak Found	High	High	High	Peak Found	Not Found	High	1
FALSE	High	Master Protein	MMAR_2739	adhA alcohol dehydrogenase AdhA|334 AA	intermediary metabolism and respiration	0.061	2	1	1	1	333	35	5.86	2.32	1	0			0.01	100		2.17235e-17			0	0				1.43841e+07					Not Found	Peak Found	Peak Found	Not Found	Peak Found	Not Found	Not Found	Not Found	Not Found	Not Found	Not Found	Not Found	Not Found	High	1
FALSE	High	Master Protein	MMAR_2742	xfp D-xylulose 5-phosphate Xfp|801 AA	intermediary metabolism and respiration	0.016	3	2	2	2	800	89.1	6.32	3.9	2	0			0.01	100		2.17235e-17			0	0				1.56839e+07					Not Found	High	Not Found	Not Found	Not Found	Not Found	Not Found	Not Found	Not Found	Not Found	Not Found	Not Found	Not Found	High	1
FALSE	High	Master Protein	MMAR_2754	ahpD alkyl hydroperoxide reductase D protein AhpD|179 AA	virulence, detoxification, adaptation	0.022	11	2	2	2	178	18.6	5.26	3.5	2	0	0.01	0.01	0.01	59.89	2.62555e-17	0.117728	0	0	0	0	6.97244e+06		305691	9.49507e+06			3.68	83.89	Not Found	Peak Found	Peak Found	Not Found	Peak Found	Not Found	Not Found	Not Found	Peak Found	Not Found	Peak Found	High	Not Found	High	1
FALSE	High	Master Protein	MMAR_2755	ahpC alkyl hydroperoxide reductase C protein AhpC|196 AA	virulence, detoxification, adaptation	0	75	17	46	17	195	21.5	4.77	140.19	17	0	0.52	0.755	4.404	6.911	0.882354	0.615921	147.39	702.49	86.19	126.72	1.00489e+08	5.09514e+07	1.50902e+07	3.86593e+07	107.2	29.61	42.34	121.87	High	Peak Found	Peak Found	Peak Found	Peak Found	Peak Found	Peak Found	Peak Found	High	High	High	Peak Found	Peak Found	High	1
FALSE	High	Master Protein	MMAR_2757	conserved hypothetical protein|238 AA	conserved hypotheticals	0.068	5	1	1	1	237	25.7	5.01	2.05	1	0			0.01	100		2.17235e-17			0	0				1.19215e+07					Not Found	Peak Found	High	High	Peak Found	High	Peak Found	Peak Found	Not Found	Not Found	Not Found	Not Found	Not Found	High	1
FALSE	High	Master Protein	MMAR_2761	bfrA bacterioferritin BfrA|160 AA	intermediary metabolism and respiration	0	51	6	12	6	159	18.3	4.68	40.28	6	0	0.01	0.997	0.01	13.72	0.936193	0.436874	0	79.6	0	306.98	1.02995e+06	124902	6.70689e+06	1.85288e+07	78.07	53.67	87.41	160.33	Peak Found	Peak Found	Peak Found	Peak Found	High	Peak Found	Peak Found	Peak Found	High	High	High	Peak Found	Peak Found	High	1
FALSE	High	Master Protein	MMAR_2762	conserved hypothetical protein|165 AA	conserved hypotheticals	0.008	8	1	2	1	164	18.2	4.78	4.88	1	0	0.01	0.01	0.01	0.01	2.62555e-17	2.17235e-17	0	0	0	0	3.02726e+06		342509	2.34404e+07			17.24		Not Found	Peak Found	Not Found	Not Found	High	Peak Found	Peak Found	Peak Found	Peak Found	Peak Found	Peak Found	Not Found	Not Found	High	1
FALSE	High	Master Protein	MMAR_2771	conserved hypothetical protein|145 AA	conserved hypotheticals	0.053	13	1	1	1	144	16.3	8	2.46	1	0	100		0.061	100		2.17235e-17	0		440.97	0		7.6975e+06		7.7387e+06				106.45	Not Found	Peak Found	Not Found	Not Found	Not Found	Not Found	Not Found	Not Found	Not Found	Not Found	Not Found	High	Peak Found	Not Found	1
FALSE	High	Master Protein	MMAR_2772	resuscitation-promoting factor-like protein|138 AA	cell wall and cell processes	0.002	28	3	7	3	137	14.1	8.94	17.95	3	0	0.01	0.02	0.01	0.202	0.0252109	0.4856	0	109.47	0	37.02	893944		1.66286e+07	1.51474e+06	135.52		50.52	34.65	Peak Found	High	Peak Found	Peak Found	High	Not Found	Not Found	Peak Found	High	High	High	Peak Found	Not Found	Peak Found	1
FALSE	High	Master Protein	MMAR_2773	conserved secreted protein|203 AA	cell wall and cell processes	0	58	13	21	13	202	21.4	6.79	54.5	13	0	18.473	0.894	4.014	1.134	0.936193	0.916586	1.86	137.39	52.66	93.91	3.80904e+07	4.69045e+07	3.79856e+07	3.84051e+07	114.36	23.34	85.56	141.24	High	Not Found	Not Found	Not Found	Peak Found	Not Found	Not Found	Not Found	High	Peak Found	High	Peak Found	Peak Found	Peak Found	1
FALSE	High	Master Protein	MMAR_2774	oxidoreductase|282 AA	intermediary metabolism and respiration	0.075	5	1	1	1	281	30.1	6.43	1.92	1	0																			Not Found	Not Found	Not Found	Not Found	Not Found	Not Found	Not Found	Not Found	Not Found	Not Found	Not Found	Not Found	Not Found	Not Found	1
FALSE	High	Master Protein	MMAR_2775	oxidoreductase|336 AA	intermediary metabolism and respiration	0.007	7	2	2	2	335	37	9.35	6.05	2	0	16.302	0.147	0.01	7.377	0.470833	0.623947	0	1087.85	0	148.06	586225	9.55688e+06	459922	3.32221e+06			69.04	71.04	Not Found	Not Found	Not Found	Not Found	Not Found	Not Found	Not Found	Not Found	Peak Found	Peak Found	Not Found	High	Not Found	Peak Found	1
FALSE	High	Master Protein	MMAR_2777	fbpB secreted antigen 85-B FbpB |326 AA	lipid metabolism	0	52	16	101	15	325	34.4	5.6	375.6	16	0	0.227	0.562	9.091	7.025	0.792892	0.611231	116.56	73.91	27.33	0	3.53052e+08	1.85861e+08	2.3868e+08	4.39221e+07	44.13	32.64	58.74	154.87	High	Not Found	High	Not Found	Peak Found	High	Not Found	Not Found	High	High	High	Peak Found	Peak Found	High	1
FALSE	High	Master Protein	MMAR_2779	conserved hypothetical protein|381 AA	conserved hypotheticals	0.02	5	1	1	1	380	39.6	4.91	3.66	1	0	0.01	0.533	0.01	0.01	0.778541	2.17235e-17	0	3948.54	0	0	2.40356e+07		586358	4.02044e+06			49.72		Peak Found	Peak Found	Not Found	Peak Found	High	Peak Found	Not Found	High	Peak Found	High	Not Found	Not Found	Not Found	Peak Found	1
FALSE	High	Master Protein	MMAR_2784	conserved hypothetical membrane protein|135 AA	cell wall and cell processes	0.003	14	1	2	1	134	13.9	4.5	8.09	1	0	0.01	0.076		0.01	0.174835	2.17235e-17	0	557.38		0	2.51081e+07		1.78941e+07				99.52		Peak Found	Peak Found	Peak Found	Peak Found	High	Not Found	Not Found	Peak Found	High	High	Not Found	Not Found	Not Found	Not Found	1
FALSE	High	Master Protein	MMAR_2786	conserved secreted protein|73 AA	cell wall and cell processes	0.006	31	2	3	2	72	7.4	4.54	6.75	2	0	0.01	37.833	0.01	0.01	0.0860446	2.17235e-17	0	148.22	0	0	5.05112e+06		3.84509e+06	8.68477e+06	108.42		64.08		High	Not Found	Not Found	Not Found	Peak Found	Not Found	Not Found	Not Found	High	Not Found	High	Not Found	Not Found	Peak Found	1
FALSE	High	Master Protein	MMAR_2791	conserved protein|304 AA	conserved hypotheticals	0.014	9	2	2	2	303	33	4.88	3.97	2	0	0.01	0.01	0.01	0.01	2.62555e-17	2.17235e-17	0	0	0	0	5.36561e+06		1.10966e+06	1.5446e+07			46.92		Not Found	Not Found	Not Found	Not Found	Peak Found	Not Found	Not Found	Not Found	Peak Found	High	Not Found	Not Found	Not Found	High	1
FALSE	High	Master Protein	MMAR_2801	aao D-AMINO acid oxidase Aao|328 AA	intermediary metabolism and respiration	0.007	7	2	2	2	327	35.1	5.22	5.39	2	0	0.01	0.175	0.01	3.777	0.39843	0.844495	0	1290.46	0	0.53	3.50543e+06		1.24763e+06	4.36415e+06			118.6	115	Not Found	Peak Found	Peak Found	Peak Found	Peak Found	Peak Found	Not Found	Not Found	Not Found	High	Peak Found	Not Found	Peak Found	High	1
FALSE	High	Master Protein	MMAR_2802	conserved membrane protein|173 AA	cell wall and cell processes	0	50	15	74	15	172	17.3	5.87	268.98	15	0	2.142	9.956	1.721	3.281	0.373911	0.841621	57.22	145.92	129.25	100.76	5.59931e+08	5.19351e+08	1.97353e+08	1.28877e+08	20.04	19.13	68.85	82.75	High	Peak Found	High	High	High	High	High	High	High	High	High	Peak Found	Peak Found	High	1
FALSE	High	Master Protein	MMAR_2813	dehydrogenase|527 AA	intermediary metabolism and respiration	0.043	4	1	1	1	526	56.4	6.18	2.69	1	0		0.01	0.01	0.01	2.62555e-17	2.17235e-17		0	0	0			759389	3.80687e+07			2.02		Not Found	Not Found	Not Found	Not Found	Not Found	Not Found	Not Found	Not Found	Peak Found	Not Found	Peak Found	Not Found	High	Not Found	1
FALSE	High	Master Protein	MMAR_2814	fadB5 oxidoreductase FadB5|335 AA	lipid metabolism	0.036	6	1	1	1	334	35.4	8.38	2.89	1	0																			Not Found	Not Found	Not Found	Not Found	Not Found	Not Found	Not Found	Not Found	High	Not Found	Not Found	Not Found	Not Found	Not Found	1
FALSE	High	Master Protein	MMAR_2821	aceAb isocitrate lyase AceAb|763 AA	intermediary metabolism and respiration	0	37	27	38	27	762	85.2	5.71	100.36	27	0	9.665	2.016	4.518	1.237	0.913052	0.940738	0	2.26	127.65	115.61	6.37864e+07	6.04046e+07	2.35635e+07	7.74833e+06	62.36	33.58	54.19	165.96	High	Peak Found	Peak Found	Peak Found	Peak Found	Peak Found	Peak Found	Peak Found	High	High	Peak Found	Peak Found	High	High	1
FALSE	High	Master Protein	MMAR_2827	conserved lipoprotein|432 AA	cell wall and cell processes	0.049	6	1	1	1	431	45.9	4.73	2.52	1	0	0.01	100	0.01	100	2.62555e-17	2.17235e-17	0	0	0	0	1.69122e+06			2.90513e+07					Not Found	Not Found	Not Found	Not Found	Peak Found	Not Found	Not Found	Not Found	Not Found	Not Found	Not Found	High	Not Found	Not Found	1
FALSE	High	Master Protein	MMAR_2835	fadD31 acyl-CoA ligase FadD31 |625 AA	lipid metabolism	0.008	3	2	2	2	624	66.3	5.59	4.3	2	0	0.335	100	0.201	100	2.62555e-17	2.17235e-17	32.75	0	40.68	0	1.06684e+07	8.18193e+06	296543	5.17546e+07	73.38	32.71		30.01	Not Found	Not Found	Not Found	Not Found	Not Found	Not Found	Not Found	Not Found	Peak Found	Not Found	Not Found	Peak Found	Peak Found	High	1
FALSE	High	Master Protein	MMAR_2837	hypothetical protein|202 AA	unknown	0.019	7	1	2	1	201	20.6	4.82	3.72	1	0		0.01	0.01	0.01	2.62555e-17	2.17235e-17		0	0	0			1.54373e+06	1.98625e+07			3.82		Not Found	Not Found	Not Found	Not Found	Not Found	Not Found	Not Found	Not Found	Peak Found	High	Peak Found	Not Found	Not Found	High	1
FALSE	High	Master Protein	MMAR_2838	hypothetical protein|178 AA	unknown	0.003	11	1	2	1	177	18.6	8.63	8.63	1	0	0.01	3.955	0.01	0.299	0.674916	0.623947	0	314.14	0	147.82	1.57238e+06		397588	65695.3	94.63		84.24	171.09	Peak Found	Not Found	Not Found	Peak Found	Peak Found	Not Found	Not Found	Not Found	Peak Found	High	Not Found	Peak Found	Peak Found	Peak Found	1
FALSE	High	Master Protein	MMAR_2839	immunogenic protein Mpt63|160 AA	cell wall and cell processes	0	68	6	24	6	159	16.4	5.31	90.26	6	0	0.327	4.598	100	0.01	0.642859	2.17235e-17	40.84	60.68	0	0	5.26358e+07	1.65891e+07	5.03e+07	1.07301e+08	113.35	29.07	102.53		High	High	Peak Found	Peak Found	Peak Found	Not Found	Not Found	Not Found	High	High	High	Not Found	Not Found	High	1
FALSE	High	Master Protein	MMAR_2840	arylsulfatase AtsD_2|776 AA	intermediary metabolism and respiration	0	9	7	9	7	775	85.3	5.15	22.87	7	0	100	1.036	3.577	18.621	0.946843	0.38491	0	146.82	154.95	384.3	1.35452e+07	2.38184e+07	1.19343e+06	3.43189e+06	140.8	18.87	83.39	160.42	Peak Found	Peak Found	Peak Found	Peak Found	Peak Found	Not Found	Not Found	Not Found	Peak Found	High	Peak Found	Peak Found	Peak Found	High	1
FALSE	High	Master Protein	MMAR_2847	hypothetical protein|138 AA	unknown	0	61	6	7	6	137	15.1	6.35	24.87	6	0	0.179	12.862	5.099	0.493	0.293172	0.692404	76.4	566.83	131.37	3650.09	3.6971e+07	4.83509e+06	521047	3.62886e+06	122.44	49.44	149.11	80.65	Peak Found	Not Found	Not Found	Peak Found	Peak Found	Peak Found	Not Found	Not Found	Peak Found	High	Peak Found	Peak Found	Not Found	Peak Found	1
FALSE	High	Master Protein	MMAR_2848	conserved hypothetical protein|258 AA	conserved hypotheticals	0.117	3	1	1	1	257	28.8	9.45	1.69	1	0		0.01	0.01	15.465	2.62555e-17	0.397754		0	0	467.89			583788	9.75475e+06				135.74	Not Found	Not Found	Peak Found	Peak Found	Peak Found	Peak Found	Peak Found	Not Found	Peak Found	Not Found	Not Found	Peak Found	Not Found	High	1
FALSE	High	Master Protein	MMAR_2849	short-chain type dehydrogenase/reductase|256 AA	intermediary metabolism and respiration	0.006	10	2	3	2	255	26.8	5.38	6.75	2	0	1.185	100	2.963	100	2.62555e-17	2.17235e-17	147.01	0	147.76	0	3.4001e+06	1.8215e+07	378209	1.80145e+07	119.43	21.68		124.8	Peak Found	High	Not Found	Not Found	Peak Found	Not Found	Not Found	Not Found	Not Found	High	Not Found	Peak Found	Not Found	High	1
FALSE	High	Master Protein	MMAR_2860	tpx thiol peroxidase Tpx|166 AA	intermediary metabolism and respiration	0	86	11	27	11	165	16.9	4.6	90.82	11	0	2.584	0.23	0.462	3.15	0.482717	0.851346	0	219.11	14.06	98.4	2.07019e+07	2.52249e+07	3.20211e+07	3.92648e+07	81.54	98.19	41.78	134	Peak Found	High	High	Peak Found	Not Found	High	High	Not Found	High	High	High	Peak Found	Peak Found	High	1
FALSE	High	Master Protein	MMAR_2874	conserved hypothetical protein|140 AA	conserved hypotheticals	0.008	19	1	1	1	139	15.4	9.11	4.71	1	0	0.01	100	0.01	100	2.62555e-17	2.17235e-17	0	0	0	0	1.69042e+07			6.61504e+07					Not Found	Peak Found	Not Found	Not Found	Not Found	Not Found	Not Found	Not Found	Not Found	Not Found	Not Found	High	Not Found	Not Found	1
FALSE	High	Master Protein	MMAR_2877	cyp278A1 cytochrome P450 278A1 Cyp278A1|428 AA	information pathways	0	26	12	14	12	427	47.1	5.21	35.77	12	0	0.01	1.19	0.01	0.351	0.983287	0.627041	0	27.46	0	91.78	8.27208e+06		5.24242e+06	1.23071e+07	101.41		103.2	141.2	Peak Found	Peak Found	Not Found	Not Found	Not Found	Not Found	Not Found	Not Found	Peak Found	Peak Found	Peak Found	Peak Found	Not Found	High	1
FALSE	High	Master Protein	MMAR_2878	conserved hypothetical protein|139 AA	conserved hypotheticals	0.048	13	1	1	1	138	15.8	5.53	2.56	1	0			0.01	100		2.17235e-17			0	0				5.99527e+06					Not Found	Peak Found	Not Found	Not Found	Not Found	Not Found	Not Found	Not Found	Not Found	Not Found	Not Found	Not Found	Not Found	High	1
FALSE	High	Master Protein	MMAR_2891	conserved hypothetical secreted protein|123 AA	cell wall and cell processes	0	38	5	22	5	122	13.2	6.27	93.13	5	0		1.654	17.183	0.134	0.936193	0.370781		387.93	418.67	146.85	7.81731e+07	7.13046e+06	9.73664e+07	2.60927e+07	15.7	31.41	27.43	106.03	High	Peak Found	Not Found	Not Found	High	Not Found	Not Found	Not Found	High	High	High	Peak Found	Not Found	Peak Found	1
FALSE	High	Master Protein	MMAR_2893	hypothetical protein|93 AA	unknown	0.008	20	1	1	1	92	10.7	8.63	4.29	1	0																			Not Found	Not Found	Not Found	Not Found	Not Found	Not Found	Not Found	Not Found	Not Found	High	Not Found	Not Found	Not Found	Not Found	1
FALSE	High	Master Protein	MMAR_2894	PE family protein|231 AA	PE/PPE	0.002	1	2	6	2	2754	270.5	4.41	17.4	2	0	0.01	0.01	0.01	0.139	2.62555e-17	0.380507	0	0	0	103.35	1.70625e+07		2.2989e+07	1.28182e+06			45.13	152.55	Not Found	Not Found	Not Found	Not Found	Not Found	Not Found	Not Found	Not Found	High	High	High	Peak Found	Peak Found	Peak Found	1
FALSE	High	Master Protein	MMAR_2902	beta-1,3-glucanase precursor|278 AA	intermediary metabolism and respiration	0	41	11	32	11	277	31	5.68	82.85	11	0	7.429	3.349	5.52	1.708	0.75616	0.971057	141.19	47.79	1338.78	147.39	9.3611e+07	1.3195e+08	3.31251e+07	4.23028e+07	54.27	9.22	19.79	112.46	High	Peak Found	Peak Found	Peak Found	High	Peak Found	Peak Found	Peak Found	High	High	High	Peak Found	Not Found	High	1
FALSE	High	Master Protein	MMAR_2903	conserved hypothetical NADP-dependent oxidoreductase|338 AA	intermediary metabolism and respiration	0.071	3	1	1	1	337	35.3	4.89	1.99	1	0	0.01	100	0.01	100	2.62555e-17	2.17235e-17	0	0	0	0	1.40634e+06			2.23339e+07					Not Found	Peak Found	Not Found	Not Found	Not Found	Not Found	Not Found	Not Found	Not Found	Not Found	Not Found	Not Found	Not Found	High	1
FALSE	High	Master Protein	MMAR_2908	cutinase precursor |232 AA	cell wall and cell processes	0	44	6	16	6	231	23.9	5.26	48.39	6	0	0.01	0.028	0.01	0.01	0.0448151	2.17235e-17	0	147.95	0	0	8.25341e+07		3.18584e+07	2.77769e+07	46.43		69.98		High	Not Found	Not Found	Not Found	Not Found	Not Found	Not Found	Not Found	High	High	High	Not Found	Not Found	Peak Found	1
FALSE	High	Master Protein	MMAR_2914	katG catalase-peroxidase-peroxynitritase T KatG|744 AA	virulence, detoxification, adaptation	0	42	27	61	27	743	81	5.11	175.43	27	0	2.438	2.002	0.744	3.465	0.915064	0.82532	128.41	139.99	993.7	89.45	2.94684e+08	6.00133e+07	5.67997e+07	5.88872e+07	61.05	21.54	24.85	155.38	High	High	Peak Found	Peak Found	High	Peak Found	Peak Found	Peak Found	High	High	High	Peak Found	Peak Found	High	1
FALSE	High	Master Protein	MMAR_2921	conserved hypothetical protein|93 AA	conserved hypotheticals	0.002	50	4	5	4	92	9.8	7.08	14.44	4	0	0.01	0.658	0.01	0.255	0.923542	0.548986	0	4874.2	0	1890.45	201597		1.56346e+06	1.38747e+07	141.26		108.12	32.91	High	Peak Found	Not Found	Not Found	Not Found	Not Found	Not Found	Not Found	High	Peak Found	Peak Found	Not Found	Peak Found	Peak Found	1
FALSE	High	Master Protein	MMAR_2926	glycine/D-amino acid oxidase|367 AA	intermediary metabolism and respiration	0.003	11	2	3	2	366	38.3	7.09	8.71	2	0	4.914	100	100	100	2.62555e-17	2.17235e-17	126.62	0	0	0	3.71736e+07	8.1485e+07		3.91367e+06	111.37	73.07			Peak Found	Not Found	Peak Found	Peak Found	High	Peak Found	Not Found	Peak Found	Not Found	Not Found	Not Found	Peak Found	Not Found	Not Found	1
FALSE	High	Master Protein	MMAR_2929	conserved hypothetical secreted protein|108 AA	cell wall and cell processes	0	70	15	279	15	107	11	4.75	965.74	15	0	0.349	72.506	15.46	0.358	0.0314427	0.631667	37.8	25.11	10.31	108.67	1.48608e+10	9.89462e+08	2.84106e+09	2.63358e+07	61.27	6.69	21.81	160.89	High	Peak Found	Not Found	Not Found	Not Found	Not Found	Not Found	Not Found	High	High	High	Peak Found	Peak Found	High	1
FALSE	High	Master Protein	MMAR_2931	ferredoxin reductase |468 AA	intermediary metabolism and respiration	0.008	9	1	1	1	467	50.4	6.32	4.38	1	0																			Not Found	Not Found	Not Found	Not Found	Not Found	Not Found	Not Found	Not Found	Not Found	Not Found	Not Found	Not Found	High	Not Found	1
FALSE	High	Master Protein	MMAR_2933	PE-PGRS family protein|554 AA	PE/PPE	0.05	2	1	1	1	1874	150.6	4.55	2.49	1	0																			Not Found	Not Found	Not Found	Not Found	Not Found	Not Found	Not Found	Not Found	Not Found	Not Found	Not Found	Not Found	High	Not Found	1
FALSE	High	Master Protein	MMAR_2934	cfp21 cutinase Cfp21|214 AA	cell wall and cell processes	0	84	17	76	17	213	21.4	4.98	293.79	17	0	0.287	71.133	13.41	0.199	0.0324399	0.483971	48.51	60.17	137.43	1471.99	1.78256e+09	1.92134e+08	1.96495e+08	8.31986e+07	68.65	48.66	38.71	137.01	High	Peak Found	Peak Found	Peak Found	High	Peak Found	High	Peak Found	High	High	High	Not Found	Peak Found	Peak Found	1
FALSE	High	Master Protein	MMAR_2936	fatty-acid-CoA ligase FadD9_1|1181 AA	lipid metabolism	0.103	1	1	1	1	1180	128.7	7.33	1.73	1	0																			Not Found	Not Found	Not Found	Not Found	Not Found	Not Found	Not Found	Not Found	Not Found	Not Found	Not Found	Not Found	Not Found	Not Found	1
FALSE	High	Master Protein	MMAR_2937	conserved protein|183 AA	conserved hypotheticals	0	40	8	11	8	182	19.5	5.15	26.97	8	0	0.01	3.264	0.01	12.49	0.764863	0.464001	0	492.25	0	64.5	4.66621e+07		5.2453e+06	4.17136e+07	63.16		37.06	117.45	High	Not Found	Peak Found	Not Found	Peak Found	Not Found	Peak Found	Peak Found	High	High	High	Peak Found	Peak Found	High	1
FALSE	High	Master Protein	MMAR_2949	conserved hypothetical secreted protein|186 AA	cell wall and cell processes	0	62	11	137	11	185	18.2	7.85	437.79	11	0	0.504	0.06	13.046	0.025	0.131081	0.0694694	8.42	143.32	95.35	134.85	1.23116e+09	4.19446e+08	2.75255e+09	9.91768e+06	25.32	7.37	39.07	168.22	High	Peak Found	High	High	High	High	High	High	High	High	High	Peak Found	Peak Found	High	1
FALSE	High	Master Protein	MMAR_2950	oxidoreductase|324 AA	intermediary metabolism and respiration	0.01	8	2	2	2	323	33.9	9.11	4.23	2	0	0.01	2.466	0.01	1.63	0.866137	0.982753	0	900.05	0	147.35	4.19302e+06		1.70059e+06	1.73478e+07	140.21		30.72	118.79	Peak Found	Not Found	Not Found	Not Found	Not Found	Not Found	Not Found	Not Found	Peak Found	Peak Found	Not Found	High	Not Found	Peak Found	1
FALSE	High	Master Protein	MMAR_2951	chitinase/cellulase|143 AA	cell wall and cell processes	0	56	5	54	5	142	15.3	9.11	158.65	5	0	0.399	0.605	70.355	0.109	0.816838	0.312718	5.99	139.69	0	125.88	3.874e+08	3.95749e+07	1.05424e+09	3.51768e+07	52.8	7.29	67	172.18	High	Peak Found	Peak Found	Peak Found	High	Peak Found	High	High	High	High	High	High	High	High	1
FALSE	High	Master Protein	MMAR_2953	conserved hypothetical secreted protein|276 AA	cell wall and cell processes	0	41	9	16	9	275	29	10.04	48.72	9	0	0.01	0.102	0.01	8.082	0.23548	0.578906	0	143.12	0	138.35	4.72658e+06	3.54277e+06	5.57864e+06	4.98642e+07	42.9		69.28	58.39	Peak Found	Peak Found	Not Found	Not Found	Peak Found	Not Found	Peak Found	Not Found	High	High	High	High	High	Peak Found	1
FALSE	High	Master Protein	MMAR_2958	mimD macrophage infection protein, MimD|732 AA	conserved hypotheticals	0.08	2	1	1	1	731	83.1	5.19	1.86	1	0																			Not Found	Not Found	Not Found	Not Found	Not Found	Not Found	Not Found	Not Found	Not Found	Not Found	Not Found	High	Not Found	Not Found	1
FALSE	High	Master Protein	MMAR_2969	PE-PGRS family protein|676 AA	PE/PPE	0	17	4	9	4	393	38.4	4.64	39.87	4	0	0.085	1.282	0.197	2.835	1	0.876459	147.16	748.26	119.08	161.03	1.39519e+08	6.46595e+06	2.68572e+06	1.30048e+07	96.69	67.52	82.88	118.39	Peak Found	Not Found	Not Found	Not Found	High	Not Found	Not Found	Not Found	High	High	Peak Found	High	High	Peak Found	1
FALSE	High	Master Protein	MMAR_2970	PE-PGRS family protein|610 AA	PE/PPE	0	15	7	15	7	654	62.4	3.94	45.84	7	0	0.864	81.955	100	0.261	0.0255881	0.555717	100.42	29.7	0	1934.17	8.79526e+07	4.28234e+07	843774	2.04506e+07	42.61	40.71	76.13		High	High	High	High	Peak Found	High	High	Peak Found	Not Found	Peak Found	Peak Found	Not Found	Not Found	Peak Found	1
FALSE	High	Master Protein	MMAR_2973	PE-PGRS family protein|444 AA	PE/PPE	0.068	2	1	1	1	772	63.3	3.68	2.05	1	0																			High	High	High	High	Peak Found	High	High	High	Not Found	Not Found	Not Found	Not Found	Not Found	Not Found	1
FALSE	High	Master Protein	MMAR_2981	20-beta-hydroxysteroid dehydrogenase FabG3_1|261 AA	lipid metabolism	0.062	5	1	1	1	260	27.1	5.07	2.14	1	0	0.01	0.026		0.01	0.0398401	2.17235e-17	0	165.62		0	9.81306e+06		6.9835e+07				87.17		Peak Found	Peak Found	Peak Found	Peak Found	Peak Found	Peak Found	Peak Found	Peak Found	High	Peak Found	Not Found	Not Found	Not Found	Not Found	1
FALSE	High	Master Protein	MMAR_2991	molecular chaperone (small heat shock protein)|150 AA	virulence, detoxification, adaptation	0.002	32	4	4	4	149	16.5	5.26	11.48	4	0	0.66	0.01	100	0.01	2.62555e-17	2.17235e-17	147.28	0	0	0	2.22995e+07	6.12255e+06	1.43292e+06	1.02501e+07	90.68	39.02	76.92		Not Found	Not Found	Not Found	Not Found	Not Found	Not Found	Not Found	Not Found	High	High	Peak Found	Not Found	Not Found	Peak Found	1
FALSE	High	Master Protein	MMAR_2993	conserved membrane protein|296 AA	conserved hypotheticals	0.003	15	3	3	3	295	31.2	5.25	7.8	3	0	0.01	0.043	0.01	0.263	0.159501	0.556276	0	297.62	0	1943.31	527290		1.00554e+06	1.53893e+07			124.78		Peak Found	Peak Found	Not Found	Not Found	Peak Found	Not Found	Not Found	Not Found	High	High	Peak Found	Not Found	Not Found	High	1
FALSE	High	Master Protein	MMAR_3006	PPE family protein|397 AA	PE/PPE	0	8	3	8	3	571	49.3	4.02	21.88	3	0	0.874	100	100	0.01	2.62555e-17	2.17235e-17	141.57	0	0	0	5.54876e+07	2.312e+07	1.90425e+06	1.24656e+07	134.23	52.01	74.99		Not Found	Not Found	Not Found	Not Found	Not Found	Not Found	Not Found	Not Found	Peak Found	High	Peak Found	Not Found	Not Found	Peak Found	1
FALSE	High	Master Protein	MMAR_3008	PE-PGRS family protein|640 AA	PE/PPE	0	2	1	7	1	603	51.1	4.21	20.85	1	0	0.01	0.01	0.01	0.01	2.62555e-17	2.17235e-17	0	0	0	0	7.37836e+06		2.93372e+07	2.85022e+07			85.51		Not Found	Not Found	Not Found	Not Found	Not Found	Not Found	Not Found	Not Found	Not Found	Not Found	Not Found	Not Found	Not Found	Not Found	1
FALSE	High	Master Protein	MMAR_3011	sugar-transport ATP-binding protein ABC transporter|357 AA	cell wall and cell processes	0.056	8	1	1	1	356	39.1	6.29	2.44	1	0																			Not Found	High	Not Found	Not Found	Peak Found	Not Found	Not Found	Not Found	Not Found	High	Not Found	Not Found	Not Found	Not Found	1
FALSE	High	Master Protein	MMAR_3021	lppI lipoprotein LppI|227 AA	cell wall and cell processes	0.058	11	1	1	1	226	23	5.06	2.42	1	0																			Not Found	Not Found	Not Found	Not Found	Not Found	Not Found	Not Found	Not Found	Not Found	High	Not Found	Not Found	Not Found	Not Found	1
FALSE	High	Master Protein	MMAR_3025	pks12 polyketide synthase, Pks12|4188 AA	lipid metabolism	0.033	0	1	1	1	4187	434	5.03	3.1	1	0	0.01	100			2.62555e-17		0	0			3.9241e+06				28.84				High	High	High	High	Peak Found	High	High	High	Not Found	Not Found	Not Found	Not Found	Not Found	Not Found	1
FALSE	High	Master Protein	MMAR_3027	conserved hypothetical protein|102 AA	conserved hypotheticals	0	74	5	7	5	101	11.8	5.35	23.78	5	0	0.01	9.496	0.01	15.565	0.390946	0.396428	0	133.53	0	40.71	5.63347e+06		4.09294e+06	2.71261e+07	125.05		46.35	31.32	Peak Found	Peak Found	Peak Found	Not Found	Peak Found	Peak Found	Peak Found	Peak Found	High	High	Peak Found	Peak Found	Peak Found	Peak Found	1
FALSE	High	Master Protein	MMAR_3028	ppm1B C-term polyprenol-monophosphomannose synthase, Ppm1B|269 AA	cell wall and cell processes	0.001	16	3	3	3	268	29.4	7.36	10.23	3	0	0.01	57.705	0.01	4.785	0.045377	0.75689	0	108.67	0	0	3.34059e+07	1.39567e+07	1.7128e+06	4.73068e+06	122.41		71.55	23.85	Peak Found	High	Peak Found	Peak Found	Peak Found	Peak Found	Peak Found	Peak Found	High	Not Found	Peak Found	High	Not Found	Peak Found	1
FALSE	High	Master Protein	MMAR_3033	conserved hypothetical membrane protein|545 AA	cell wall and cell processes	0.003	4	2	3	2	544	56.3	9.52	8.74	2	0	0.01	0.01	0.01	0.01	2.62555e-17	2.17235e-17	0	0	0	0	5.83457e+06		2.1514e+06	2.45853e+06			57.47		Not Found	Peak Found	Not Found	Not Found	Not Found	Not Found	Not Found	Not Found	Peak Found	High	High	Not Found	Not Found	Peak Found	1
FALSE	High	Master Protein	MMAR_3037	cobN cobalamin biosynthesis protein, CobN|1191 AA	intermediary metabolism and respiration	0.007	3	2	3	2	1190	128.3	5.06	5.83	2	0	0.01	1	0.01	2.546	0.936193	0.909234	0	7412.26	0	0	26951684		1.99227e+06	5.07222e+06					Not Found	Peak Found	Not Found	Not Found	Peak Found	Not Found	Not Found	Not Found	Not Found	Not Found	Peak Found	Not Found	Not Found	High	1
FALSE	High	Master Protein	MMAR_3047	conserved hypothetical protein|409 AA	conserved hypotheticals	0.06	3	1	1	1	408	45.5	5.66	2.27	1	0		0.01	0.01	1	2.62555e-17	0.876459		0	0	7412.26			4.09848e+06	1.8291e+07					Not Found	Not Found	Peak Found	Not Found	Not Found	Not Found	Not Found	Peak Found	Peak Found	Not Found	Not Found	Not Found	Not Found	High	1
FALSE	High	Master Protein	MMAR_3049	conserved membrane transport protein, MmpS4_1|144 AA	cell wall and cell processes	0.002	57	4	4	4	143	15.1	5.41	18.01	4	0	0.23	0.988	100	0.01	0.936193	2.17235e-17	0	274.78	0	0	25196960	3.38707e+06	6.43637e+06	1.73778e+06	76.02	26.79	63.97		Peak Found	Peak Found	Not Found	Not Found	Peak Found	Not Found	Not Found	Not Found	Peak Found	High	Peak Found	Not Found	Peak Found	Not Found	1
FALSE	High	Master Protein	MMAR_3050	blaC class a beta-lactamase, BlaC|312 AA	cell wall and cell processes	0	66	21	48	21	311	33.3	5.87	133.36	21	0	0.793	0.747	1.562	0.671	0.881151	0.82532	90.01	119.06	56.28	99.97	5.34949e+07	4.06079e+07	4.5482e+07	3.57396e+07	77.83	39.73	44.9	62.42	High	Peak Found	Peak Found	Peak Found	High	Peak Found	Peak Found	Not Found	High	High	High	Peak Found	Peak Found	Peak Found	1
FALSE	High	Master Protein	MMAR_3075	pepE dipeptidase PepE|376 AA	intermediary metabolism and respiration	0	31	7	8	7	375	39.1	4.96	22.92	7	0	0.01	0.435	0.01	33.439	0.67321	0.215466	0	127.15	0	0	5.63441e+06		734595	1.32052e+07	136.32		56.73	123.41	Peak Found	Not Found	Not Found	Not Found	Not Found	Not Found	Not Found	Not Found	Peak Found	High	Peak Found	Peak Found	High	High	1
FALSE	High	Master Protein	MMAR_3076	5'-3' exonuclease|319 AA	information pathways	0.043	4	1	1	1	318	33.5	4.94	2.66	1	0	0.01	100	0.01	100	2.62555e-17	2.17235e-17	0	0	0	0	9.52984e+06			4.48447e+06				113.32	Not Found	Peak Found	Peak Found	Peak Found	Peak Found	Peak Found	Peak Found	Not Found	Not Found	Not Found	Not Found	High	Not Found	Peak Found	1
FALSE	High	Master Protein	MMAR_3077	conserved membrane protein|255 AA	cell wall and cell processes	0	14	3	6	3	254	26.8	5.1	20.34	3	0		0.01	0.01	29.217	2.62555e-17	0.242995		0	0	148.21	5.97455e+08	1.84655e+07	1.49743e+06	6.95277e+07			32.61	73.32	Not Found	Not Found	Not Found	Not Found	Peak Found	Not Found	Not Found	Not Found	High	High	High	Peak Found	Peak Found	Not Found	1
FALSE	High	Master Protein	MMAR_3081	conserved protein|323 AA	conserved hypotheticals	0.061	5	1	1	1	322	34.5	4.73	2.32	1	0			0.01	100		2.17235e-17			0	0				7.65135e+06					Not Found	Not Found	Not Found	Not Found	Peak Found	Not Found	Not Found	Not Found	Not Found	Not Found	Not Found	Not Found	Not Found	High	1
FALSE	High	Master Protein	MMAR_3083	conserved hypothetical protein|453 AA	conserved hypotheticals	0.007	3	1	2	1	452	51.2	6.8	5.75	1	0	2.856	9.086	3.892	6.667	0.415711	0.645443	147.74	148.1	147.88	105.2	4.5251e+06	1.35127e+07	578370	2.67245e+06	14.86	8.6	6.24	50.48	Peak Found	Peak Found	Not Found	Peak Found	High	Not Found	Not Found	Peak Found	High	Not Found	Peak Found	High	Peak Found	Peak Found	1
FALSE	High	Master Protein	MMAR_3084	prcA proteasome (alpha subunit) PrcA|268 AA	intermediary metabolism and respiration	0.002	10	3	5	3	267	29.2	5.17	11.41	3	0	0.01	0.01	0.01	39.225	2.62555e-17	0.183993	0	0	0	146.51	3.68896e+06		755350	2.65624e+07			90.19	140.6	Not Found	Not Found	Not Found	Not Found	Not Found	Not Found	High	Not Found	High	High	Peak Found	Peak Found	Peak Found	High	1
FALSE	High	Master Protein	MMAR_3085	prcB proteasome (beta subunit) PrcB|290 AA	intermediary metabolism and respiration	0.003	11	2	2	2	289	30.3	5.17	7.39	2	0		0.01	0.01	1	2.62555e-17	0.876459		0	0	7412.26			654600	2.30948e+07					Not Found	Not Found	Not Found	Not Found	Not Found	Not Found	High	High	Not Found	High	Not Found	Not Found	Not Found	High	1
FALSE	High	Master Protein	MMAR_3086	conserved protein|65 AA	conserved hypotheticals	0.005	34	2	2	2	64	6.9	4.22	6.91	2	0		0.01		0.01	2.62555e-17	2.17235e-17		0		0			625243						Not Found	Not Found	Not Found	Not Found	Not Found	Peak Found	Peak Found	Peak Found	Not Found	High	Not Found	Not Found	Not Found	Not Found	1
FALSE	High	Master Protein	MMAR_3090	conserved hypothetical protein|221 AA	conserved hypotheticals	0.006	15	3	3	3	220	24.1	4.53	6.71	3	0			0.01	100		2.17235e-17			0	0				4.06746e+07					Not Found	Peak Found	High	Peak Found	High	High	High	High	Not Found	High	Not Found	Not Found	Not Found	High	1
FALSE	High	Master Protein	MMAR_3091	ATPase|610 AA	intermediary metabolism and respiration	0.003	10	3	3	3	609	67.5	4.93	7.32	3	0	0.01	0.186	0.01	0.01	0.377338	2.17235e-17	0	0	0	0	1.57755e+06		5.1673e+06	2.51654e+07	132.68		64.51		High	Peak Found	Peak Found	Peak Found	Peak Found	Not Found	Not Found	Not Found	High	Peak Found	Peak Found	Not Found	Not Found	Peak Found	1
FALSE	High	Master Protein	MMAR_3105	PE-PGRS family protein|784 AA	PE/PPE	0	3	1	5	1	577	49.1	4.36	20.4	1	0	0.01	0.01	0.01	0.095	2.62555e-17	0.280909	0	0	0	145.33	334795	932053	2.71207e+07	2.57979e+06	121.1		83.82	75.55	Peak Found	Not Found	Not Found	Not Found	Not Found	Not Found	Not Found	Not Found	High	High	High	Peak Found	Peak Found	Peak Found	1
FALSE	High	Master Protein	MMAR_3110	mshC cysteinyl-tRNA synthetase, MshC|412 AA	information pathways	0.002	11	4	5	4	411	44.7	5.48	11.01	4	0	0.01	0.01	0.01	0.542	2.62555e-17	0.755911	0	0	0	4017.25	6.31095e+06		914354	3.86597e+07			26.45		Not Found	Not Found	Not Found	Not Found	Not Found	Not Found	Not Found	Not Found	Not Found	Peak Found	High	Not Found	Not Found	High	1
FALSE	High	Master Protein	MMAR_3122	conserved protein|176 AA	conserved hypotheticals	0	39	6	17	6	175	18.3	4.84	47.46	6	0	0.295	4.3	2.94	23.15	0.671137	0.291312	101.47	87.79	0	108.48	9.03929e+07	2.62443e+07	6.24106e+06	1.48046e+08	89.04	36.74	73.01	31.6	Peak Found	Peak Found	Not Found	Not Found	Peak Found	Not Found	Not Found	Not Found	High	High	High	Peak Found	Peak Found	High	1
FALSE	High	Master Protein	MMAR_3123	conserved protein|452 AA	intermediary metabolism and respiration	0.072	2	1	1	1	451	48.8	5.08	2	1	0	0.01	100			2.62555e-17		0	0			3.11329e+07								Not Found	Not Found	Not Found	Not Found	Peak Found	Not Found	Not Found	Not Found	Not Found	Not Found	Not Found	Not Found	Not Found	Not Found	1
FALSE	High	Master Protein	MMAR_3150	zinc-containing alcohol dehydrogenase NAD-dependent|369 AA	intermediary metabolism and respiration	0.063	2	1	1	1	368	38.6	5	2.14	1	0	0.01	100	0.01	100	2.62555e-17	2.17235e-17	0	0	0	0	1.15242e+06			4.55e+06	12.96			108.05	Peak Found	High	High	High	High	High	High	High	Not Found	Not Found	Not Found	Peak Found	Peak Found	High	1
FALSE	High	Master Protein	MMAR_3173	mbtH conserved protein MbtH|77 AA	lipid metabolism	0.007	12	1	3	1	76	8.7	4.54	6.34	1	0		0.01	0.01	0.385	2.62555e-17	0.609385		0	0	145.78			1.57695e+06	5.69707e+06			71.6	123.52	Not Found	Not Found	Not Found	Not Found	Not Found	Not Found	Not Found	Not Found	High	High	Peak Found	Peak Found	Not Found	Peak Found	1
FALSE	High	Master Protein	MMAR_3176	non-ribosomal peptide synthetase|6888 AA	intermediary metabolism and respiration	0.043	1	1	1	1	6887	741.3	5.16	2.75	1	0	0.01	1		0.01	0.936193	2.17235e-17	0	7412.26		0	11428687		959954						Not Found	Not Found	Not Found	Not Found	Not Found	Not Found	Not Found	Not Found	High	Not Found	Not Found	Not Found	Not Found	Not Found	1
FALSE	High	Master Protein	MMAR_3185	wag31 conserved secreted antigen Wag31|265 AA	cell wall and cell processes	0.002	17	4	6	4	264	28.7	4.81	17.48	4	0	0.01	0.194	1	0.01	0.423632	2.17235e-17	0	1436.64	7412.26	0	1.0344e+07	134646	2.12425e+06	1.39626e+07	137.19		41.31		Not Found	High	Not Found	Not Found	Not Found	Not Found	Not Found	Not Found	High	High	High	Not Found	Not Found	Peak Found	1
FALSE	High	Master Protein	MMAR_3188	conserved protein|262 AA	conserved hypotheticals	0.08	4	1	1	1	261	28.2	8.7	1.85	1	0																			Not Found	Not Found	Not Found	Not Found	Peak Found	Not Found	Not Found	Not Found	Not Found	Not Found	Not Found	High	Not Found	Not Found	1
FALSE	High	Master Protein	MMAR_3189	yfiH conserved membrane protein YfiH|263 AA	cell wall and cell processes	0.074	8	1	1	1	262	27.2	9.39	1.94	1	0																			Not Found	High	Not Found	Not Found	Not Found	Not Found	Not Found	Not Found	Not Found	Not Found	Not Found	Not Found	Not Found	Not Found	1
FALSE	High	Master Protein	MMAR_3191	ftsQ cell division protein FtsQ|319 AA	cell wall and cell processes	0.002	11	3	4	3	318	34	5.24	11.47	3	0	0.022	0.571	100	0.01	0.772955	2.17235e-17	131.54	29.21	0	0	4.28489e+06	109577	3.61252e+06	2.27531e+06	143.59	36.92	36.53		High	High	Peak Found	Peak Found	Peak Found	Peak Found	Peak Found	Peak Found	High	High	Peak Found	Not Found	Not Found	Peak Found	1
FALSE	High	Master Protein	MMAR_3198	murE UDP-N-acetylmuramoylalanyl-D-glutamate-2,6- diaminopimelate ligase MurE|522 AA	cell wall and cell processes	0.116	2	1	1	1	521	53.2	5.69	1.69	1	0	0.01	0.66	0.01	0.01	0.851719	2.17235e-17	0	4887.78	0	0	2.58252e+07		757245	8.51071e+06			33.73		Not Found	Not Found	Not Found	Not Found	Not Found	Not Found	Not Found	Not Found	Peak Found	Peak Found	Not Found	Not Found	Not Found	High	1
FALSE	High	Master Protein	MMAR_3200	pbpB penicillin-binding membrane protein PbpB|692 AA	cell wall and cell processes	0.103	1	1	1	1	691	74.1	9.57	1.74	1	0	0.01	100	0.01	9.188	2.62555e-17	0.578572	0	0	0	186.74	1.95511e+07		625940	5.75141e+06	139.31		53.21	81.6	Not Found	Not Found	Not Found	Not Found	Not Found	Not Found	Not Found	Not Found	Peak Found	Not Found	High	Peak Found	Not Found	Peak Found	1
FALSE	High	Master Protein	MMAR_3201	conserved proline rich membrane protein|426 AA	cell wall and cell processes	0.007	2	1	3	1	425	43.3	11.31	5.93	1	0	0.01	0.01	0.01	0.01	2.62555e-17	2.17235e-17	0	0	0	0	1.3464e+07		1.50881e+06	2.47716e+06			40.26		Not Found	Not Found	Not Found	Not Found	Peak Found	Not Found	Not Found	Not Found	High	High	High	Not Found	Not Found	Peak Found	1
FALSE	High	Master Protein	MMAR_3203	conserved protein|152 AA	conserved hypotheticals	0.003	18	2	3	2	151	16.6	6.09	7.5	2	0	100	0.063	100	0.01	0.230747	2.17235e-17	0	453.28	0	0	690400	2.31073e+07	1.27487e+06	145828		41.15	43.65		Peak Found	Peak Found	Not Found	Not Found	Peak Found	Not Found	Not Found	Not Found	Peak Found	High	Not Found	Not Found	Not Found	Peak Found	1
FALSE	High	Master Protein	MMAR_3207	conserved protein|299 AA	conserved hypotheticals	0.002	11	4	5	4	298	32.8	5.06	12.82	4	0	0.01	0.01	0.01	0.372	2.62555e-17	0.643253	0	0	0	2759.18	4.57267e+07		440439	5.17622e+07			25.43		Not Found	Not Found	Not Found	Not Found	Peak Found	Not Found	Not Found	Not Found	Peak Found	High	Peak Found	Not Found	Not Found	High	1
FALSE	High	Master Protein	MMAR_3210	conserved regulatory protein|135 AA	regulatory proteins	0.002	40	3	5	3	134	14.6	6.27	14.68	3	0	0.01	0.606	0.01	0.01	0.816838	2.17235e-17	0	4489.23	0	0	2.53319e+07		2.35984e+06	1.24958e+07	128.77		73.12		Peak Found	Peak Found	Not Found	Not Found	Not Found	Not Found	Not Found	Peak Found	High	High	High	Not Found	Not Found	High	1
FALSE	High	Master Protein	MMAR_3229	conserved protein|145 AA	conserved hypotheticals	0	44	5	10	5	144	16.2	4.75	25.89	5	0	0.01	2.943	0.933	0.01	0.790265	2.17235e-17	0	146.62	0	0	8.75083e+06	5.25343e+06	1.12303e+07	4.6396e+07	153.63		12.97		Peak Found	Peak Found	Not Found	Not Found	Peak Found	Not Found	Not Found	Not Found	High	High	High	Not Found	Not Found	High	1
FALSE	High	Master Protein	MMAR_3230	conserved hypothetical protein|130 AA	conserved hypotheticals	0.043	14	1	1	1	129	14.4	7.52	2.7	1	0																			Not Found	Peak Found	Not Found	Not Found	Not Found	Not Found	Not Found	Not Found	High	Not Found	Not Found	Not Found	Not Found	Not Found	1
FALSE	High	Master Protein	MMAR_3231	fadD15 long-chain-fatty-acid-CoA ligase FadD15 |601 AA	lipid metabolism	0.002	10	4	5	1	600	64.7	5.83	14.75	4	0																			Not Found	Not Found	Not Found	Not Found	Not Found	Not Found	Not Found	Not Found	High	Not Found	High	Not Found	Not Found	Not Found	1
FALSE	High	Master Protein	MMAR_3233	conserved hypothetical secreted protein|286 AA	cell wall and cell processes	0.048	4	1	1	1	285	30.3	6.42	2.54	1	0																			Not Found	Not Found	Not Found	Not Found	Peak Found	Not Found	Not Found	Not Found	Not Found	Not Found	Not Found	Not Found	Not Found	Not Found	1
FALSE	High	Master Protein	MMAR_3234	conserved hypothetical secreted protein|387 AA	cell wall and cell processes	0.002	11	3	4	3	386	39.3	6.02	12.07	3	0	37.356	0.026	3.583	1.299	0.0401628	0.956821	170.75	141.63	70.87	156.81	794463	1.20971e+07	1.09011e+07	4.45196e+06	105.16	21.95	138.78	144.51	High	Peak Found	High	High	High	High	High	High	High	High	High	Peak Found	Peak Found	Peak Found	1
FALSE	High	Master Protein	MMAR_3236	trpD anthranilate phosphoribosyltransferase TrpD|368 AA	intermediary metabolism and respiration	0.002	17	4	5	4	367	37.8	5.38	15.76	4	0	100	1	15.394	26.069	0.950772	0.264927	0	7412.26	470.14	265.03	897192	2.02032e+07	2.43693e+06	8.70968e+06		28.37		99.84	Not Found	High	Not Found	Not Found	Not Found	Not Found	Not Found	Not Found	High	High	Not Found	High	Not Found	Peak Found	1
FALSE	High	Master Protein	MMAR_3238	qcrC ubiquinol-cytochrome C reductase QcrC |302 AA	intermediary metabolism and respiration	0.002	14	2	3	2	301	31.5	9.92	14.19	2	0	0.01	1		0.01	0.950772	2.17235e-17	0	7412.26		0	2.92858e+06		1.21748e+06						Peak Found	High	Peak Found	Peak Found	High	Peak Found	Peak Found	Peak Found	Not Found	High	High	Not Found	Not Found	Not Found	1
FALSE	High	Master Protein	MMAR_3239	qcrA Rieske iron-sulfur protein QcrA|395 AA	intermediary metabolism and respiration	0.002	12	3	3	3	394	43.1	6.55	12.21	3	0	0.01	0.01	0.01	1	2.62555e-17	0.876459	0	0	0	7412.26	184745		494515	2.0234e+07			127.35	28.6	Peak Found	High	Peak Found	Peak Found	High	Peak Found	Peak Found	Peak Found	Not Found	High	Peak Found	Peak Found	Not Found	Peak Found	1
FALSE	High	Master Protein	MMAR_3244	ctaC transmembrane cytochrome C oxidase (subunit II) CtaC|368 AA	intermediary metabolism and respiration	0	14	5	10	5	367	40.6	6.7	36.09	5	0	0.01	0.392		0.01	0.674634	2.17235e-17	0	143.38		0	2.7918e+07	4.66001e+06	1.33901e+07	3.23486e+06	51		41.42		High	Not Found	Not Found	Not Found	Not Found	Not Found	Not Found	Not Found	High	High	Peak Found	Not Found	Not Found	Peak Found	1
FALSE	High	Master Protein	MMAR_3246	cbhK carbohydrate kinase CbhK|325 AA	intermediary metabolism and respiration	0	59	11	22	11	324	34.4	4.83	83.64	11	0	0.997	2.806	0.316	0.526	0.802981	0.747827	299.25	102.55	76.73	3899.08	3.4965e+07	4.37233e+07	1.65978e+07	2.79213e+07	102.06	21.18	39.79	147.39	High	Peak Found	Peak Found	Peak Found	High	Peak Found	Peak Found	High	High	High	High	Peak Found	Peak Found	High	1
FALSE	High	Master Protein	MMAR_3248	conserved protein|119 AA	conserved hypotheticals	0	81	10	21	10	118	12.5	4.46	63.45	10	0	0.01	0.479	0.01	0.748	0.748886	0.855257	0	125.75	0	132.83	6.40968e+07	2.86885e+07	2.33804e+07	3.72732e+07	14.63		9.96	126.27	High	Not Found	Peak Found	Peak Found	Not Found	Not Found	Not Found	Peak Found	High	High	High	Peak Found	Not Found	High	1
FALSE	High	Master Protein	MMAR_3255	ilvE branched-chain amino acid transaminase IlvE|369 AA	intermediary metabolism and respiration	0.002	20	6	8	6	368	39.8	5.26	17.81	6	0	100	0.01	0.218	45.272	2.62555e-17	0.159123	0	0	147.94	96.07	3.98986e+06	4.06826e+06	2.07095e+06	1.08036e+08		121.1	75.56	25.77	Not Found	Not Found	Not Found	Not Found	Not Found	Not Found	Not Found	Not Found	Peak Found	High	High	High	Not Found	High	1
FALSE	High	Master Protein	MMAR_3256	gcvT aminomethyltransferase GcvT |368 AA	intermediary metabolism and respiration	0	20	6	15	6	367	38.6	5.31	46.59	6	0	0.355	15.004	7.628	10.933	0.25434	0.498426	51.18	1.22	99.97	215.11	3.58573e+07	2.30396e+07	3.83052e+06	5.85463e+06	24.02	55.62	25.39	153.18	Peak Found	Peak Found	High	High	High	High	High	High	High	High	High	Peak Found	Peak Found	High	1
FALSE	High	Master Protein	MMAR_3258	pepB leucyl aminopeptidase PepB|520 AA	intermediary metabolism and respiration	0	18	6	6	6	519	53.5	6.48	18.84	6	0	100	0.01	100	0.01	2.62555e-17	2.17235e-17	0	0	0	0	860840	4.18144e+06	4.39694e+06	8.02801e+06		36.92	109.24		Not Found	Not Found	Not Found	Not Found	Not Found	Not Found	Not Found	Not Found	High	High	Peak Found	Peak Found	Not Found	Not Found	1
FALSE	High	Master Protein	MMAR_3260	sucB pyruvate dehydrogenase (E2 component) SucB|589 AA	intermediary metabolism and respiration	0	31	14	27	14	588	60.6	4.79	80.59	14	0	0.273	0.12		13.151	0.276199	0.449438	88.08	146.23		0	5.56474e+07	9.74779e+06	4.28847e+07	6.77844e+06	48.3	38.38	141.19	155.15	High	High	High	High	High	High	High	High	High	High	Peak Found	Peak Found	Peak Found	High	1
FALSE	High	Master Protein	MMAR_3261	conserved hypothetical protein|304 AA	conserved hypotheticals	0.095	5	1	1	1	303	31.8	6.57	1.76	1	0	0.01	1		0.01	0.936193	2.17235e-17	0	7412.26		0	7.9794e+06		544773						Not Found	Not Found	Peak Found	Peak Found	Not Found	Not Found	Peak Found	High	High	Not Found	Not Found	Not Found	Not Found	Not Found	1
FALSE	High	Master Protein	MMAR_3267	conserved transmembrane protein|130 AA	cell wall and cell processes	0.044	11	1	1	1	129	13.8	6.04	2.66	1	0		0.01		0.01	2.62555e-17	2.17235e-17		0		0			499794				75.26		Not Found	Not Found	Not Found	Not Found	Not Found	Peak Found	High	Not Found	High	Peak Found	Peak Found	Not Found	Not Found	Not Found	1
FALSE	High	Master Protein	MMAR_3268	nonribosomal peptide synthetase |9859 AA	lipid metabolism	0.121	0	1	1	1	9858	1069.6	6.28	1.67	1	0																			Not Found	Not Found	Not Found	Not Found	Not Found	Not Found	Not Found	Not Found	Not Found	Not Found	Not Found	Not Found	High	Not Found	1
FALSE	High	Master Protein	MMAR_3278	wrbA multimeric flavodoxin WrbA |251 AA	intermediary metabolism and respiration	0	49	10	13	10	250	27.4	5.35	48.61	10	0	0.01	3.17	100	0.01	0.772955	2.17235e-17	0	0	0	0	2.56473e+07	5.26842e+06	4.10241e+06	9.38283e+07	111.3	93.28	62.73		Peak Found	High	High	High	High	High	High	High	Peak Found	High	Peak Found	Not Found	Not Found	High	1
FALSE	High	Master Protein	MMAR_3280	conserved hypothetical protein|220 AA	conserved hypotheticals	0	42	8	12	8	219	23.2	5.16	30.04	8	0	4.489	0.156	0.829	2.858	0.355803	0.876459	1648.1	1149.74	10.07	50.65	1.17538e+07	1.00861e+07	1.03163e+07	3.12659e+07	87.16	37.21	101.91	63.37	Not Found	Peak Found	High	Peak Found	High	High	Not Found	Not Found	Peak Found	High	High	Peak Found	Peak Found	High	1
FALSE	High	Master Protein	MMAR_3289	glnA1 glutamine synthetase GlnA1|479 AA	intermediary metabolism and respiration	0	47	21	41	21	478	53.4	5.05	141.49	21	0	1.058	1.367	0.891	2.773	0.985749	0.876459	95.87	111.92	125.5	111.24	4.34387e+07	6.09343e+07	2.31447e+07	2.91522e+07	138.79	9.81	86.29	159.26	High	High	Peak Found	Peak Found	Peak Found	Peak Found	Peak Found	Peak Found	High	High	High	High	Peak Found	High	1
FALSE	High	Master Protein	MMAR_3290	PE-PGRS family protein|727 AA	PE/PPE	0.007	4	1	2	1	560	46.9	4.21	5.1	1	0	100		100				0		0			6.30794e+06				19.29			Not Found	Not Found	Not Found	Not Found	Not Found	Not Found	Not Found	Not Found	Not Found	Not Found	Not Found	Not Found	Not Found	Not Found	1
FALSE	High	Master Protein	MMAR_3291	conserved hypothetical protein|287 AA	conserved hypotheticals	0.065	5	1	1	1	286	31.8	5.05	2.09	1	0																			Not Found	Not Found	Peak Found	Peak Found	Not Found	Peak Found	Peak Found	Peak Found	Not Found	Not Found	Not Found	Not Found	Not Found	High	1
FALSE	High	Master Protein	MMAR_3294	glnA2 glutamine synthetase GlnA2|447 AA	intermediary metabolism and respiration	0.001	10	3	4	3	446	49.7	5.43	10.86	3	0	0.01	0.01	0.01	0.01	2.62555e-17	2.17235e-17	0	0	0	0	2.31586e+06		810561	8.0322e+07			63.03		Peak Found	Not Found	Peak Found	Peak Found	Peak Found	Peak Found	Peak Found	Peak Found	Peak Found	High	Peak Found	Not Found	Not Found	High	1
FALSE	High	Master Protein	MMAR_3295	exported protease|527 AA	cell wall and cell processes	0	53	20	33	20	526	55.5	5.4	102.31	20	0	1.004	2.176	9.12	3.719	0.882354	0.805949	282.74	48.29	806.05	29.57	8.16368e+07	2.03377e+07	2.70139e+07	2.38499e+07	146.79	80.08	65.01	123.14	High	Not Found	Not Found	Not Found	High	Not Found	Not Found	Not Found	High	High	High	High	High	Peak Found	1
FALSE	High	Master Protein	MMAR_3297	exported protease|519 AA	cell wall and cell processes	0.036	3	1	1	1	518	55.8	6.61	2.88	1	0	39.861	100	100	1.431	2.62555e-17	0.984935	110.07	0	0	147.22	1.24661e+07	1.01104e+09	674969	1.8769e+06	142.62	40.66	50.31	109.8	Peak Found	Peak Found	Not Found	Not Found	High	Not Found	Not Found	Not Found	Peak Found	High	Not Found	Peak Found	Not Found	Peak Found	1
FALSE	High	Master Protein	MMAR_3298	conserved hypothetical protein|464 AA	intermediary metabolism and respiration	0.007	5	1	1	1	463	49.8	6.11	6.06	1	0	0.01	7.08		0.01	0.485197	2.17235e-17	0	0		0	2.27637e+07		3.21543e+06						Not Found	Not Found	Not Found	Peak Found	Not Found	Peak Found	Peak Found	Peak Found	Not Found	High	Not Found	Not Found	Not Found	Not Found	1
FALSE	High	Master Protein	MMAR_3300	conserved hypothetical membrane protein|171 AA	cell wall and cell processes	0	30	6	10	6	170	17.7	6.37	35.42	6	0	0.804	0.159	100	0.01	0.363086	2.17235e-17	63.23	115.12	0	0	2.74168e+07	2.3509e+07	1.72124e+07	1.2537e+08	75.2	64.05	122.85		High	Peak Found	Peak Found	Not Found	Not Found	Not Found	Not Found	Not Found	High	High	High	Not Found	Not Found	High	1
FALSE	High	Master Protein	MMAR_3301	conserved protein|531 AA	conserved hypotheticals	0.002	10	4	4	4	530	57.7	8.82	12.82	4	0	1.214		0.044	100		2.17235e-17	700.19		309.04	0	684778	1.00143e+06	585847	2.73213e+07	148.96	89.02	61.04	136.36	Peak Found	Peak Found	Not Found	Not Found	Peak Found	Not Found	Not Found	Not Found	High	High	Peak Found	Peak Found	Peak Found	High	1
FALSE	High	Master Protein	MMAR_3303	PE-PGRS family protein|830 AA	PE/PPE	0	16	7	11	7	612	63.4	4.61	25.5	7	0	0.476	1.299	100	0.01	0.999138	2.17235e-17	25.92	92.48	0	0	1.84034e+07	2.86618e+06	1.67935e+07	1.02502e+08	18.03	32.04	34.43		High	High	High	High	Peak Found	High	High	High	High	High	High	Not Found	Not Found	High	1
FALSE	High	Master Protein	MMAR_3304	conserved hypothetical protein|375 AA	conserved hypotheticals	0.06	6	1	1	1	374	40.5	8.18	2.23	1	0																			Not Found	Not Found	Peak Found	Not Found	Not Found	Peak Found	Peak Found	Not Found	Not Found	High	Not Found	Not Found	Not Found	Not Found	1
FALSE	High	Master Protein	MMAR_3314	conserved hypothetical hydrolase|375 AA	conserved hypotheticals	0.113	3	1	1	1	374	42.2	6.33	1.71	1	0																			Not Found	Peak Found	Not Found	Not Found	Peak Found	Not Found	Not Found	Not Found	Not Found	Not Found	Not Found	Not Found	Not Found	High	1
FALSE	High	Master Protein	MMAR_3316	PE-PGRS family protein|966 AA	PE/PPE	0.002	5	1	2	1	438	37.4	4.64	11.04	1	0	76.376	0.282	100	0.01	0.57399	2.17235e-17	45.86	96.11	0	0	1.10268e+06	1.19311e+07	3.25508e+06	2.74148e+06	25.81	133.44	47.62		Peak Found	Not Found	Not Found	Not Found	Not Found	Not Found	Not Found	Not Found	Peak Found	High	High	Peak Found	Not Found	Not Found	1
FALSE	High	Master Protein	MMAR_3326	PE-PGRS family protein|872 AA	PE/PPE	0.06	3	1	1	1	463	47.3	4.74	2.25	1	0	100	0.01	0.519	0.138	2.62555e-17	0.348689	0	0	0	1018.98		2.13199e+06	1.66392e+06	4.10542e+06			35.48		Not Found	Not Found	Not Found	Not Found	Not Found	Not Found	Not Found	Not Found	Peak Found	Not Found	High	Not Found	Not Found	Peak Found	1
FALSE	High	Master Protein	MMAR_3332	conserved protein|149 AA	conserved hypotheticals	0.007	30	2	2	2	148	16	4.44	6.25	2	0	0.01			0.01		2.17235e-17	0			0	5.34698e+07		2.15938e+06						Not Found	Not Found	Not Found	Not Found	Peak Found	Not Found	Not Found	Not Found	Not Found	High	Not Found	Not Found	Not Found	Not Found	1
FALSE	High	Master Protein	MMAR_3333	conserved hypothetical protein|201 AA	cell wall and cell processes	0	29	5	11	5	200	20.8	9.28	34.01	5	0	0.195	0.012	2.03	0.14	0.00980049	0.381734	0	27.82	147.53	123.34	4.60545e+07	3.88254e+06	1.575e+07	7.75065e+06	120.45	63.92	21.74	135.07	Peak Found	Peak Found	Peak Found	High	High	Peak Found	Peak Found	Peak Found	High	High	High	Peak Found	Not Found	Peak Found	1
FALSE	High	Master Protein	MMAR_3334	aceE pyruvate dehydrogenase E1 component AceE|930 AA	intermediary metabolism and respiration	0	7	6	9	6	929	103.3	6.15	19.24	6	0	0.01	0.01	0.01	4.577	2.62555e-17	0.735326	0	0	0	147.94	4.49797e+07		1.28658e+06	2.95814e+07	67.97		57.35	130.64	Not Found	Peak Found	Peak Found	Peak Found	Peak Found	Not Found	Not Found	Not Found	High	High	Peak Found	High	Not Found	High	1
FALSE	High	Master Protein	MMAR_3335	conserved hypothetical protein|437 AA	conserved hypotheticals	0.114	2	1	1	1	436	46.8	5.63	1.7	1	0			0.01	100		2.17235e-17			0	0				1.48883e+07					Not Found	Not Found	Peak Found	High	Peak Found	Peak Found	High	Peak Found	Not Found	Not Found	Not Found	Not Found	Not Found	High	1
FALSE	High	Master Protein	MMAR_3336	fabD malonyl CoA-acyl carrier protein transacylase FabD|303 AA	lipid metabolism	0.007	6	2	2	2	302	31	4.94	4.56	2	0	100	0.01	6.218	0.01	2.62555e-17	2.17235e-17	0	0	1187.63	0	9.63038e+06	1.01006e+07	375512	2.88685e+07		50.7	101.44		Not Found	Not Found	Not Found	Not Found	Not Found	Not Found	Not Found	Not Found	Peak Found	Peak Found	Peak Found	Not Found	Not Found	High	1
FALSE	High	Master Protein	MMAR_3337	acpM meromycolate extension acyl carrier protein AcpM|116 AA	lipid metabolism	0	50	14	77	14	115	12.4	4.13	234.73	14	0	0.627	0.704	5.955	2.746	0.867731	0.876459	52.45	147.22	45.88	23.37	3.72104e+08	1.55921e+08	2.42589e+08	4.80096e+07	73.65	19.27	31.55	168.53	High	Peak Found	Peak Found	Peak Found	Peak Found	Peak Found	Peak Found	Peak Found	High	High	High	Peak Found	Peak Found	High	1
FALSE	High	Master Protein	MMAR_3338	kasA 3-oxoacyl-[acyl-carrier protein] synthase 1 KasA|417 AA	lipid metabolism	0	57	18	26	18	416	43.6	5.3	89.6	18	0	0.01	2.736	0.078	5.206	0.814028	0.696732	0	78.21	566.11	147.98	1.13723e+08	2.07533e+06	3.7749e+07	8.58763e+07	135.45		18.16	89.82	High	High	Peak Found	Peak Found	High	Peak Found	Peak Found	Peak Found	High	High	High	High	Not Found	High	1
FALSE	High	Master Protein	MMAR_3339	kasB 3-oxoacyl-[acyl-carrier protein] synthase 2 KasB|418 AA	lipid metabolism	0	55	15	27	15	417	44.2	5.9	104.1	15	0	0.315	0.825	1.205	13.044	0.91704	0.45191	21.02	118.52	228.9	13.41	2.83496e+07	7.45571e+06	1.74922e+07	9.31158e+07	77.45	49.13	50.02	101.59	High	High	Peak Found	Peak Found	High	Peak Found	Peak Found	Peak Found	High	High	Peak Found	High	Peak Found	High	1
FALSE	High	Master Protein	MMAR_3340	accD6 acetyl/propionyl-CoA carboxylase (beta subunit) AccD6|474 AA	lipid metabolism	0.003	7	3	3	3	473	50	6.13	7.94	3	0	0.01	1	0.01	11.595	0.936193	0.515771	0	7412.26	0	127.07	5.84337e+06		1.35257e+06	6.28707e+06	29.54		1.12	77.59	High	Peak Found	Peak Found	Peak Found	Peak Found	Peak Found	Peak Found	Peak Found	Peak Found	Not Found	High	Peak Found	Peak Found	Peak Found	1
FALSE	High	Master Protein	MMAR_3346	conserved hypothetical secreted protein|173 AA	cell wall and cell processes	0.002	17	2	5	2	172	18.2	5.76	16.25	2	0	0.01	0.01		0.01	2.62555e-17	2.17235e-17	0	0		0	30724240		1.82012e+06				25.64		Not Found	Not Found	Not Found	Not Found	Peak Found	Not Found	Not Found	Not Found	High	High	High	Not Found	Not Found	Not Found	1
FALSE	High	Master Protein	MMAR_3350	adhE2 zinc-dependent alcohol dehydrogenase AdhE2|362 AA	lipid metabolism	0	29	8	9	8	361	37.8	4.91	23.63	8	0		1.024	100	0.34	0.943675	0.620126		13.09	0	2515.65	1.89887e+07	3.68984e+08	4.82098e+06	5.06554e+06	140.2	20.85	31.1	137.95	Peak Found	Peak Found	Peak Found	Peak Found	Peak Found	Peak Found	High	High	Peak Found	High	Peak Found	Peak Found	Not Found	High	1
FALSE	High	Master Protein	MMAR_3351	conserved hypothetical protein|208 AA	conserved hypotheticals	0.001	18	3	4	3	207	22.2	4.98	9.7	3	0	0.013		100	0.01		2.17235e-17	35.21		0	0	4.40448e+07	4.96222e+06	1.40708e+06	6.07805e+07	136.24	20.3	75.81		High	Peak Found	Not Found	Not Found	Peak Found	Not Found	Not Found	Not Found	Peak Found	Peak Found	Peak Found	Not Found	Not Found	High	1
FALSE	High	Master Protein	MMAR_3355	oxidoreductase|318 AA	intermediary metabolism and respiration	0	27	7	9	7	317	33.6	8.97	24.72	7	0	100	1	1.1	19.217	0.936193	0.340203	0	7412.26	112.62	44.38	1.25756e+07	1.29518e+07	976827	4.30548e+07	26.28	106.14	102.42	53.11	Not Found	Not Found	Not Found	Not Found	Not Found	Not Found	Not Found	Not Found	High	Not Found	Peak Found	High	High	Peak Found	1
FALSE	High	Master Protein	MMAR_3360	conserved transmembrane protein, MmpS5_2|113 AA	cell wall and cell processes	0	71	5	30	5	112	11.6	7.24	128.45	5	0	10.933	0.067	100	0.01	0.150828	2.17235e-17	178.07	22.43	0	0	1.73863e+07	1.05457e+08	2.21992e+08	1.40876e+07	138.04	11.56	22.75		Peak Found	Peak Found	Not Found	Not Found	Not Found	Not Found	Not Found	Not Found	High	High	High	Not Found	Not Found	High	1
FALSE	High	Master Protein	MMAR_3361	cyp124A1 cytochrome P450 124A1, Cyp124A1|434 AA	intermediary metabolism and respiration	0.114	5	1	1	1	433	48.4	5.31	1.7	1	0																			Not Found	Not Found	Not Found	Not Found	Not Found	Not Found	Not Found	Not Found	Not Found	Not Found	Not Found	High	Not Found	Not Found	1
FALSE	High	Master Protein	MMAR_3366	lppN lipoprotein LppN|178 AA	cell wall and cell processes	0	64	13	27	13	177	18.1	5.21	97.79	13	0	1.059	0.85	0.903	2.811	0.924017	0.876459	123.84	10.61	0	0	7.91857e+07	8.12938e+06	3.51828e+07	4.04965e+06	70.58	96.2	10.24	151.24	High	High	Peak Found	Peak Found	High	Peak Found	Peak Found	Peak Found	High	High	High	Peak Found	Peak Found	High	1
FALSE	High	Master Protein	MMAR_3384	conserved hypothetical hydroxylase|552 AA	conserved hypotheticals	0.011	4	2	2	2	551	58.7	5.25	4.11	2	0	0.01	100	0.01	100	2.62555e-17	2.17235e-17	0	0	0	0	2480837			2.10748e+07					Not Found	Peak Found	Not Found	Not Found	Peak Found	Not Found	Not Found	Not Found	Not Found	Not Found	Not Found	Not Found	Not Found	High	1
FALSE	High	Master Protein	MMAR_3385	conserved hypothetical protein|423 AA	conserved hypotheticals	0.121	2	1	1	1	422	47.3	5.63	1.67	1	0																			Not Found	Not Found	Peak Found	Not Found	High	Not Found	Not Found	Not Found	Not Found	Not Found	Not Found	Not Found	Not Found	High	1
FALSE	High	Master Protein	MMAR_3387	conserved hypothetical membrane protein|399 AA	conserved hypotheticals	0.079	2	1	1	1	398	41.7	5.36	1.88	1	0																			Not Found	Peak Found	Not Found	Not Found	Not Found	Not Found	Not Found	Not Found	Not Found	Not Found	Not Found	Not Found	Not Found	High	1
FALSE	High	Master Protein	MMAR_3388	conserved hypothetical carboxylase|493 AA	conserved hypotheticals	0.007	4	2	2	2	492	55.1	5.57	4.52	2	0	9.285	100	0.411	7.254	2.62555e-17	0.555189	0	0	147.65	1016.51	159594	69357.6	137605	1.06399e+06	138.1	97.42		140.12	Peak Found	Peak Found	Peak Found	Peak Found	High	Not Found	Peak Found	Not Found	Not Found	High	Not Found	Not Found	Peak Found	High	1
FALSE	High	Master Protein	MMAR_3398	transmembrane serine/threonine-protein kinase D |623 AA	regulatory proteins	0.092	4	1	1	1	622	66.2	8.5	1.78	1	0																			Not Found	High	Not Found	Not Found	Not Found	Not Found	Not Found	Not Found	Not Found	High	Not Found	Not Found	Not Found	Not Found	1
FALSE	High	Master Protein	MMAR_3400	PE-PGRS family protein|830 AA	PE/PPE	0	43	17	64	17	577	56.8	4.17	231.7	17	0	3.538	6.95	6.656	3.078	0.488156	0.855257	122.08	26.54	15.08	117.81	2.17149e+08	4.56901e+08	1.22456e+08	1.4309e+07	96.65	15.24	43.03	141.62	Not Found	Not Found	Not Found	Not Found	Not Found	Not Found	Not Found	Not Found	High	High	High	Peak Found	Peak Found	High	1
FALSE	High	Master Protein	MMAR_3402	PE-PGRS family protein|483 AA	PE/PPE	0.06	2	1	1	1	489	47.9	4.01	2.33	1	0	0.089	100	100		2.62555e-17		654.76	0	0		3.46426e+06	3.06354e+06			14.12				High	High	Not Found	Not Found	Not Found	Not Found	Not Found	High	Not Found	Not Found	Not Found	Not Found	Not Found	Not Found	1
FALSE	High	Master Protein	MMAR_3406	conserved hypothetical protein|464 AA	conserved hypotheticals	0.061	3	1	1	1	463	49.6	6.29	2.31	1	0																			Not Found	Not Found	Not Found	Peak Found	Not Found	Peak Found	Peak Found	Peak Found	High	Not Found	Not Found	Not Found	Not Found	Not Found	1
FALSE	High	Master Protein	MMAR_3410	pyruvate dikinase|802 AA	intermediary metabolism and respiration	0	18	11	13	11	801	87.8	5.11	32.39	11	0	0.588	4.825	0.12	2.274	0.624971	0.91793	57.37	133.17	0	15.67	1.72363e+07	1.65891e+07	2.72531e+06	1.75228e+06	82.23	30.56	6.37	170.77	Peak Found	High	Peak Found	Peak Found	High	Peak Found	Peak Found	Peak Found	High	High	Peak Found	Peak Found	Peak Found	High	1
FALSE	High	Master Protein	MMAR_3411	6-phosphofructokinase PfkA_1|378 AA	intermediary metabolism and respiration	0.002	18	4	4	4	377	39.8	5.92	12.26	4	0	0.01	0.01	0.01	0.01	2.62555e-17	2.17235e-17	0	0	0	0	1.22066e+07		2.19538e+06	6.41637e+07			39.42		Not Found	Peak Found	Peak Found	Peak Found	Peak Found	Peak Found	Not Found	Peak Found	Peak Found	High	Peak Found	Not Found	Not Found	High	1
FALSE	High	Master Protein	MMAR_3416	nirA ferredoxin-dependent nitrite/sulphite reductase NirA|556 AA	intermediary metabolism and respiration	0.002	8	5	6	2	555	62.2	5.83	12.73	5	0			0.01	100		2.17235e-17			0	0				3.70974e+07					Not Found	Not Found	Not Found	Not Found	Not Found	Not Found	Not Found	Not Found	Not Found	Not Found	Not Found	Not Found	Not Found	High	1
FALSE	High	Master Protein	MMAR_3423	conserved hypothetical transcriptional regulatory protein|198 AA	regulatory proteins	0.033	6	1	1	1	197	22.3	6.37	3.12	1	0	0.01	100	0.01	100	2.62555e-17	2.17235e-17	0	0	0	0	1.4215e+06			3.29605e+06					Not Found	Not Found	Not Found	Not Found	Peak Found	Not Found	Not Found	Not Found	Not Found	Not Found	Not Found	High	Not Found	Not Found	1
FALSE	High	Master Protein	MMAR_3424	PE-PGRS family protein|455 AA	PE/PPE	0.007	1	1	2	1	1408	111.1	4.03	6.06	1	0		0.01		0.01	2.62555e-17	2.17235e-17		0		0			3.01683e+06				88.11		Not Found	Not Found	Not Found	Not Found	Not Found	Not Found	Not Found	Not Found	High	Not Found	High	Not Found	Not Found	Not Found	1
FALSE	High	Master Protein	MMAR_3427	PE family protein|550 AA	PE/PPE	0	9	4	10	4	1576	124.8	4.35	28.81	4	0	0.01	100	0.01	1	2.62555e-17	0.868253	0	0	0	7412.26	2.7585e+07		5.32192e+06	1.69217e+06	136.29				Peak Found	Not Found	Not Found	Not Found	Not Found	Not Found	Not Found	Not Found	Not Found	Not Found	Not Found	Not Found	Not Found	Not Found	1
FALSE	High	Master Protein	MMAR_3443	PPE family protein|392 AA	PE/PPE	0.007	5	3	3	3	365	32.3	4.41	6.04	3	0	0.01	1	0.01	0.198	0.936193	0.455838	0	7412.26	0	1461.32	2.20095e+07		1.43426e+06	1.95467e+06	121.51		110.73		High	High	Not Found	Not Found	Not Found	Not Found	Not Found	Not Found	Not Found	High	Peak Found	Not Found	Not Found	Peak Found	1
FALSE	High	Master Protein	MMAR_3444	PPE61 PPE family protein|392 AA	PE/PPE	0	15	4	22	4	313	29.9	3.93	58.25	4	0	0.185	36.164	100	0.01	0.090941	2.17235e-17	47.49	131.16	0	0	4.00522e+08	1.83804e+08	1.65913e+08	2.96442e+08	108.45	5.29	117.13		High	High	Not Found	Peak Found	High	Peak Found	High	Peak Found	High	Peak Found	High	Not Found	Not Found	High	1
FALSE	High	Master Protein	MMAR_3448	conserved hypothetical protein|445 AA	conserved hypotheticals	0	36	12	15	12	444	47.2	5.83	38.69	12	0	0.096	0.311	0.01	0.209	0.593342	0.493724	702.15	2300.4	0	377.38	3.48084e+07	2.07024e+07	6.22088e+06	3.58483e+06	37.55		24.93	76.07	Not Found	Not Found	Peak Found	High	Not Found	Not Found	Not Found	Not Found	High	High	High	Peak Found	Peak Found	Peak Found	1
FALSE	High	Master Protein	MMAR_3450	conserved hypothetical membrane protein|100 AA	cell wall and cell processes	0.002	44	3	3	3	99	10.2	5.68	11.14	3	0	0.01	0.01	0.01	0.01	2.62555e-17	2.17235e-17	0	0	0	0	930873		1.96782e+06	2.65029e+06			30.24		Peak Found	Peak Found	Peak Found	Peak Found	High	Not Found	Not Found	Peak Found	Peak Found	High	High	Not Found	Not Found	Peak Found	1
FALSE	High	Master Protein	MMAR_3453	aminotransferase|400 AA	intermediary metabolism and respiration	0.005	7	2	2	2	399	43.1	5.64	6.94	2	0		0.01	0.01	7.702	2.62555e-17	0.605889		0	0	0			933307	7.18834e+06					Not Found	Peak Found	Not Found	Peak Found	Not Found	Peak Found	Peak Found	Peak Found	Not Found	Not Found	Peak Found	Not Found	Not Found	High	1
FALSE	High	Master Protein	MMAR_3465	PPE family protein|381 AA	PE/PPE	0.002	3	2	5	2	544	45.7	4.41	11.08	2	0	1.014	0.01	100	0.01	2.62555e-17	2.17235e-17	142.48	0	0	0	2.08702e+07	4.74073e+06	6.8561e+06	2.34144e+07	127.07	16.42	81.44		Not Found	Not Found	Not Found	Not Found	Not Found	Not Found	Not Found	Not Found	High	High	High	Not Found	Not Found	Peak Found	1
FALSE	High	Master Protein	MMAR_3467	PE family protein|576 AA	PE/PPE	0	40	12	72	12	556	54.5	4.16	253.22	12	0	3.468	3.085	1.609	0.824	0.778541	0.876459	109.7	132.37	145	77.72	1.20086e+08	1.95153e+08	2.1311e+08	1.0688e+08	94.07	25.55	54.89	87.71	High	High	Not Found	Not Found	High	Not Found	Not Found	Not Found	High	High	High	Peak Found	Peak Found	Peak Found	1
FALSE	High	Master Protein	MMAR_3472	haloalkane dehalogenase|298 AA	intermediary metabolism and respiration	0.007	10	2	2	2	297	32.8	8.4	6.24	2	0	0.01	1	0.01	1	1	0.876459	0	7412.26	0	7412.26	429804		134320	7.30985e+06					Peak Found	Not Found	Peak Found	Not Found	Not Found	Not Found	Not Found	Not Found	Not Found	Not Found	Peak Found	High	Not Found	Not Found	1
FALSE	High	Master Protein	MMAR_3477	conserved hypothetical membrane protein|299 AA	cell wall and cell processes	0.003	18	2	2	2	298	31.9	5.38	7.99	2	0	0.01	1	0.01	1	0.936193	0.876459	0	7412.26	0	7412.26	7.09608e+06		2.85925e+07	1.65443e+07					Not Found	Peak Found	Not Found	Not Found	Not Found	Not Found	Not Found	Not Found	High	Not Found	Not Found	Not Found	Not Found	Peak Found	1
FALSE	High	Master Protein	MMAR_3483	conserved hypothetical protein|681 AA	conserved hypotheticals	0.007	5	3	3	3	680	74.5	5.88	5.44	3	0	0.01	100	0.01	100	2.62555e-17	2.17235e-17	0	0	0	0	74922			1.39888e+07				110.01	Peak Found	Peak Found	Not Found	Not Found	Peak Found	Peak Found	Peak Found	Peak Found	Not Found	Not Found	Not Found	Not Found	Peak Found	High	1
FALSE	High	Master Protein	MMAR_3485	conserved hypothetical secreted protein|109 AA	cell wall and cell processes	0.002	42	4	5	4	108	11.3	4.65	13.89	4	0	0.01	100	0.01	0.223	2.62555e-17	0.498814	0	0	0	1646.25	1.00283e+08		189753	2.30766e+06	67.34		54.56	101.2	High	Peak Found	Not Found	Not Found	Not Found	Not Found	Not Found	Not Found	Peak Found	High	Peak Found	Peak Found	Not Found	Peak Found	1
FALSE	High	Master Protein	MMAR_3487	conserved hypothetical protein|327 AA	conserved hypotheticals	0.002	18	4	5	4	326	35.4	5.29	15.41	4	0	0.407	2.177	3.45	0.01	0.882354	2.17235e-17	0	147.58	2145.96	0	1.356e+07	1.01838e+07	1.11342e+06	7.76649e+07	103.31	54.04	17.58		Not Found	Not Found	Peak Found	Peak Found	High	Not Found	Not Found	Not Found	Peak Found	High	Not Found	Not Found	Not Found	High	1
FALSE	High	Master Protein	MMAR_3490	pyruvate dehydrogenase E1 component (beta subunit) |326 AA	intermediary metabolism and respiration	0.007	8	2	2	2	325	34.7	5.21	4.6	2	0	0.01	100	0.01	100	2.62555e-17	2.17235e-17	0	0	0	0	8.08619e+06			7.97462e+06	51.49				Peak Found	High	Peak Found	Peak Found	High	Peak Found	Peak Found	Peak Found	Not Found	Not Found	Not Found	Not Found	Not Found	High	1
FALSE	High	Master Protein	MMAR_3491	pyruvate dehydrogenase (E2 component) |414 AA	intermediary metabolism and respiration	0.008	6	2	2	2	413	43.6	8.41	4.73	2	0	0.01	100	0.01	100	2.62555e-17	2.17235e-17	0	0	0	0	2.00421e+07			7.6255e+06					Not Found	Not Found	Not Found	Not Found	High	Not Found	Not Found	Not Found	Not Found	High	Not Found	Not Found	Not Found	High	1
FALSE	High	Master Protein	MMAR_3493	conserved hypothetical protein|140 AA	conserved hypotheticals	0	58	5	7	5	139	15.5	6.38	24.57	5	0	0.01	0.01	0.01	0.336	2.62555e-17	0.590438	0	0	0	2489.08	2.90929e+06		1.87212e+06	5.89617e+06			62.38	134.06	Not Found	Peak Found	Not Found	Not Found	Not Found	Not Found	Not Found	Not Found	High	High	Peak Found	Peak Found	Not Found	High	1
FALSE	High	Master Protein	MMAR_3494	PE-PGRS family protein|534 AA	PE/PPE	0	23	8	52	8	537	52.6	4.31	171.75	8	0	1.313	1.064	11.832	1.488	0.950772	0.995995	105.45	60.12	0	78.7	1.83678e+08	5.47132e+07	1.65955e+08	2.03653e+08	105.99	57.96	26.04	68.59	Not Found	Not Found	Not Found	Not Found	Not Found	Not Found	Not Found	Not Found	High	High	High	Peak Found	High	High	1
FALSE	High	Master Protein	MMAR_3499	flavodoxin oxidoreductase|286 AA	intermediary metabolism and respiration	0.007	8	2	2	2	285	30.1	6.14	4.61	2	0			0.01	100		2.17235e-17			0	0				1.48964e+07					Not Found	Not Found	Not Found	Not Found	Not Found	Not Found	Not Found	Not Found	Not Found	Not Found	Not Found	Not Found	Not Found	High	1
FALSE	High	Master Protein	MMAR_3500	ferredoxin|377 AA	intermediary metabolism and respiration	0.049	3	1	1	1	376	40.6	5.48	2.5	1	0		0.01	0.01	1	2.62555e-17	0.876459		0	0	7412.26			294276	5.34373e+06					Not Found	Not Found	Not Found	Not Found	Not Found	Not Found	Not Found	Not Found	Peak Found	Not Found	Not Found	Not Found	Not Found	High	1
FALSE	High	Master Protein	MMAR_3508	conserved hypothetical secreted protein|169 AA	conserved hypotheticals	0	30	5	10	5	168	17.4	5.03	43.43	5	0	6.721	0.961	0.407	0.924	0.936193	0.876459	138.42	137.1	0	6.95	6.81053e+07	2.82595e+06	1.48334e+07	6.93897e+06	68.54	119.86	71.58	98.32	High	Peak Found	High	High	Peak Found	High	High	High	High	High	High	Peak Found	Peak Found	Peak Found	1
FALSE	High	Master Protein	MMAR_3510	enoyl-CoA hydratase, EchA8_5|259 AA	lipid metabolism	0.007	10	2	2	2	258	27.8	6.24	5.14	2	0			0.01	100		2.17235e-17			0	0				2.20702e+07					Not Found	Not Found	Not Found	Not Found	Not Found	Not Found	Not Found	Not Found	Not Found	Not Found	Not Found	Not Found	Not Found	High	1
FALSE	High	Master Protein	MMAR_3518	rubredoxin RubB_1|62 AA	intermediary metabolism and respiration	0.059	15	1	1	1	61	6.9	4.17	2.17	1	0	0.01	100			2.62555e-17		0	0			3.27391e+07								Not Found	Not Found	Not Found	High	Not Found	Not Found	Not Found	Not Found	Not Found	Not Found	Not Found	Not Found	Not Found	Not Found	1
FALSE	High	Master Protein	MMAR_3521	htpG chaperone protein HtpG|649 AA	virulence, detoxification, adaptation	0	31	14	21	14	648	72.8	4.84	61.66	14	0	0.112	0.396	0.154	0.343	0.675983	0.622577	825.95	231.15	0	144.58	7.0263e+06	2.46395e+06	1.70037e+07	1.10212e+07	69.07	121.13	68.3	140.76	Peak Found	Not Found	Not Found	Peak Found	Peak Found	Peak Found	Peak Found	Peak Found	High	High	High	Not Found	Peak Found	High	1
FALSE	High	Master Protein	MMAR_3525	methylase|250 AA	intermediary metabolism and respiration	0.007	9	2	3	2	249	27.7	5.03	6.3	2	0	0.01	0.196	0.01	0.01	0.559315	2.17235e-17	0	1450.63	0	0	890276		164975	8.408e+06			46.04		Not Found	Not Found	Not Found	Not Found	Not Found	Not Found	Not Found	Not Found	Peak Found	Peak Found	Not Found	Not Found	Not Found	High	1
FALSE	High	Master Protein	MMAR_3527	conserved hypothetical protein|98 AA	virulence, detoxification, adaptation	0.002	33	3	5	3	97	10.8	4.7	12.32	3	0	1	0.01	0.387	0.054	2.62555e-17	0.167479	7412.26	0	2863.25	147.79	330139	5.53916e+06	7.85665e+06	5.90447e+06			47.96	140.31	Not Found	Not Found	Not Found	Not Found	Peak Found	Peak Found	Not Found	Not Found	High	High	Peak Found	Peak Found	Not Found	High	1
FALSE	High	Master Protein	MMAR_3530	conserved hypothetical protein|143 AA	conserved hypotheticals	0	78	14	46	14	142	14.6	5.81	164.32	14	0	0.01	0.885	0.01	0.533	0.936193	0.750133	0	140.43	0	47.49	3.28146e+08	2.46164e+07	1.35315e+08	3.8077e+07	45.05		35.09	139.55	High	Peak Found	Not Found	Not Found	Peak Found	Not Found	Not Found	Peak Found	High	High	High	Peak Found	Peak Found	Peak Found	1
FALSE	High	Master Protein	MMAR_3540	conserved hypothetical secreted protein|209 AA	cell wall and cell processes	0.02	7	2	2	2	208	21.2	5.63	3.72	2	0	0.01	0.01	0.01	0.01	2.62555e-17	2.17235e-17	0	0	0	0	3.4144e+07		1.50307e+06	3.26779e+06			41.88		Not Found	Not Found	Not Found	Not Found	Peak Found	Not Found	Not Found	Not Found	High	Not Found	Peak Found	Not Found	Not Found	Peak Found	1
FALSE	High	Master Protein	MMAR_3543	conserved membrane protein|984 AA	cell wall and cell processes	0.058	4	1	1	1	983	103.8	5.21	2.4	1	0																			Not Found	Not Found	Not Found	Not Found	Peak Found	Not Found	Not Found	Not Found	Not Found	High	Not Found	Not Found	Not Found	Not Found	1
FALSE	High	Master Protein	MMAR_3546	PPE5 PPE family protein|662 AA	PE/PPE	0.03	2	1	1	1	681	56.5	4.21	3.25	1	0																			High	High	Not Found	Not Found	Peak Found	Not Found	Not Found	Not Found	Not Found	Not Found	Not Found	Not Found	Not Found	Not Found	1
FALSE	High	Master Protein	MMAR_3550	PE-PGRS family protein|427 AA	PE/PPE	0.002	8	3	3	3	637	53	4.28	17.21	3	0		0.01		0.01	2.62555e-17	2.17235e-17		0		0			1.21122e+06						Not Found	Not Found	Not Found	Not Found	Not Found	Not Found	Not Found	Not Found	Not Found	High	Not Found	Not Found	Not Found	Not Found	1
FALSE	High	Master Protein	MMAR_3552	conserved hypothetical membrane protein|313 AA	conserved hypotheticals	0	21	5	10	5	312	32.9	6.28	24	5	0	0.654	0.495	25.297	0.01	0.759541	2.17235e-17	35.48	251.65	274.29	0	3.09472e+07	1.58756e+07	1.03103e+07	6.1998e+06	18.06	54.12	39.49		High	Peak Found	Not Found	Peak Found	High	Peak Found	Peak Found	High	High	High	High	Not Found	Not Found	Peak Found	1
FALSE	High	Master Protein	MMAR_3555	saccharopine dehydrogenase|406 AA	intermediary metabolism and respiration	0.007	7	2	2	2	405	44	5.02	5.3	2	0	0.01	0.01	0.01	0.085	2.62555e-17	0.255947	0	0	0	146.2	1.63397e+06		7.48858e+06	6.74781e+06			78.69	136.3	Not Found	Not Found	Not Found	High	Not Found	Not Found	Not Found	Not Found	Peak Found	High	Peak Found	Peak Found	Not Found	High	1
FALSE	High	Master Protein	MMAR_3556	aldehyde dehydrogenase NAD dependent |497 AA	intermediary metabolism and respiration	0.01	3	1	2	1	496	52.1	5.35	4.2	1	0	14.771	100	100		2.62555e-17		490.9	0	0		1.26119e+07	2.6814e+07				3.67			Not Found	Peak Found	Peak Found	Not Found	Not Found	Peak Found	Peak Found	Peak Found	Not Found	Not Found	Not Found	Not Found	Not Found	Not Found	1
FALSE	High	Master Protein	MMAR_3558	aminotransferase (adenosylmethionine-8-amino-7-oxononanoate) BioA|452 AA	intermediary metabolism and respiration	0.007	6	2	2	2	451	49	5.29	5.23	2	0			0.01	100		2.17235e-17			0	0				2.67725e+07					Not Found	Peak Found	Not Found	Peak Found	Peak Found	Not Found	Peak Found	Not Found	Not Found	Not Found	Not Found	High	Not Found	High	1
FALSE	High	Master Protein	MMAR_3559	conserved hypothetical protein|277 AA	conserved hypotheticals	0	62	11	12	11	276	30.3	6.35	43.75	11	0	6.508		0.131	72.122		0.0949864	148.03		968.04	0	1.73233e+07	2.08012e+07	1.43913e+06	1.01289e+07	162.62	103.39	137.35	149.58	Peak Found	Peak Found	Not Found	Peak Found	Peak Found	Peak Found	Peak Found	High	Peak Found	Peak Found	Peak Found	High	Peak Found	Peak Found	1
FALSE	High	Master Protein	MMAR_3564	quinone reductase, Qor_1|386 AA	intermediary metabolism and respiration	0	21	7	9	7	385	39.9	5.53	27.06	7	0	0.26	4.023	1	1	0.686111	0.876459	1924.87	115.57	7412.26	7412.26	1.15337e+07	3.24538e+07	8.9401e+06	3.69392e+07	77.97	93.78	90.9	128.29	Peak Found	High	Peak Found	Peak Found	High	Peak Found	Peak Found	Not Found	Peak Found	High	Not Found	Peak Found	Not Found	High	1
FALSE	High	Master Protein	MMAR_3566	plcB membrane-associated phospholipase C 2 PlcB|522 AA	virulence, detoxification, adaptation	0	53	21	36	18	521	56.6	6.35	102.74	21	3	0.721	1.719	1.934	0.752	0.936193	0.855257	53.04	114.43	53.41	102.86	1.21437e+08	7.95045e+07	3.22896e+07	1.12987e+08	74.87	57.61	42.67	80.81	Peak Found	Not Found	Not Found	Not Found	High	Not Found	Not Found	Not Found	High	High	High	Peak Found	Peak Found	Peak Found	1
FALSE	High	Master Protein	MMAR_3568	conserved hypothetical proline-rich protein|350 AA	cell wall and cell processes	0.001	14	3	3	3	349	37.2	10.52	10.02	3	0	0.01	0.01	0.01	4.53	2.62555e-17	0.737634	0	0	0	15.99	3.59505e+06		4.82081e+06	7.67256e+06			44.54	65.7	Not Found	Peak Found	Not Found	Not Found	Not Found	Not Found	Not Found	Not Found	High	High	High	Peak Found	Peak Found	Not Found	1
FALSE	High	Master Protein	MMAR_3570	PE-PGRS family protein|925 AA	PE/PPE	0.003	2	1	4	1	437	43.8	4.67	8.68	1	0	0.01	0.01	0.01	0.682	2.62555e-17	0.830379	0	0	0	125.42	3.12787e+06		4.58899e+06	6.27262e+06			32.59	116.77	Not Found	Not Found	Not Found	Not Found	Not Found	Not Found	Not Found	Not Found	High	High	High	Peak Found	Not Found	Peak Found	1
FALSE	High	Master Protein	MMAR_3578	PPE family protein|364 AA	PE/PPE	0.005	3	1	3	1	404	40.3	4.93	6.91	1	0	0.01	3.73	0.025	3.064	0.732892	0.856562	0	128.99	159.25	13.21	6.71251e+06	561123	2.36142e+06	7.23492e+06	61.51		37.51	25.56	Peak Found	Not Found	Not Found	Not Found	High	Not Found	Not Found	Not Found	High	Not Found	Peak Found	High	Not Found	Peak Found	1
FALSE	High	Master Protein	MMAR_3579	esxK EsaT-6 like protein EsxK|96 AA	cell wall and cell processes	0	38	4	35	2	95	10.5	6.13	93.95	4	0	0.01	0.019	0.01	0.373	0.081415	0.627438	0	99.94	0	2759.41	100142		692035	2.34567e+06			125.5		Not Found	Not Found	Not Found	Not Found	Not Found	Not Found	Not Found	Not Found	Not Found	High	Peak Found	Not Found	Not Found	Peak Found	1
FALSE	High	Master Protein	MMAR_3581	PE-PGRS family protein|684 AA	PE/PPE	0.098	3	1	1	1	473	45	4.13	1.75	1	0	0.01	100	0.01	100	2.62555e-17	2.17235e-17	0	0	0	0	2.38952e+06			134097	103.81				High	High	Not Found	Not Found	Not Found	Not Found	Not Found	Not Found	Not Found	Not Found	Not Found	Not Found	Not Found	Peak Found	1
FALSE	High	Master Protein	MMAR_3583	conserved hypothetical membrane protein|206 AA	cell wall and cell processes	0	49	12	36	12	205	22	4.5	105.95	12	0	0.885	2.038	0.021	2.212	0.909534	0.892436	23.91	127.9	123.12	0.47	6.39467e+07	6.05853e+06	5.46223e+07	1.24065e+08	65.08	91.28	41.43	129.61	High	Peak Found	Peak Found	Not Found	High	Peak Found	Peak Found	Not Found	High	High	High	Peak Found	Peak Found	High	1
FALSE	High	Master Protein	MMAR_3599	chromosome partition ATPase protein|1003 AA	insertion seqs and phages	0.114	1	1	1	1	1002	109.9	7.23	1.71	1	0	0.01	0.01	0.01	0.01	2.62555e-17	2.17235e-17	0	0	0	0	3.95447e+07		1.01935e+06	3.07946e+07			77.08		Not Found	Peak Found	Not Found	Not Found	Peak Found	Not Found	Not Found	Not Found	High	Peak Found	Peak Found	Not Found	Not Found	Peak Found	1
FALSE	High	Master Protein	MMAR_3601	conserved hypothetical protein|605 AA	conserved hypotheticals	0.021	4	2	2	2	604	66.4	5.2	3.56	2	0		0.01	0.01	1	2.62555e-17	0.876459		0	0	7412.26			181545	1.98569e+07					Not Found	Not Found	Not Found	Peak Found	High	Peak Found	Peak Found	Peak Found	Not Found	Peak Found	Not Found	Not Found	Not Found	High	1
FALSE	High	Master Protein	MMAR_3613	conserved hypothetical secreted protein|261 AA	cell wall and cell processes	0.008	5	1	2	1	260	25.7	7.55	4.45	1	0	0.01	0.059	0.01	51.793	0.261298	0.170735	0	427.22	0	121.57	218638		575398	4.96712e+06			10.85	119.64	Peak Found	Peak Found	Not Found	Not Found	Peak Found	Not Found	Peak Found	Peak Found	High	High	Not Found	Peak Found	Peak Found	Peak Found	1
FALSE	High	Master Protein	MMAR_3614	conserved hypothetical protein|285 AA	conserved hypotheticals	0.01	11	1	1	1	284	30.3	5.19	4.21	1	0			0.01	100		2.17235e-17			0	0				9.48639e+07				25.36	Not Found	Not Found	Peak Found	Peak Found	Peak Found	Not Found	Not Found	Not Found	Not Found	Not Found	Not Found	Peak Found	High	Not Found	1
FALSE	High	Master Protein	MMAR_3615	conserved membrane protein|458 AA	cell wall and cell processes	0.002	15	6	7	6	457	48.5	4.87	16.09	6	0	0.01	1	1	1	0.936193	0.876459	0	7412.26	7412.26	7412.26	6.02495e+06	6.62002e+06	273484	1.03258e+08	81.59		28.88		Not Found	Not Found	Not Found	Not Found	Peak Found	Not Found	Not Found	Not Found	Peak Found	High	Peak Found	Not Found	Not Found	High	1
FALSE	High	Master Protein	MMAR_3616	conserved protein|506 AA	cell wall and cell processes	0.001	10	4	4	4	505	54.5	5.06	10.9	4	0	0.01	0.388	0.01	0.768	0.67321	0.830379	0	2874.44	0	145.67	1.6204e+07	8.21381e+06	515848	4.40254e+06	102.55		86.08	137.58	Peak Found	Peak Found	Not Found	Not Found	Peak Found	Not Found	Not Found	Not Found	Peak Found	High	Peak Found	Not Found	Peak Found	High	1
FALSE	High	Master Protein	MMAR_3631	acyl-CoA dehydrogenase|648 AA	lipid metabolism	0.002	7	4	5	4	647	71.7	5.5	13.23	4	0	0.01	100	0.01	0.01	2.62555e-17	2.17235e-17	0	0	0	0	6.5894e+06		281824	7.47622e+07	82.33		84.84		Peak Found	Peak Found	Peak Found	Peak Found	Peak Found	Peak Found	Not Found	Peak Found	Peak Found	High	Not Found	Not Found	Not Found	High	1
FALSE	High	Master Protein	MMAR_3639	fdhF formate dehydrogenase H FdhF|1403 AA	intermediary metabolism and respiration	0.035	2	1	1	1	1402	152.4	5.78	2.98	1	0																			Not Found	Not Found	Not Found	Not Found	Not Found	Not Found	Not Found	Not Found	Not Found	Not Found	Not Found	Not Found	Not Found	Not Found	1
FALSE	High	Master Protein	MMAR_3643	mez [NAD] dependent malate oxidoreductase Mez|549 AA	cell wall and cell processes	0.019	4	2	2	2	548	59.1	5.17	3.73	2	0	0.01	100	0.01	100	2.62555e-17	2.17235e-17	0	0	0	0	1.07562e+06			1.34859e+07					Not Found	Not Found	Not Found	Not Found	Not Found	Not Found	Not Found	Not Found	Not Found	Not Found	Not Found	Not Found	Not Found	High	1
FALSE	High	Master Protein	MMAR_3645	cysK1 cysteine synthase a CysK1|311 AA	intermediary metabolism and respiration	0	39	10	16	10	310	32.5	5.05	55.68	10	0	0.01	1.517	0.01	0.759	0.956377	0.857679	0	15.05	0	146.48	9.10398e+06		9.91475e+06	2.53649e+07	89		57.18	138.67	Peak Found	Peak Found	Not Found	Not Found	High	Peak Found	Peak Found	Peak Found	High	High	High	Peak Found	Not Found	High	1
FALSE	High	Master Protein	MMAR_3652	conserved hypothetical secreted protein|663 AA	cell wall and cell processes	0.089	2	1	1	1	662	69.7	6.05	1.8	1	0			0.01	100		2.17235e-17			0	0				2.94706e+08					Not Found	Not Found	Not Found	Not Found	Peak Found	Not Found	Not Found	Not Found	Not Found	Not Found	Not Found	Not Found	Not Found	High	1
FALSE	High	Master Protein	MMAR_3653	EsaT-6 like protein EsxN_3|95 AA	cell wall and cell processes	0	91	6	68	6	94	9.9	4.93	276.64	6	0	0.652	0.025	0.363	0.021	0.0381694	0.0560552	75.99	41.11	32.57	123.46	2.7374e+08	1.3797e+08	1.9748e+09	2.74261e+07	19.87	34.92	62.15	142.98	High	Not Found	Not Found	Not Found	Not Found	Not Found	Not Found	Not Found	High	High	High	High	Peak Found	High	1
FALSE	High	Master Protein	MMAR_3656	membrane-associated phospholipase C 2 PlcB_5|517 AA	lipid metabolism	0	13	5	11	3	516	55.9	6.47	25.15	5	0	0.01	9.843		0.01	0.376823	2.17235e-17	0	345.61		0	1.35553e+07		1.7406e+06		135.22		11.61		Not Found	Not Found	Not Found	Not Found	Not Found	Not Found	Not Found	Not Found	High	High	High	Not Found	Not Found	Not Found	1
FALSE	High	Master Protein	MMAR_3657	membrane-associated phospholipase C 2 PlcB_4|521 AA	virulence, detoxification, adaptation	0	36	15	34	14	520	56.4	6.84	98.93	15	0	0.318	9.065	0.943	2.901	0.399693	0.875699	77.53	1.36	348.72	333.06	3.11157e+07	2.02286e+07	1.28539e+07	1.68172e+06	84.21	52.46	145.14	166.58	High	High	Peak Found	Not Found	Peak Found	Peak Found	Not Found	Peak Found	High	High	High	Peak Found	Peak Found	High	1
FALSE	High	Master Protein	MMAR_3659	EsaT-6 like protein EsxN_4|95 AA	cell wall and cell processes	0	32	2	10	2	94	9.8	5.19	34.95	2	0	100	0.01	100	0.01	2.62555e-17	2.17235e-17	0	0	0	0	590160	3.967e+07	6.84298e+07	2.46269e+07		16.21	78.98		Not Found	Not Found	Not Found	Not Found	Not Found	Not Found	Not Found	Not Found	High	High	High	Not Found	Not Found	Peak Found	1
FALSE	High	Master Protein	MMAR_3660	EsaT-6 like protein EsxP_3|99 AA	cell wall and cell processes	0	96	11	123	1	98	10.8	5.76	412.83	11	7	0.522	0.197	0.032	0.847	0.427843	0.876459	113.06	146.16	212.64	6278.38	1.15377e+07	3.15034e+06	1.59908e+08	2.88287e+07	163.74	80.66	96.07	99.58	Peak Found	Peak Found	Not Found	Not Found	High	Not Found	Not Found	Not Found	High	Not Found	Not Found	Not Found	Not Found	Not Found	1
FALSE	High	Master Protein	MMAR_3661	PPE family protein|388 AA	PE/PPE	0.008	1	2	2	1	2091	195.2	3.65	4.35	2	0	0.01	52.469		0.01	0.052338	2.17235e-17	0	0		0	1.91002e+07		364030						High	High	High	High	High	High	High	High	Peak Found	Not Found	Not Found	Not Found	Not Found	Not Found	1
FALSE	High	Master Protein	MMAR_3664	PPE family protein|389 AA	PE/PPE	0	6	2	5	2	625	52.8	3.9	20.02	2	0																			High	High	High	Not Found	Peak Found	High	Peak Found	Peak Found	Not Found	Not Found	Not Found	Not Found	Not Found	Not Found	1
FALSE	High	Master Protein	MMAR_3665	PPE family protein|637 AA	PE/PPE	0.035	4	1	1	1	408	41.1	4.64	2.91	1	0																			Not Found	Not Found	Not Found	Not Found	Not Found	Not Found	Not Found	Not Found	Not Found	Not Found	Not Found	High	Not Found	Not Found	1
FALSE	High	Master Protein	MMAR_3666	PPE family protein|642 AA	PE/PPE	0.002	8	2	6	2	386	38.3	4.6	13.09	2	0		0.01	0.01	0.01	2.62555e-17	2.17235e-17		0	0	0			2.70313e+06	3.08938e+07			44.91		Not Found	Not Found	Not Found	Not Found	Not Found	Not Found	High	Not Found	High	Peak Found	High	High	High	Not Found	1
FALSE	High	Master Protein	MMAR_3667	glyS glycyl-tRNA synthetase GlyS |464 AA	information pathways	0	21	9	11	9	463	52.6	5.52	23.79	9	0	0.01	3.03	0.01	14.339	0.779015	0.422327	0	2444.58	0	76.2	2.33968e+08		3.59513e+06	1.05016e+07	76.89		42.45	165.76	Peak Found	Not Found	Peak Found	Not Found	Peak Found	Peak Found	Not Found	Peak Found	High	High	Peak Found	High	Peak Found	High	1
FALSE	High	Master Protein	MMAR_3688	cfp2 low molecular weight antigen Cfp2|170 AA	cell wall and cell processes	0	53	7	140	7	169	16.7	5.83	544.85	7	0	0.425	0.031	34.343	0.01	0.0511772	2.17235e-17	6.18	1.5	147.98	0	6.5042e+08	2.32459e+08	2.61969e+09	7.76098e+07	101.83	25.39	34.41	141	High	Peak Found	Peak Found	Peak Found	High	Peak Found	Not Found	Not Found	High	High	High	Peak Found	Not Found	High	1
FALSE	High	Master Protein	MMAR_3704	acyl-[acyl-carrier protein] desaturase DesA1_1|339 AA	lipid metabolism	0.007	4	2	2	2	338	39.1	5.97	6.27	2	0	100	0.01	0.68	100	2.62555e-17	2.17235e-17	0	0	121.25	0		9.43781e+06	718475	3.12329e+06		8.43		93.35	Not Found	Peak Found	Peak Found	Peak Found	Not Found	Peak Found	Peak Found	Peak Found	Not Found	High	Not Found	Peak Found	Peak Found	High	1
FALSE	High	Master Protein	MMAR_3705	conserved hypothetical protein|268 AA	conserved hypotheticals	0.048	9	1	1	1	267	29.4	10.55	2.55	1	0	0.01	10.474	0.01	1	0.382078	0.876459	0	700	0	7412.26	5.23137e+06		1.45981e+06	2.39352e+06	117.19				Peak Found	Peak Found	Not Found	Peak Found	Peak Found	Peak Found	Peak Found	Not Found	High	Not Found	Not Found	Not Found	Not Found	Peak Found	1
FALSE	High	Master Protein	MMAR_3710	ferredoxin-dependent nitrite reductase, NirA_2|556 AA	intermediary metabolism and respiration	0	29	12	17	9	555	61.8	5.94	42.06	12	3	5.393	2.343	0.813	10.914	0.866137	0.536492	79.32	2.65	239.51	112.91	1.49183e+07	2.53273e+07	1.80628e+06	4.11496e+06	15.49	69.45	128.09	169.65	Peak Found	Peak Found	High	Peak Found	High	High	Peak Found	Peak Found	High	High	Peak Found	Peak Found	Peak Found	High	1
FALSE	High	Master Protein	MMAR_3711	cysH 3'-phosphoadenosine 5'-phosphosulfate reductase CysH |250 AA	intermediary metabolism and respiration	0.003	9	1	2	1	249	26.7	4.89	8.1	1	0	0.01	3.574	0.01	0.01	0.731694	2.17235e-17	0	196.2	0	0	1.0445e+07		2.92224e+06	2.4095e+06	106.24		16.45		Peak Found	Peak Found	Not Found	Not Found	Not Found	Not Found	High	Not Found	High	Peak Found	Not Found	Not Found	Not Found	Peak Found	1
FALSE	High	Master Protein	MMAR_3713	ggtB gamma-glutamyltranspeptidase precursor GgtB |647 AA	intermediary metabolism and respiration	0.002	8	4	4	4	646	66.4	5.85	11.27	4	0	0.01	100	1	0.01	2.62555e-17	2.17235e-17	0	0	7412.26	0	2.41204e+07	9.06991e+06	1.48119e+06	3.22008e+06	99.38		35.02		Peak Found	Peak Found	High	High	High	High	High	High	High	Not Found	High	Not Found	Not Found	Peak Found	1
FALSE	High	Master Protein	MMAR_3715	cysA1 sulfate-transport ATP-binding protein ABC transporter CysA1|370 AA	cell wall and cell processes	0.065	5	1	1	1	369	38.9	6.81	2.09	1	0																			Not Found	Not Found	Not Found	Not Found	Not Found	Not Found	Not Found	Not Found	High	Not Found	Not Found	Not Found	Not Found	Not Found	1
FALSE	High	Master Protein	MMAR_3718	subI sulfate-binding lipoprotein SubI|350 AA	cell wall and cell processes	0.062	3	1	1	1	349	37.3	5.43	2.14	1	0		0.01	0.01	0.221	2.62555e-17	0.481441		0	0	1631.28			552810	4.8049e+06			74		Not Found	High	Not Found	Not Found	Peak Found	Not Found	Peak Found	Not Found	Peak Found	Not Found	Peak Found	Not Found	Not Found	High	1
FALSE	High	Master Protein	MMAR_3721	conserved hypothetical glycosyl hydrolase|689 AA	conserved hypotheticals	0.002	8	4	5	4	688	77.4	5.63	12.36	4	0	0.01	1.69	0.01	0.01	0.945567	2.17235e-17	0	60.55	0	0	4.26626e+06		1.06089e+06	6.26445e+07	68.03		21.43		Peak Found	Peak Found	Peak Found	Peak Found	High	Not Found	Not Found	Peak Found	High	High	Peak Found	Not Found	Not Found	High	1
FALSE	High	Master Protein	MMAR_3727	metal-dependent hydrolase|280 AA	intermediary metabolism and respiration	0	28	6	12	6	279	29.3	5.54	32.45	6	0	0.01	19.9	0.01	100	0.188638	2.17235e-17	0	357.76	0	0	3.63953e+07	7.51629e+06	458329	2.33989e+06	84.24	13.33	116.51	138.54	Peak Found	Not Found	Not Found	Not Found	Not Found	Peak Found	Not Found	Peak Found	Peak Found	High	Not Found	Peak Found	Peak Found	Peak Found	1
FALSE	High	Master Protein	MMAR_3728	PE-PGRS family protein|535 AA	PE/PPE	0.002	13	4	5	4	456	39.2	4.41	16.29	4	0	0.01	100		0.01	2.62555e-17	2.17235e-17	0	0		0	402245		399638		114.5				Not Found	Not Found	Not Found	Not Found	Not Found	Not Found	Not Found	Not Found	Not Found	High	Not Found	Not Found	Not Found	Not Found	1
FALSE	High	Master Protein	MMAR_3730	conserved hypothetical transglutaminase-like protein|280 AA	intermediary metabolism and respiration	0.008	11	2	2	2	279	31	6.81	4.79	2	0	0.01	100	0.01	100	2.62555e-17	2.17235e-17	0	0	0	0	2.29163e+06			3.44895e+06	133.3				Peak Found	Peak Found	Not Found	Not Found	Peak Found	Not Found	Not Found	Peak Found	Not Found	Not Found	Not Found	High	Not Found	High	1
FALSE	High	Master Protein	MMAR_3731	conserved hypothetical protein|326 AA	conserved hypotheticals	0.001	11	2	3	2	325	36.3	6.14	9.76	2	0	0.01	30.404	0.01	100	0.117706	2.17235e-17	0	221.28	0	0	1.9143e+06		5.1096e+06	5.66031e+06	121.37			34.44	Peak Found	Peak Found	Not Found	Peak Found	Peak Found	Not Found	Not Found	Not Found	Not Found	High	Not Found	High	Not Found	High	1
FALSE	High	Master Protein	MMAR_3732	conserved hypothetical protein|558 AA	conserved hypotheticals	0.008	4	2	2	2	557	62.2	5.59	4.33	2	0	0.01	1.105	0.01	0.227	0.961542	0.515882	0	146.92	0	1677.64	2.13577e+07		3.41679e+06	8.94885e+06	125.29		36.29		Peak Found	Peak Found	Not Found	Peak Found	High	Not Found	Not Found	Not Found	Peak Found	Not Found	Peak Found	Not Found	Not Found	High	1
FALSE	High	Master Protein	MMAR_3733	rpsT 30S ribosomal protein S20 RpsT|88 AA	information pathways	0.049	11	1	1	1	87	9.6	11.68	2.6	1	0		0.01	0.01	1	2.62555e-17	0.876459		0	0	7412.26			1.55632e+06	2.72576e+07					Not Found	Not Found	Not Found	High	Not Found	Not Found	Not Found	Peak Found	Not Found	High	Not Found	Not Found	Not Found	Peak Found	1
FALSE	High	Master Protein	MMAR_3738	acyl-CoA dehydrogenase FadE18_2|373 AA	lipid metabolism	0.048	7	1	1	1	372	39.7	4.97	2.54	1	0																			Not Found	Peak Found	Peak Found	Peak Found	High	Peak Found	Not Found	Peak Found	Not Found	High	Not Found	Not Found	Not Found	Not Found	1
FALSE	High	Master Protein	MMAR_3748	conserved hypothetical protein|130 AA	conserved hypotheticals	0.007	15	2	2	2	129	14.1	4.63	4.6	2	0			0.01	100		2.17235e-17			0	0				2.56589e+07					Not Found	Peak Found	Not Found	Not Found	Not Found	Not Found	Not Found	Not Found	Not Found	High	Not Found	Not Found	Not Found	High	1
FALSE	High	Master Protein	MMAR_3753	proA gamma-glutamyl phosphate reductase protein ProA |424 AA	intermediary metabolism and respiration	0.003	9	4	4	4	423	44.5	5.8	8	4	0	0.01	0.056	0.01	0.079	0.18599	0.242995	0	148.18	0	576.2	374629		2.40204e+06	1.32601e+07	114.36		23.19		Peak Found	High	Peak Found	Peak Found	Peak Found	Not Found	Peak Found	Peak Found	High	Not Found	Peak Found	Not Found	Not Found	High	1
FALSE	High	Master Protein	MMAR_3763	PE-PGRS family protein|1815 AA	PE/PPE	0	9	2	24	2	426	42	4.18	77.31	2	0	100	0.01	0.294	0.982	2.62555e-17	0.876459	0	0	9.83	185.84	1.74702e+07	6.17414e+06	1.13767e+07	1.67514e+08		36.46	87.94	97.76	Not Found	Not Found	Not Found	Not Found	Not Found	Not Found	High	Not Found	High	High	High	High	High	Peak Found	1
FALSE	High	Master Protein	MMAR_3764	proB glutamate 5-kinase protein ProB |369 AA	intermediary metabolism and respiration	0.008	8	2	2	2	368	37.9	6.55	4.74	2	0		0.01	0.01	8.928	2.62555e-17	0.578572		0	0	0			346024	3.08943e+06					High	High	High	High	High	High	High	High	Peak Found	Not Found	Not Found	High	Not Found	Not Found	1
FALSE	High	Master Protein	MMAR_3766	rpmA 50S ribosomal protein L27 RpmA|89 AA	information pathways	0.01	23	2	2	2	88	9.3	11.52	4.17	2	0	100	15.197	100	1	0.270528	0.876459	0	476.53	0	7412.26	611102	4.54405e+07	682075	1.55877e+06	104.42	13.71			Peak Found	High	Not Found	Peak Found	Peak Found	Not Found	Peak Found	Not Found	Not Found	High	Not Found	Not Found	Not Found	Peak Found	1
FALSE	High	Master Protein	MMAR_3767	rplU 50S ribosomal protein L21 RplU|104 AA	information pathways	0	48	5	8	5	103	11	9.91	25.91	5	0		0.01		0.01	2.62555e-17	2.17235e-17		0		0			3.74052e+06						Not Found	Not Found	Not Found	Not Found	High	Not Found	Not Found	Not Found	Not Found	High	Not Found	Not Found	Not Found	High	1
FALSE	High	Master Protein	MMAR_3769	ndkA nucleoside diphosphate kinase NdkA|137 AA	information pathways	0	49	7	12	7	136	14.7	5.27	37.14	7	0	12.64	0.335	0.211	7.45	0.619045	0.601604	388.36	288.82	40.08	148.06	4.64265e+06	1.82399e+07	1.99551e+07	1.53691e+08	92.41	14.34	139.02	53.97	Peak Found	Not Found	Not Found	Not Found	Not Found	Not Found	Not Found	Not Found	High	High	Peak Found	Peak Found	Not Found	High	1
FALSE	High	Master Protein	MMAR_3772	valS valyl-tRNA synthetase protein ValS |887 AA	information pathways	0.008	3	2	2	2	886	98.2	5.1	4.99	2	0	0.079	100	13.333	0.298	2.62555e-17	0.58975	140.77	0	546.12	2204.75	3.18632e+07	2.02159e+07	1.20563e+06	8.43839e+06	120.16	40.99	32.82		Peak Found	High	High	High	High	High	High	High	Peak Found	Not Found	Peak Found	Not Found	Not Found	Peak Found	1
FALSE	High	Master Protein	MMAR_3773	conserved protein|210 AA	conserved hypotheticals	0	83	11	18	11	209	22.1	4.59	58.59	11	0	0.01	3.198	0.035	3.952	0.771727	0.785991	0	137.2	235.07	137.92	9.71172e+07	1.5282e+07	1.65064e+07	4.10949e+07	84.72	117.46	16.02	121.84	High	Not Found	Peak Found	Not Found	Peak Found	Not Found	Not Found	Peak Found	High	High	Peak Found	High	High	High	1
FALSE	High	Master Protein	MMAR_3776	rpfE resuscitation-promoting factor RpfE|244 AA	virulence, detoxification, adaptation	0.003	23	4	4	4	243	24.3	4.06	7.97	4	0	0.01	100			2.62555e-17		0	0			3.92019e+06				123.34				High	High	High	High	High	High	High	High	High	Not Found	Not Found	Not Found	Not Found	Not Found	1
FALSE	High	Master Protein	MMAR_3796	type I modular polyketide synthase|1818 AA	lipid metabolism	0.079	1	1	1	1	1817	190.3	5.21	1.88	1	0																			Not Found	High	Not Found	Not Found	Not Found	Not Found	Not Found	Not Found	Not Found	Not Found	Not Found	Not Found	Not Found	Not Found	1
FALSE	High	Master Protein	MMAR_3801	mobA molybdopterin-guanine dinucleotide biosynthesis protein a MobA|202 AA	intermediary metabolism and respiration	0.003	24	3	4	3	201	21	5.25	8.94	3	0	1	0.01		0.01	2.62555e-17	2.17235e-17	7412.26	0		0	1.00335e+07	1.08881e+07	6.0029e+06	2.16238e+06			62.83		Not Found	Not Found	Not Found	Not Found	Not Found	Not Found	Not Found	Not Found	High	Peak Found	High	Not Found	Not Found	Peak Found	1
FALSE	High	Master Protein	MMAR_3802	porB pyruvate:ferredoxin oxidoreductase PorB, beta subunit|364 AA	intermediary metabolism and respiration	0.002	20	6	7	6	363	39	5.8	13.64	6	0	1	0.143	30.893	0.01	0.375869	2.17235e-17	7412.26	1052.08	217.06	0	2.0155e+06	2.1311e+07	1.00643e+06	1.00355e+08	27.52	127.04	74.08		High	High	High	High	High	High	High	High	High	Peak Found	High	Not Found	Not Found	High	1
FALSE	High	Master Protein	MMAR_3803	porA pyruvate:ferredoxin oxidoreductase, PorA, alpha subunit|654 AA	intermediary metabolism and respiration	0.002	9	5	6	5	653	69.1	5.29	13.43	5	0	0.01	0.01	0.01	0.136	2.62555e-17	0.374606	0	0	0	1003.29	1.74305e+07		1.48388e+06	8.90612e+06			65.91	134.16	Not Found	Not Found	Not Found	Not Found	Not Found	Not Found	Not Found	Not Found	High	High	High	Peak Found	Not Found	High	1
FALSE	High	Master Protein	MMAR_3807	clpP2 ATP-dependent CLP protease proteolytic subunit 2 ClpP2 |212 AA	intermediary metabolism and respiration	0	49	8	16	8	211	23.2	5.15	62.47	8	0	100	0.308	0.01	6.643	0.590238	0.625896	0	106.88	0	148.52	5.21804e+06	1.23534e+07	2.02949e+07	5.48056e+07	137.47	3.14	133.75	90.82	High	Peak Found	Peak Found	Peak Found	High	Not Found	Not Found	Peak Found	High	High	High	High	Peak Found	High	1
FALSE	High	Master Protein	MMAR_3808	clpP1 ATP-dependent CLP protease proteolytic subunit 1 ClpP1 |199 AA	intermediary metabolism and respiration	0	53	7	18	7	198	21.5	4.92	75.65	7	0	0.01	3.191	3.836	9.971	0.772118	0.522773	0	129.68	147.87	141.86	2.57341e+06	8.30714e+06	1.51155e+07	2.91662e+07	142.39	121.86	94.23	23.14	Peak Found	Peak Found	Peak Found	Peak Found	High	Peak Found	High	High	High	High	High	High	Not Found	High	1
FALSE	High	Master Protein	MMAR_3809	tig trigger factor (TF) protein Tig|485 AA	virulence, detoxification, adaptation	0	22	9	18	9	484	52.3	4.4	49.29	9	0	0.01		1	0.01		2.17235e-17	0		7412.26	0	4.82844e+07	1.46403e+06	4.48017e+06	7.20689e+07	40.72		51.68		High	High	High	High	High	High	High	High	High	High	High	Not Found	Not Found	High	1
FALSE	High	Master Protein	MMAR_3813	rpiB ribose/galactose isomerase RpiB. |160 AA	intermediary metabolism and respiration	0	90	10	22	10	159	17	5.69	68.1	10	0	1.471	2.671	16.514	1.22	0.824003	0.937453	967.06	108.62	436.66	147.05	7.73202e+06	2.34619e+07	1.33473e+07	3.37512e+07	89.86	118.7	66.36	136.89	Peak Found	High	Peak Found	Peak Found	High	Not Found	Not Found	Not Found	High	High	High	Peak Found	Not Found	High	1
FALSE	High	Master Protein	MMAR_3815	conserved hypothetical protein|208 AA	conserved hypotheticals	0.002	39	5	5	5	207	22.8	5.1	17.8	5	0	0.01	0.01	0.01	2.378	2.62555e-17	0.876459	0	0	0	147.64	9.01536e+07		1.6585e+06	8.27665e+06			72.28	114.85	Not Found	Peak Found	Not Found	Not Found	High	Not Found	Not Found	Not Found	Peak Found	High	Peak Found	Not Found	Peak Found	High	1
FALSE	High	Master Protein	MMAR_3817	pepN aminopeptidase N PepN |860 AA	intermediary metabolism and respiration	0	43	29	41	29	859	93.9	5.01	119.99	29	0	0.492	3.085	1.965	18.573	0.778541	0.348689	147.22	5.83	0	146.04	1.51632e+07	7.79268e+06	1.6222e+07	5.97132e+07	154.17	138.8	24.87	132.27	Peak Found	Not Found	Not Found	Not Found	Not Found	Not Found	Not Found	Not Found	High	High	High	Peak Found	Peak Found	High	1
FALSE	High	Master Protein	MMAR_3818	conserved protein|168 AA	conserved hypotheticals	0.002	26	2	4	2	167	17.2	5.1	11.91	2	0	0.01	1.515	0.01	0.01	0.956377	2.17235e-17	0	97.46	0	0	8.50629e+06		7.96926e+06	1.65082e+06	104.5		27.28		Peak Found	Peak Found	Not Found	Not Found	Peak Found	Not Found	Not Found	Not Found	High	High	High	Not Found	Not Found	Peak Found	1
FALSE	High	Master Protein	MMAR_3823	membrane-associated phospholipase C 2 PlcB_1|519 AA	virulence, detoxification, adaptation	0	21	10	21	7	518	56.1	6.6	52.27	10	0	0.398	35.043	23.247	2	0.0945949	0.921308	195.83	185.56	140.86	147.52	7.83329e+07	3.34712e+07	1.85156e+06	4.95084e+07	97.85	14.34	91.25	62.28	High	High	Peak Found	Peak Found	High	Not Found	Not Found	Not Found	Not Found	High	High	Peak Found	Not Found	Peak Found	1
FALSE	High	Master Protein	MMAR_3829	gdh NAD-dependent glutamate dehydrogenase Gdh|1613 AA	intermediary metabolism and respiration	0.089	0	1	1	1	1612	176.4	5.45	1.8	1	0	0.01	100	0.01	100	2.62555e-17	2.17235e-17	0	0	0	0	1.73418e+07			3.54727e+06	28.68			66.35	Peak Found	Peak Found	High	High	High	High	High	High	Not Found	Not Found	Not Found	Peak Found	High	Not Found	1
FALSE	High	Master Protein	MMAR_3830	ATP-binding component of an ABC transporter|559 AA	cell wall and cell processes	0	48	20	34	20	558	61.9	5.27	106.47	20	0	0.39	1.689	0.515	5.527	0.936193	0.680254	2886.63	24.24	99.61	82.28	6.00358e+07	2.1919e+06	3.06948e+07	2.06087e+07	163.74	11.01	36.52	162.67	Peak Found	Peak Found	Peak Found	Peak Found	Not Found	Not Found	Not Found	Not Found	High	High	High	Peak Found	Peak Found	High	1
FALSE	High	Master Protein	MMAR_3837	cutinase precursor |236 AA	cell wall and cell processes	0	62	11	36	11	235	23.9	5.21	132.92	11	0	0.369	4.23		7.264	0.67321	0.604629	56.46	35.24		124.31	1.3159e+08	4.21667e+07	3.89221e+07	5.32682e+07	33.48	23.15	81.2	148.87	High	Not Found	Not Found	Not Found	Not Found	Not Found	Not Found	Not Found	High	High	High	Peak Found	Peak Found	Peak Found	1
FALSE	High	Master Protein	MMAR_3840	conserved hypothetical secreted protein|121 AA	cell wall and cell processes	0	47	6	78	6	120	12.5	4.7	304.06	6	0	0.112	0.408	1.39	0.267	0.686111	0.560864	104.45	248.73	125.45	167.38	4.4107e+08	8.2803e+07	8.53309e+08	2.87051e+07	79.96	12.87	58.48	66.5	High	Peak Found	Not Found	Not Found	Not Found	Not Found	Not Found	Not Found	High	High	High	Peak Found	Peak Found	High	1
FALSE	High	Master Protein	MMAR_3841	mmaA5 methoxy mycolic acid synthase 5 MmaA5 |290 AA	lipid metabolism	0	42	11	24	10	289	33.2	5.41	72.42	11	1	35.471	1.436	1.08	7.106	0.968975	0.608958	146.45	134.24	173.68	28.44	4.64505e+07	4.23354e+08	1.21468e+07	1.59131e+08	161.05	17.31	79.2	93.29	Peak Found	Not Found	Not Found	Not Found	Not Found	Not Found	Not Found	Not Found	High	High	High	High	Peak Found	High	1
FALSE	High	Master Protein	MMAR_3845	citE citrate (pro-3s)-lyase (beta subunit) CitE |274 AA	intermediary metabolism and respiration	0.003	17	3	3	3	273	29	5.31	8.62	3	0	0.01	100	0.01	1	2.62555e-17	0.876459	0	0	0	7412.26	39479.3		376435	3.55699e+06	122.96				Peak Found	Peak Found	Peak Found	Peak Found	High	Peak Found	Peak Found	Not Found	Not Found	High	Not Found	Not Found	Not Found	High	1
FALSE	High	Master Protein	MMAR_3847	fadE19 acyl-CoA dehydrogenase FadE19 |389 AA	lipid metabolism	0.002	19	5	6	5	388	41.3	5.3	16.99	5	0	0.01	4.715	0.01	16.641	0.634214	0.380507	0	116.95	0	148.17	1.04029e+07		404871	1.0849e+07	91.18		59.95	42.45	Peak Found	Peak Found	Not Found	Not Found	High	Not Found	Not Found	Not Found	High	High	Peak Found	High	Not Found	High	1
FALSE	High	Master Protein	MMAR_3848	accA1 acetyl-/propionyl-coenzyme a carboxylase alpha chain AccA1|670 AA	lipid metabolism	0.035	1	1	1	1	669	71.6	5.25	2.97	1	0			0.01	100		2.17235e-17			0	0				2.50544e+07					Not Found	Peak Found	Peak Found	Peak Found	Peak Found	Not Found	Peak Found	Not Found	Not Found	Not Found	Not Found	Not Found	Not Found	High	1
FALSE	High	Master Protein	MMAR_3850	scoB succinyl-CoA:3-ketoacid-coenzyme a transferase (beta subunit) ScoB |216 AA	intermediary metabolism and respiration	0.006	12	2	3	2	215	22.6	5.11	6.52	2	0	0.01	0.01	0.01	0.846	2.62555e-17	0.876459	0	0	0	6270.65	1.63512e+06		948633	3.72783e+07			75.91		Not Found	Not Found	Not Found	High	Not Found	Not Found	Not Found	Not Found	Peak Found	High	Peak Found	Not Found	Not Found	High	1
FALSE	High	Master Protein	MMAR_3851	scoA succinyl-CoA:3-ketoacid-coenzyme a transferase (alpha subunit) ScoA |249 AA	lipid metabolism	0.002	21	4	4	4	248	26.3	5.45	11.33	4	0	0.01	0.141	1	0.01	0.373915	2.17235e-17	0	1040.1	7412.26	0	2.4654e+06	3.11395e+06	544624	2.02377e+07	111.43		93.21		Peak Found	High	Not Found	Not Found	Peak Found	Not Found	Not Found	Not Found	Peak Found	High	Peak Found	Not Found	Not Found	High	1
FALSE	High	Master Protein	MMAR_3856	short-chain type dehydrogenase/reductase|269 AA	intermediary metabolism and respiration	0	35	6	7	6	268	27.9	8.16	22.4	6	0	30.727	1.026	0.558	23.553	0.94384	0.2874	218.48	71.65	0	74.04	1.02271e+07	7.55359e+06	1.56637e+07	6.2837e+07	106.31	14.36	84.51	32.74	Peak Found	High	Not Found	Not Found	Not Found	Peak Found	Peak Found	Not Found	High	High	Peak Found	High	Peak Found	Peak Found	1
FALSE	High	Master Protein	MMAR_3871	conserved hypothetical secreted protein|260 AA	cell wall and cell processes	0.005	11	3	3	3	259	27.7	5.26	6.8	3	0	0.01	0.057		0.01	0.154345	2.17235e-17	0	412.47		0	617426		3.33895e+06				45.71		Peak Found	Peak Found	Not Found	Not Found	Peak Found	Peak Found	Not Found	Peak Found	High	Not Found	High	Not Found	Not Found	Not Found	1
FALSE	High	Master Protein	MMAR_3872	lppS conserved lipoprotein LppS|400 AA	cell wall and cell processes	0.002	16	5	5	5	399	42.4	6.13	11.91	5	0	0.111	43.602	0.55	1.823	0.0898546	0.991437	105.9	137.69	25.77	147.45	3.30802e+06	1.22395e+06	767007	4.62797e+06	135.12	7.52	75	105.16	Peak Found	Not Found	Not Found	Not Found	Peak Found	Not Found	Not Found	Not Found	Peak Found	High	Not Found	Not Found	Peak Found	Peak Found	1
FALSE	High	Master Protein	MMAR_3875	PE-PGRS family protein|284 AA	PE/PPE	0	9	3	9	2	468	47.2	5.96	27.12	3	0	0.248	29.762	0.905	30.33	0.117706	0.236897	147.89	0	82.24	126.14	5.9387e+07	2.76863e+07	1.29625e+06	1.77032e+07	49.63	11.38	93.74	45.01	Not Found	Not Found	Not Found	Not Found	Not Found	Not Found	High	Peak Found	Not Found	High	Peak Found	High	High	Peak Found	1
FALSE	High	Master Protein	MMAR_3943	phage antirepressor protein|341 AA	insertion seqs and phages	0.075	4	1	1	1	340	37.5	6.8	1.92	1	0	100		100	100		2.17235e-17	0		0	0		1.28887e+07		4.66852e+07		22.31			Not Found	Not Found	Not Found	Not Found	Not Found	Not Found	Not Found	Not Found	Not Found	Not Found	Not Found	High	Not Found	Not Found	1
FALSE	High	Master Protein	MMAR_3946	conserved hypothetical phage protein|189 AA	insertion seqs and phages	0.012	14	1	1	1	188	21	5.38	4.09	1	0			0.01	100		2.17235e-17			0	0				1.54959e+07				42.49	Not Found	Peak Found	Not Found	Not Found	Not Found	Not Found	Not Found	Not Found	Not Found	Not Found	Not Found	Peak Found	High	Not Found	1
FALSE	High	Master Protein	MMAR_3956	bcp bacterioferritin comigratory protein Bcp|158 AA	virulence, detoxification, adaptation	0.007	18	3	3	3	157	17	8.37	5.74	3	0	0.01	0.04	0.01	0.01	0.153512	2.17235e-17	0	276.99	0	0	904197		1.04039e+06	1.61065e+07	103.78		117.44		Peak Found	Peak Found	Peak Found	Peak Found	High	Peak Found	Peak Found	Peak Found	Peak Found	High	Peak Found	Not Found	Not Found	High	1
FALSE	High	Master Protein	MMAR_3957	argE acetylornithine deacetylase ArgE|442 AA	intermediary metabolism and respiration	0.002	18	4	5	4	441	46.1	5	14.31	4	0	0.01	0.636	0.01	0.01	0.796681	2.17235e-17	0	4710.22	0	0	5.70889e+06		838222	1.61468e+08	109.66		39.74		Peak Found	Peak Found	Peak Found	Peak Found	Peak Found	Not Found	Not Found	Peak Found	Peak Found	High	Peak Found	Not Found	Not Found	High	1
FALSE	High	Master Protein	MMAR_3962	fas fatty acid synthase Fas|3071 AA	lipid metabolism	0	6	12	13	12	3070	325.7	5.05	33.54	12	0	2.732	82.496	0.342	0.449	0.0253426	0.699317	0	0	20.59	3327.15	1.30771e+07	7.89466e+06	3.35319e+06	4.53934e+07	135.4	59.17	46.76	49.42	Peak Found	Peak Found	Not Found	High	High	Not Found	Not Found	High	High	Peak Found	High	Not Found	Peak Found	High	1
FALSE	High	Master Protein	MMAR_3963	conserved hypothetical secreted protein|241 AA	cell wall and cell processes	0	63	8	18	8	240	25.2	9.51	67.14	8	0	52.364	1.117	0.229	7.392	0.963718	0.602463	102.75	146.93	9.69	94.56	9.44094e+06	5.37559e+06	8.42904e+06	4.15847e+07	81.41	94.75	123.9	76.8	Not Found	Not Found	Not Found	Not Found	Peak Found	Not Found	Not Found	Not Found	High	High	High	High	High	Peak Found	1
FALSE	High	Master Protein	MMAR_3964	ring-hydroxylating dioxygenase, large terminal subunit|381 AA	intermediary metabolism and respiration	0.078	2	1	1	1	380	42	6.67	1.87	1	0			0.01	100		2.17235e-17			0	0				3.3206e+07					Not Found	Not Found	Not Found	Not Found	High	Not Found	Not Found	Not Found	Not Found	Not Found	Not Found	Not Found	Not Found	High	1
FALSE	High	Master Protein	MMAR_3965	NAD-dependent aldehyde dehydrogenase|497 AA	intermediary metabolism and respiration	0.116	2	1	1	1	496	53.1	5.34	1.69	1	0	0.01	1	0.01	31.482	0.936193	0.264396	0	7412.26	0	212.13	10730381		212757	7.05983e+06				118.25	Not Found	Not Found	Not Found	Not Found	Not Found	Not Found	Not Found	Not Found	Not Found	Not Found	Peak Found	Not Found	High	Peak Found	1
FALSE	High	Master Protein	MMAR_3968	conserved protein|220 AA	conserved hypotheticals	0.015	9	2	2	2	219	23.6	7.74	3.94	2	0	0.01	13.014	0.01	1	0.292362	0.876459	0	0	0	7412.26	7.53912e+06		2.20419e+06	3.47635e+07					Not Found	Not Found	Not Found	Not Found	Peak Found	Not Found	Not Found	Not Found	Not Found	Peak Found	Not Found	Not Found	Not Found	High	1
FALSE	High	Master Protein	MMAR_3969	cyp269A1 cytochromes P450 269A1 Cyp269A1|404 AA	intermediary metabolism and respiration	0.03	6	1	1	1	403	44.9	5.25	3.31	1	0	4.862	100	100	100	2.62555e-17	2.17235e-17	136.75	0	0	0	2.7734e+06	4.07967e+07		1.88584e+08	164.44	50.55			Peak Found	Peak Found	Not Found	Not Found	Not Found	Not Found	Not Found	Not Found	Not Found	Not Found	Not Found	Peak Found	Not Found	Not Found	1
FALSE	High	Master Protein	MMAR_3984	PPE family protein|595 AA	PE/PPE	0.005	8	2	2	2	413	40.8	4.55	6.81	2	0	0.01	15.835	0.01	100	0.255306	2.17235e-17	0	456.4	0	0	866767		518142	4.16005e+06	54.31			74.5	Peak Found	Not Found	Not Found	Not Found	High	Not Found	Not Found	Not Found	Not Found	Not Found	Not Found	Not Found	Not Found	Not Found	1
FALSE	High	Master Protein	MMAR_3985	conserved hypothetical secreted protein|123 AA	cell wall and cell processes	0.002	41	3	6	3	122	13.2	5.26	18.64	3	0	0.01	0.979	0.01	0.01	0.936193	2.17235e-17	0	146.81	0	0	4.09846e+07		1.93021e+07	1.30809e+06	128.55		51.2		High	Peak Found	Not Found	Not Found	High	Not Found	Not Found	Not Found	High	High	High	Not Found	Not Found	Peak Found	1
FALSE	High	Master Protein	MMAR_3986	conserved hypothetical membrane protein|159 AA	conserved hypotheticals	0.074	7	1	1	1	158	16.7	4.83	1.93	1	0	0.01	100	0.01	100	2.62555e-17	2.17235e-17	0	0	0	0	2.66714e+07			1.39483e+06	48.36			57.47	Not Found	Peak Found	Not Found	Not Found	Not Found	Peak Found	Peak Found	Peak Found	Not Found	Not Found	Not Found	Peak Found	Peak Found	Peak Found	1
FALSE	High	Master Protein	MMAR_4003	oxidoreductase|349 AA	intermediary metabolism and respiration	0.044	8	1	1	1	348	37.9	6.39	2.63	1	0	0.01	2.124		0.01	0.881151	2.17235e-17	0	0		0	2389989		1.12509e+06						Not Found	Not Found	Not Found	Not Found	Not Found	Not Found	Not Found	Not Found	Not Found	High	Not Found	Not Found	Not Found	Not Found	1
FALSE	High	Master Protein	MMAR_4009	conserved hypothetical dehydratase|405 AA	intermediary metabolism and respiration	0.108	5	1	1	1	404	43.5	5.31	1.72	1	0																			Not Found	Peak Found	Not Found	Not Found	Peak Found	Not Found	Not Found	Not Found	Not Found	High	Not Found	Not Found	Not Found	Not Found	1
FALSE	High	Master Protein	MMAR_4015	enoyl-CoA hydratase, EchA12_1|279 AA	lipid metabolism	0.007	5	1	3	1	278	29.6	5.77	5.43	1	0	0.461	100	1.537	32.897	2.62555e-17	0.21843	61.88	0	34.74	140.74	8.4512e+07	2.85244e+07	1.39001e+06	2.18972e+07	55.47	26.53	67.91	68.98	Not Found	Not Found	Not Found	Not Found	Not Found	Not Found	Not Found	Not Found	Peak Found	Not Found	Peak Found	Peak Found	Peak Found	Peak Found	1
FALSE	High	Master Protein	MMAR_4022	enoyl-CoA hydratase EchA10_1|273 AA	lipid metabolism	0.022	7	1	2	1	272	29.2	6.8	3.51	1	0	100	1	100	0.358	0.936193	0.608958	0	7412.26	0	2650.54	8.86387e+07	4.53274e+07	260381	2.9505e+06		21.7	17.2		Not Found	Not Found	Not Found	Not Found	Not Found	Not Found	Not Found	Not Found	Peak Found	Not Found	Peak Found	Not Found	Not Found	Peak Found	1
FALSE	High	Master Protein	MMAR_4025	long-chain fatty-acid CoA ligase |494 AA	lipid metabolism	0.048	4	1	1	1	493	52.1	6.93	2.53	1	0																			Not Found	Not Found	Not Found	Not Found	Not Found	Not Found	Not Found	Not Found	Not Found	Not Found	Not Found	Not Found	High	Not Found	1
FALSE	High	Master Protein	MMAR_4028	conserved hypothetical secreted protein|122 AA	cell wall and cell processes	0	25	3	7	3	121	12.4	4.64	20.54	3	0	0.01	0.01	0.01	0.01	2.62555e-17	2.17235e-17	0	0	0	0	4.06888e+07		1.6086e+08	9.48737e+07	3.85		54.13		High	Peak Found	Not Found	Not Found	Not Found	Not Found	Not Found	Not Found	High	High	High	Not Found	Not Found	High	1
FALSE	High	Master Protein	MMAR_4042	rphA ribonuclease RphA |277 AA	information pathways	0	29	5	8	5	276	28.8	5.58	19.66	5	0	0.01	1.862	0.01	5.551	0.936193	0.700324	0	147.46	0	0	8.80891e+06		972310	2.40302e+06	126.55		93.27	158.11	Peak Found	High	Peak Found	Peak Found	High	Not Found	Not Found	Not Found	High	High	High	Peak Found	Peak Found	High	1
FALSE	High	Master Protein	MMAR_4048	conserved secreted protein|167 AA	cell wall and cell processes	0	51	8	16	8	166	17.6	5.47	54.76	8	0	0.01	0.554	0.01	1.446	0.78819	0.987913	0	131.34	0	147.23	1.93619e+07	4.80399e+07	3.31035e+07	1.16055e+08	80.13		35.06	121.78	High	Not Found	Not Found	Not Found	Peak Found	Not Found	Not Found	Not Found	High	High	High	Not Found	Peak Found	High	1
FALSE	High	Master Protein	MMAR_4052	MCE-family protein Mce3B_1|344 AA	virulence, detoxification, adaptation	0.036	3	1	1	1	343	36.8	5.59	2.83	1	0	0.01	7.607		0.01	0.464696	2.17235e-17	0	968.9		0	1.48432e+06		2.22146e+06		20.21				Peak Found	Not Found	Not Found	Not Found	Peak Found	Not Found	Not Found	Not Found	Not Found	High	Not Found	Not Found	Not Found	Not Found	1
FALSE	High	Master Protein	MMAR_4053	MCE-family protein, Mce3C_1|439 AA	virulence, detoxification, adaptation	0.048	4	1	1	1	438	46.3	5.96	2.55	1	0		0.01		0.01	2.62555e-17	2.17235e-17		0		0			1.80532e+06						Not Found	Not Found	Not Found	Not Found	Not Found	Not Found	Not Found	Not Found	Not Found	High	Not Found	Not Found	Not Found	Not Found	1
FALSE	High	Master Protein	MMAR_4057	conserved Mce associated membrane protein|238 AA	cell wall and cell processes	0.038	8	1	1	1	237	25.7	4.39	2.8	1	0		0.01	0.01	0.67	2.62555e-17	0.82532		0	0	4965.79			436682	9.90453e+06			83.91		Not Found	Not Found	Not Found	Not Found	Peak Found	Not Found	Not Found	Not Found	High	Not Found	Peak Found	Not Found	Not Found	Peak Found	1
FALSE	High	Master Protein	MMAR_4063	cfp10A 9.5 kDa culture filtrate antigen Cfp10A|91 AA	cell wall and cell processes	0.048	9	1	1	1	90	9.4	4.72	2.54	1	0	0.01	100			2.62555e-17		0	0			2.17513e+07								Not Found	Peak Found	Not Found	Not Found	Peak Found	Not Found	Not Found	Not Found	Not Found	Not Found	Not Found	Not Found	Not Found	Not Found	1
FALSE	High	Master Protein	MMAR_4067	conserved hypothetical protein|102 AA	conserved hypotheticals	0.057	21	1	1	1	101	11	6.28	2.44	1	0																			Not Found	Peak Found	Not Found	Not Found	Not Found	Not Found	Not Found	Not Found	Not Found	Not Found	Not Found	Not Found	High	Not Found	1
FALSE	High	Master Protein	MMAR_4070	glgP glycogen phosphorylase GlgP|864 AA	intermediary metabolism and respiration	0.002	5	4	5	4	863	95.7	5.44	12.93	4	0	0.01	2.59	0.01	0.539	0.864333	0.753798	0	147.69	0	3991.78	6.9955e+06		508667	5.69935e+07	118.17		79.7		Peak Found	Not Found	Peak Found	Peak Found	Peak Found	Peak Found	Peak Found	Peak Found	Peak Found	Not Found	Peak Found	Not Found	Not Found	High	1
FALSE	High	Master Protein	MMAR_4071	conserved glycosidase|696 AA	intermediary metabolism and respiration	0	11	6	8	6	695	77.4	5.59	19.35	6	0	100	0.01	100	0.01	2.62555e-17	2.17235e-17	0	0	0	0	1.37001e+07	5.29373e+06	505157	7.45466e+07		49.35	81.2		Not Found	Peak Found	Not Found	Not Found	Peak Found	Not Found	Not Found	Not Found	High	High	Peak Found	Not Found	Not Found	High	1
FALSE	High	Master Protein	MMAR_4072	glgB 1,4-alpha-glucan branching enzyme GlgB |732 AA	intermediary metabolism and respiration	0.068	2	1	1	1	731	81.4	5.39	2.07	1	0	0.01	100	0.01	100	2.62555e-17	2.17235e-17	0	0	0	0	3.52402e+07			3.17226e+06					Not Found	Not Found	Not Found	Not Found	Not Found	Not Found	Not Found	Not Found	Not Found	Not Found	Not Found	Not Found	Not Found	Peak Found	1
FALSE	High	Master Protein	MMAR_4074	thioredoxin|305 AA	intermediary metabolism and respiration	0.001	10	3	4	3	304	31.9	4.55	9.64	3	0	1.845	3.337	1	1.703	0.777375	0.971057	147.46	88.89	7412.26	147.39	5.72428e+06	7.81377e+06	1.86217e+06	9.51592e+06	101.07	42.02	43.14	133.83	Peak Found	High	Not Found	Not Found	High	Not Found	Peak Found	Not Found	High	High	High	Not Found	Peak Found	Peak Found	1
FALSE	High	Master Protein	MMAR_4075	fadA4 acetyl-CoA acetyltransferase FadA4 |394 AA	lipid metabolism	0	49	14	20	14	393	40.5	5.12	73.83	14	0	0.246	7.404	13.02	12.521	0.470833	0.463708	11.36	67.89	559.68	148.14	4.7489e+07	8.74709e+07	2.11268e+07	3.05838e+07	32.84	29.91	24.32	131.19	Peak Found	Peak Found	Not Found	Not Found	High	Not Found	Not Found	Not Found	High	High	Peak Found	Peak Found	Not Found	High	1
FALSE	High	Master Protein	MMAR_4084	cobalamin adenosyltransferase|198 AA	intermediary metabolism and respiration	0.054	5	1	1	1	197	21.2	5.26	2.45	1	0																			Not Found	Peak Found	Not Found	Not Found	Peak Found	Not Found	Not Found	Not Found	Not Found	High	Not Found	Not Found	Not Found	Not Found	1
FALSE	High	Master Protein	MMAR_4086	atpC ATP synthase epsilon chain AtpC|122 AA	intermediary metabolism and respiration	0.002	43	3	5	3	121	13	4.6	15.54	3	0	0.01	5.09	0.01	0.01	0.603639	2.17235e-17	0	267.15	0	0	2.52661e+07		3.00204e+06	3.88093e+07	36.49		104.12		High	Peak Found	Peak Found	Peak Found	Peak Found	Not Found	Not Found	Not Found	Peak Found	High	Not Found	Not Found	Not Found	High	1
FALSE	High	Master Protein	MMAR_4087	atpD ATP synthase beta chain AtpD|484 AA	intermediary metabolism and respiration	0	88	40	117	40	483	52.7	4.93	364.6	40	0	0.741	1.566	10.69	6.057	0.949409	0.650851	147.16	65.59	116.4	143.08	1.60153e+08	2.02874e+08	1.12258e+08	5.35258e+07	51.73	61.74	10.49	166.03	High	Peak Found	Peak Found	Peak Found	High	Peak Found	Peak Found	Peak Found	High	High	High	High	Peak Found	High	1
FALSE	High	Master Protein	MMAR_4088	atpG ATP synthase gamma chain AtpG|305 AA	intermediary metabolism and respiration	0	40	10	18	10	304	33.7	5.6	50.88	10	0	20.153	0.237	0.162	2.6	0.488997	0.876459	148.19	128.21	1199.08	12.97	3.56149e+06	5.30998e+07	1.74818e+07	4.58008e+06	97.13	67.09	29.4	163.1	Peak Found	Peak Found	Peak Found	Peak Found	High	Peak Found	Peak Found	Peak Found	High	High	Peak Found	Peak Found	Peak Found	High	1
FALSE	High	Master Protein	MMAR_4089	atpA ATP synthase alpha chain AtpA|550 AA	intermediary metabolism and respiration	0	52	30	86	30	549	59.5	5.1	262.11	30	0	0.634	0.64	1.422	0.255	0.844823	0.548973	48.28	140.16	203.35	12.71	3.55493e+08	2.98619e+08	7.85375e+07	2.31255e+07	80.29	11.4	32.01	168.58	High	Peak Found	Peak Found	Peak Found	Peak Found	Not Found	Not Found	Not Found	High	High	High	High	Peak Found	High	1
FALSE	High	Master Protein	MMAR_4090	atpH ATP synthase delta chain AtpH|446 AA	intermediary metabolism and respiration	0	21	5	6	5	445	47.9	5.33	21.12	5	0	0.01	5.345	0.01	0.01	0.598434	2.17235e-17	0	147.98	0	0	8.67926e+06		771144	2.39621e+07	106.51		85.4		High	Peak Found	Peak Found	Peak Found	High	Peak Found	Peak Found	Peak Found	High	High	High	Not Found	Not Found	Peak Found	1
FALSE	High	Master Protein	MMAR_4098	prfA peptide chain release factor 1 PrfA |358 AA	information pathways	0.007	7	2	2	2	357	39	5.08	5.61	2	0	0.01	0.01		0.01	2.62555e-17	2.17235e-17	0	0		0	8.02695e+06		337619		38.24		24.92		Peak Found	High	Peak Found	Peak Found	Peak Found	Not Found	Peak Found	Peak Found	Peak Found	High	Peak Found	Not Found	Not Found	Not Found	1
FALSE	High	Master Protein	MMAR_4099	rpmE 50S ribosomal protein L31 RpmE|82 AA	information pathways	0.001	51	2	2	2	81	8.9	9.25	10.84	2	0	0.01	1	0.01	100	0.936193	2.17235e-17	0	7412.26	0	0	416347		4.51308e+06	5.40835e+06				70.77	Peak Found	High	Not Found	Peak Found	Peak Found	Not Found	Not Found	Peak Found	Not Found	High	Not Found	Peak Found	Peak Found	Peak Found	1
FALSE	High	Master Protein	MMAR_4100	rho transcription termination factor Rho|622 AA	information pathways	0.003	5	2	2	2	621	66.7	6.54	7.47	2	0	0.01	5.609	0.01	1	0.588201	0.876459	0	0	0	7412.26	6316088		1.67207e+06	1.38695e+06					Not Found	Not Found	Not Found	Not Found	High	Not Found	Not Found	Not Found	Not Found	High	Not Found	Not Found	Not Found	Peak Found	1
FALSE	High	Master Protein	MMAR_4102	thrC threonine synthase ThrC|361 AA	intermediary metabolism and respiration	0.002	15	5	5	5	360	37.3	6.64	12.43	5	0	0.081	18.296	35.615	0.01	0.212621	2.17235e-17	146.98	391.61	181.74	0	5.18657e+06	1.80047e+07	640710	1.30199e+08	161.63	36.56	112.02		Peak Found	High	Not Found	Not Found	High	Not Found	Not Found	Not Found	Peak Found	High	Not Found	Not Found	Not Found	High	1
FALSE	High	Master Protein	MMAR_4103	thrA homoserine dehydrogenase ThrA|442 AA	intermediary metabolism and respiration	0.088	3	1	1	1	441	45.7	4.89	1.8	1	0	0.01	1	0.01	4.947	0.936193	0.749409	0	7412.26	0	0	4.33366e+06		980187	4.8489e+06					Not Found	High	Not Found	Not Found	Peak Found	Not Found	Not Found	Not Found	Not Found	Not Found	High	Not Found	Not Found	Peak Found	1
FALSE	High	Master Protein	MMAR_4105	argS arginyl-tRNA synthetase ArgS |551 AA	information pathways	0	18	8	10	8	550	59.6	5.49	24.73	8	0	0.01	1.194	0.01	1.904	0.984128	0.936738	0	200.33	0	147.48	1.06965e+07		1.53591e+06	1.39452e+07	70.3		75.77	136.53	Peak Found	Peak Found	Peak Found	Peak Found	Peak Found	Not Found	Not Found	Not Found	High	High	Peak Found	Peak Found	Not Found	High	1
FALSE	High	Master Protein	MMAR_4110	aldehyde dehydrogenase |890 AA	intermediary metabolism and respiration	0.002	9	7	7	7	889	95	5.3	13.78	7	0	0.01	100		0.283	2.62555e-17	0.578572	0	0		2097.85	3.14908e+07	2.59121e+07	2.72583e+06	3.33395e+07	71.18		40.95		Peak Found	Peak Found	Peak Found	Peak Found	Peak Found	Not Found	Peak Found	Peak Found	Peak Found	Not Found	Peak Found	Not Found	Not Found	High	1
FALSE	High	Master Protein	MMAR_4123	conserved hypothetical protein|209 AA	conserved hypotheticals	0.007	19	2	2	2	208	23.3	5.59	5.39	2	0		0.01		0.01	2.62555e-17	2.17235e-17		0		0			1.64163e+06						Not Found	Peak Found	Not Found	Not Found	High	Not Found	Not Found	Not Found	High	Not Found	Not Found	Not Found	Not Found	Not Found	1
FALSE	High	Master Protein	MMAR_4124	conserved hypothetical secreted protein|176 AA	cell wall and cell processes	0	43	9	40	9	175	18.9	8.16	115.95	9	0	6.881	3.536	6.755	6.333	0.734046	0.639439	138.25	127.15	128.48	70.62	9.88129e+06	1.05234e+08	9.36572e+07	2.75574e+08	150.14	17.57	22.23	49.93	Peak Found	Peak Found	Not Found	Not Found	Peak Found	Peak Found	Peak Found	Not Found	High	High	High	High	Peak Found	High	1
FALSE	High	Master Protein	MMAR_4129	glyoxalase, GloA_2|138 AA	intermediary metabolism and respiration	0.002	39	5	6	5	137	15.1	4.89	16.57	5	0	0.01	100	0.129	100	2.62555e-17	2.17235e-17	0	0	0	0	1.00437e+08	1.52556e+06		1.18063e+07	130.95				Peak Found	Not Found	Peak Found	Peak Found	High	Not Found	Peak Found	High	Not Found	Not Found	Not Found	Not Found	Not Found	High	1
FALSE	High	Master Protein	MMAR_4131	conserved hypothetical transcriptional regulatory protein|162 AA	regulatory proteins	0.074	5	1	1	1	161	17.3	6.33	1.94	1	0	0.01	100	0.01	100	2.62555e-17	2.17235e-17	0	0	0	0	5.35778e+06			3.14639e+06					Not Found	Not Found	Not Found	Not Found	Peak Found	Not Found	Not Found	Not Found	Not Found	Not Found	Not Found	Not Found	Not Found	Peak Found	1
FALSE	High	Master Protein	MMAR_4135	carbonic anhydrase|164 AA	intermediary metabolism and respiration	0	75	17	46	17	163	17.8	5.21	158.82	17	0	0.726	1.505	3.518	28.208	0.957439	0.249222	147.18	11.23	107.51	145.82	1.13123e+08	5.18586e+08	1.12079e+08	6.54324e+07	70.73	26.66	46.49	155.95	High	Peak Found	Peak Found	Peak Found	High	Peak Found	Peak Found	Not Found	High	High	High	Peak Found	Peak Found	High	1
FALSE	High	Master Protein	MMAR_4144	sixA phosphohistidine phosphatase SixA |168 AA	intermediary metabolism and respiration	0.073	6	1	1	1	167	17.7	6.8	1.97	1	0	0.01	0.01	0.01	0.805	2.62555e-17	0.876459	0	0	0	5965.2	2.20561e+06		208653	1.11524e+07			26.85		Not Found	High	Peak Found	Peak Found	High	Not Found	Peak Found	Not Found	Peak Found	Not Found	Peak Found	Not Found	Not Found	High	1
FALSE	High	Master Protein	MMAR_4152	lprA lipoprotein LprA|247 AA	cell wall and cell processes	0.002	23	4	4	4	246	25	5.33	11.46	4	0	0.01	45.032	0.01	0.326	0.0662505	0.608958	0	148.23	0	2411.48	2.84518e+07		1.66104e+06	3.45629e+08	107.3		0.78		Peak Found	Not Found	Not Found	Not Found	Peak Found	Not Found	Not Found	Not Found	Peak Found	Not Found	High	Not Found	Not Found	High	1
FALSE	High	Master Protein	MMAR_4153	conserved hypothetical secreted protein|123 AA	conserved hypotheticals	0	53	10	43	10	122	12.3	8.18	132.95	10	0	0.175	15.731	1.207	1.551	0.242092	0.995995	101.45	126.6	86.51	112.57	2.07359e+08	4.29995e+07	6.86392e+07	9.16057e+07	109.8	29.93	53.79	57.81	High	Peak Found	Not Found	Not Found	High	Not Found	Not Found	Not Found	High	High	High	Peak Found	Peak Found	Peak Found	1
FALSE	High	Master Protein	MMAR_4162	gdpD glycerolphosphodiesterase GdpD|303 AA	intermediary metabolism and respiration	0	32	8	10	8	302	31.7	5.31	25.5	8	0	0.05	7.974	2.6	0.191	0.442389	0.473243	358.14	89.21	198.85	1410.36	2.36901e+07	5.18567e+06	7.98903e+06	3.81871e+06	53.49	20.34	84.35	135.2	High	High	Peak Found	Peak Found	Peak Found	Peak Found	Peak Found	Peak Found	High	Peak Found	High	Not Found	Peak Found	Peak Found	1
FALSE	High	Master Protein	MMAR_4166	espA ESX-1 secretion-associated protein A, EspA|390 AA	cell wall and cell processes	0	23	7	10	7	389	39.7	5.69	42.12	7	0	0.01	0.349	0.01	2.016	0.635312	0.919532	0	363.42	0	59.79	6.0012e+07	1.64026e+07	4.99219e+06	6.58407e+06	32.21	40.15	114.22	71.05	High	Not Found	Not Found	Not Found	Not Found	Not Found	Not Found	Not Found	High	High	Peak Found	Peak Found	Peak Found	Peak Found	1
FALSE	High	Master Protein	MMAR_4167	conserved hypothetical protein|104 AA	conserved hypotheticals	0.007	26	2	2	2	103	10.9	5.73	5.45	2	0	0.068	1	0.135	1	0.936193	0.876459	0	7412.26	0	7412.26	3.01494e+07	2.04226e+06	2.27161e+07	1.51318e+07					Not Found	Peak Found	Not Found	Not Found	Not Found	Not Found	Not Found	Not Found	High	Not Found	Not Found	Not Found	Not Found	Peak Found	1
FALSE	High	Master Protein	MMAR_4180	oxidoreductase|379 AA	intermediary metabolism and respiration	0.073	3	1	1	1	378	41.7	4.67	1.95	1	0	0.01	1		0.01	0.936193	2.17235e-17	0	7412.26		0	3.75274e+07		410171						Not Found	Not Found	Not Found	Not Found	Not Found	Not Found	Not Found	Not Found	Not Found	Not Found	Peak Found	Not Found	Not Found	Not Found	1
FALSE	High	Master Protein	MMAR_4186	PE-PGRS family protein|684 AA	PE/PPE	0.002	7	2	2	2	681	56.6	4.32	12.59	2	0	0.01	0.312		0.01	0.593935	2.17235e-17	0	2312.1		0	1.66032e+07		858169				124.53		Not Found	Not Found	Not Found	Not Found	Not Found	Not Found	Not Found	Not Found	Not Found	High	Peak Found	Not Found	Not Found	Not Found	1
FALSE	High	Master Protein	MMAR_4187	PPE family protein|258 AA	PE/PPE	0	3	2	5	2	2432	183.6	4.02	18.75	2	0	8.905	0.205	58.65	10.161	0.442202	0.517115	825.87	1518.94	0	47.55	2.79647e+07	1.33954e+08	2.62e+06	2.20669e+07	137.72	35.16	55.96	30.2	Not Found	Not Found	Not Found	Not Found	Not Found	Not Found	Not Found	Not Found	High	High	Peak Found	Peak Found	Peak Found	Peak Found	1
FALSE	High	Master Protein	MMAR_4189	deaD cold-shock DEAD-Box protein, DeaD|572 AA	information pathways	0.004	5	2	2	2	571	62.5	9.11	7.07	2	0	0.01	0.01	0.01		2.62555e-17		0	0	0		2.91768e+06		794072	2.25016e+07	88.53		78.19	100.94	High	Not Found	Not Found	Not Found	Not Found	Not Found	Not Found	Not Found	Peak Found	High	Peak Found	Peak Found	Peak Found	Peak Found	1
FALSE	High	Master Protein	MMAR_4193	conserved membrane protein|253 AA	cell wall and cell processes	0.088	4	1	1	1	252	26.4	11.56	1.8	1	0		0.01		0.01	2.62555e-17	2.17235e-17		0		0			2.16685e+06				33.12		Not Found	Not Found	Not Found	Not Found	Peak Found	Not Found	Not Found	Not Found	Peak Found	High	Peak Found	Not Found	Not Found	Not Found	1
FALSE	High	Master Protein	MMAR_4194	kgd alpha-ketoglutarate decarboxylase Kgd|1252 AA	intermediary metabolism and respiration	0	8	7	8	7	1251	137.9	6.42	21.5	7	0	0.01	1.057	0.01	27.178	0.936193	0.25612	0	146.86	0	0	7.19782e+06		1.23873e+06	2.85008e+07	110.74		40.26	35.12	Peak Found	Not Found	Not Found	Not Found	Peak Found	Not Found	Not Found	Not Found	High	High	High	Not Found	Peak Found	High	1
FALSE	High	Master Protein	MMAR_4198	mdh malate dehydrogenase Mdh|330 AA	intermediary metabolism and respiration	0	79	23	65	23	329	34.6	5.02	180.03	23	0	1.818	3.722	2.702	7.388	0.715411	0.602463	115.66	79.68	137.02	113.21	1.4707e+08	3.75571e+07	3.12179e+07	1.08883e+08	69.52	19.28	42.06	144.4	High	High	Peak Found	Peak Found	High	Not Found	Peak Found	Not Found	High	High	High	High	Peak Found	High	1
FALSE	High	Master Protein	MMAR_4200	fgd2 F420-dependent glucose-6-phosphate dehydrogenase Fgd2|382 AA	intermediary metabolism and respiration	0.059	3	1	1	1	381	41.4	6.89	2.18	1	0			0.01	100		2.17235e-17			0	0				6.29884e+06					Not Found	Not Found	Not Found	Not Found	Not Found	Not Found	Not Found	Not Found	Not Found	Not Found	Not Found	Not Found	Not Found	High	1
FALSE	High	Master Protein	MMAR_4211	membrane protein|458 AA	cell wall and cell processes	0.053	2	1	1	1	457	45.8	6.87	2.46	1	0	0.01	100	0.01	100	2.62555e-17	2.17235e-17	0	0	0	0	2.89356e+07			1.43516e+06					High	High	Peak Found	Peak Found	High	Not Found	Peak Found	Not Found	Not Found	Not Found	Not Found	Not Found	Not Found	Peak Found	1
FALSE	High	Master Protein	MMAR_4214	htrA serine protease HtrA (DegP protein)|505 AA	intermediary metabolism and respiration	0	33	14	21	14	504	52	5.16	64.14	14	0	0.882	0.371	4.376	1.456	0.659138	0.989875	0	1439.06	0	35.78	1.85666e+07	1.78126e+07	9.5928e+06	2.75021e+07	66.92	22.28	69.92	44.89	High	High	Peak Found	Peak Found	Peak Found	Not Found	Not Found	Peak Found	High	High	High	Peak Found	Peak Found	Peak Found	1
FALSE	High	Master Protein	MMAR_4218	PPE family protein|729 AA	PE/PPE	0	33	9	82	9	230	22.1	4.27	285.94	9	0	8.499	0.081	0.507	0.606	0.185298	0.797395	138.6	85.14	18.56	32.45	3.45405e+07	2.81811e+07	8.06274e+08	5.05148e+07	132.01	14.79	9.55	144.7	High	High	Not Found	Peak Found	High	Peak Found	Peak Found	High	High	High	High	Peak Found	Peak Found	High	1
FALSE	High	Master Protein	MMAR_4224	PE-PGRS family protein|599 AA	PE/PPE	0.002	4	2	4	2	1079	88.7	4.28	14.41	2	0	0.01	0.01	0.01	0.01	2.62555e-17	2.17235e-17	0	0	0	0	1.00758e+06		3.71085e+06	6.88448e+06			33.06		Not Found	Not Found	Not Found	Not Found	Not Found	Not Found	Not Found	Not Found	Not Found	Not Found	Not Found	Not Found	Not Found	Not Found	1
FALSE	High	Master Protein	MMAR_4226	glgA glycosyl transferase |388 AA	intermediary metabolism and respiration	0.061	2	1	1	1	387	41.1	6	2.29	1	0	0.01	100	0.01	100	2.62555e-17	2.17235e-17	0	0	0	0	2.33858e+06			3.39035e+06				111.7	Not Found	Not Found	Not Found	Not Found	Not Found	Not Found	Not Found	Not Found	Not Found	Not Found	Not Found	Not Found	Peak Found	High	1
FALSE	High	Master Protein	MMAR_4227	conserved protein|112 AA	conserved hypotheticals	0.002	32	4	5	4	111	11.9	5.83	15.99	4	0	0.01	0.361	0.01	0.018	0.611503	0.0481334	0	147.73	0	89.81	4.6411e+06		1.45616e+06	51465.4	132.52		133.24		Not Found	Not Found	Not Found	Not Found	Peak Found	Not Found	Not Found	Not Found	Peak Found	High	High	Not Found	Peak Found	Not Found	1
FALSE	High	Master Protein	MMAR_4236	transferase|315 AA	intermediary metabolism and respiration	0	48	10	14	10	314	32.1	5.63	42.44	10	0	1	0.97	0.415	3.38	0.936193	0.83123	7412.26	146.49	3075.66	17.08	6.66296e+07	1.66172e+07	1.12303e+07	1.18822e+07	25.11	9.51	59.09	142.73	Peak Found	High	High	High	Peak Found	High	High	High	High	High	Peak Found	High	Peak Found	High	1
FALSE	High	Master Protein	MMAR_4240	PPE18 PPE family protein|394 AA	PE/PPE	0	17	7	34	7	553	53.2	3.92	102.42	7	0	2.804	100	10.781	3.22	2.62555e-17	0.844495	4.78	0	8.93	1.6	1.99818e+08	1.76334e+08	7.99612e+07	1.30992e+07	99.85	30.11	20.24	154.95	High	High	Not Found	Not Found	High	Not Found	Peak Found	Not Found	High	High	High	Peak Found	Peak Found	High	1
FALSE	High	Master Protein	MMAR_4243	fadD36 fatty-acid-CoA synthetase, FadD36|473 AA	lipid metabolism	0.007	6	2	2	2	472	49.7	6.07	5.84	2	0	0.01	0.149	0.01	44.028	0.508048	0.181671	0	1097.75	0	135.73	450332		337636	3.94501e+06			66.05	59.14	Peak Found	Peak Found	Not Found	Not Found	High	Not Found	Not Found	Not Found	Peak Found	Peak Found	Not Found	High	Peak Found	High	1
FALSE	High	Master Protein	MMAR_4246	NAD-dependent aldehyde dehydrogenase, AldA_1|489 AA	intermediary metabolism and respiration	0.039	6	1	1	1	488	51.2	5.5	2.79	1	0			0.01	100		2.17235e-17			0	0				2.67256e+07				43.18	Not Found	Not Found	Not Found	Not Found	Not Found	Not Found	Not Found	Not Found	Not Found	Not Found	Not Found	Peak Found	High	Not Found	1
FALSE	High	Master Protein	MMAR_4255	conserved hypothetical protein|268 AA	conserved hypotheticals	0.099	7	1	1	1	267	29.6	5.38	1.74	1	0																			Not Found	Not Found	Peak Found	Peak Found	Peak Found	Not Found	Peak Found	Peak Found	Not Found	Not Found	Not Found	Not Found	High	Not Found	1
FALSE	High	Master Protein	MMAR_4266	PPE family protein |453 AA	PE/PPE	0.007	3	1	2	1	723	61.3	3.75	5.97	1	0																			Not Found	Not Found	Not Found	Not Found	Not Found	Not Found	Not Found	Not Found	Not Found	Not Found	Not Found	Not Found	Not Found	Not Found	1
[truncated: 313 more rows]
[truncated: 1 more columns]
