# Supplementary material for: PE/PPE Proteome and ESX-5 Substrate Spectrum in Mycobacterium marinum
Source: Int J Mol Sci. 2024 Sep 3;25(17):9550. doi: 10.3390/ijms25179550 (PMC11395111; doi:10.3390/ijms25179550)
Supplement: Supplementary file 1 [file ijms-25-09550-s001.zip › Table S2.xlsx]

## Sheet: protein list of pI
Distribution of the total proteins in M. marinum secreteom based on the pI
PE/PPE found in Asp-N treated samples are colored in green, PE/PPE found in trypsin treated samples are colored in red, non-PE/PPE proteins are colored in black.
PI range	<4								4-5						5-6						6-7						7-8						8-9						>9
enzyme		Asp-N			Trypsin			Asp-N			Trypsin			Asp-N			Trypsin			Asp-N			Trypsin			Asp-N			Trypsin			Asp-N			Trypsin			Asp-N			Trypsin			237	217	207	315	302	348
	MMAR_0111	MMAR_0111	MMAR_5442	MMAR_0369	MMAR_4665	MMAR_4665	MMAR_0002	MMAR_2272	MMAR_5484	MMAR_0187	MMAR_3185	MMAR_2119	MMAR_3957	MMAR_5225	MMAR_2242	MMAR_2981	MMAR_2252	MMAR_2252	MMAR_0011	MMAR_0011	MMAR_3340	MMAR_3340	MMAR_1431	MMAR_2742	MMAR_1911	MMAR_1911	MMAR_1128	MMAR_2410	MMAR_1737	MMAR_1737	MMAR_1831	MMAR_1831	MMAR_3956	MMAR_3956	MMAR_3398	MMAR_3398	MMAR_2120	MMAR_2120	MMAR_2951	MMAR_5042	MMAR_5079	MMAR_3189
	MMAR_0369	MMAR_0369	MMAR_0111	MMAR_0380	MMAR_0369	MMAR_0111	MMAR_0022	MMAR_5294	MMAR_5478	MMAR_5023	MMAR_0794	MMAR_3185	MMAR_5225	MMAR_3957	MMAR_5021	MMAR_1718	MMAR_4339	MMAR_4339	MMAR_5455	MMAR_5455	MMAR_3334	MMAR_3334	MMAR_2742	MMAR_0859	MMAR_4155	MMAR_2188	MMAR_4919	MMAR_5064	MMAR_4783	MMAR_4783	MMAR_0908	MMAR_0908	MMAR_1757	MMAR_1515	MMAR_3856	MMAR_5069	MMAR_2951	MMAR_4189	MMAR_0559	MMAR_1740	MMAR_1433	MMAR_5079
	MMAR_0380	MMAR_0380	MMAR_0369	MMAR_2453	MMAR_0380	MMAR_0369	MMAR_0051	MMAR_4562	MMAR_5457	MMAR_0188	MMAR_2429	MMAR_0794	MMAR_1768	MMAR_1768	MMAR_1251	MMAR_2329	MMAR_4901	MMAR_4901	MMAR_2414	MMAR_2414	MMAR_1001	MMAR_1216	MMAR_0859	MMAR_1188	MMAR_4520	MMAR_4520	MMAR_1351	MMAR_0724	MMAR_1350	MMAR_1350	MMAR_4124	MMAR_4124	MMAR_2537	MMAR_1757	MMAR_5191	MMAR_3856	MMAR_4189	MMAR_2951	MMAR_3333	MMAR_0359	MMAR_3733	MMAR_1433
	MMAR_0607	MMAR_0607	MMAR_0380	MMAR_2591	MMAR_2453	MMAR_0380	MMAR_0187	MMAR_1207	MMAR_5453	MMAR_3337	MMAR_1486	MMAR_2429	MMAR_2282	MMAR_3817	MMAR_1256	MMAR_1854	MMAR_0438	MMAR_0438	MMAR_3234	MMAR_0275	MMAR_1928	MMAR_1928	MMAR_1188	MMAR_2414	MMAR_5064	MMAR_3315	MMAR_5271	MMAR_4919	MMAR_1091	MMAR_1607	MMAR_4153	MMAR_4153	MMAR_4153	MMAR_2537	MMAR_4556	MMAR_5191	MMAR_0416	MMAR_2284	MMAR_3963	MMAR_2951	MMAR_1035	MMAR_2120
	MMAR_1594	MMAR_1594	MMAR_0607	MMAR_2933	MMAR_2591	MMAR_0607	MMAR_0188	MMAR_3776	MMAR_5450	MMAR_3350	MMAR_0746	MMAR_1486	MMAR_1017	MMAR_2282	MMAR_2821	MMAR_5021	MMAR_0343	MMAR_0343	MMAR_2071	MMAR_3234	MMAR_1119	MMAR_2462	MMAR_2414	MMAR_1908	MMAR_2921	MMAR_5064	MMAR_2921	MMAR_2020	MMAR_2124	MMAR_1091	MMAR_1179	MMAR_1179	MMAR_4124	MMAR_2454	MMAR_0652	MMAR_4556	MMAR_1172	MMAR_2623	MMAR_2953	MMAR_0559	MMAR_0074	MMAR_3733
	MMAR_2010	MMAR_2010	MMAR_2010	MMAR_3728	MMAR_2933	MMAR_2010	MMAR_0258	MMAR_3570	MMAR_5448	MMAR_2755	MMAR_5478	MMAR_0746	MMAR_3817	MMAR_1017	MMAR_5045	MMAR_3411	MMAR_3150	MMAR_3150	MMAR_2678	MMAR_2071	MMAR_1211	MMAR_5088	MMAR_1908	MMAR_0355	MMAR_0893	MMAR_2921	MMAR_2949	MMAR_3230	MMAR_3028	MMAR_2124	MMAR_2537	MMAR_2537	MMAR_0316	MMAR_4333	MMAR_0072	MMAR_0652	MMAR_2284	MMAR_2125	MMAR_1554	MMAR_1120	MMAR_1040	MMAR_1035
	MMAR_2067	MMAR_2067	MMAR_2067	MMAR_4274	MMAR_3728	MMAR_2067	MMAR_0268	MMAR_0370	MMAR_5439	MMAR_1955	MMAR_5477	MMAR_5478	MMAR_1923	MMAR_5315	MMAR_4318	MMAR_2801	MMAR_0127	MMAR_0127	MMAR_4291	MMAR_2678	MMAR_1885	MMAR_1211	MMAR_0355	MMAR_5138	MMAR_5271	MMAR_2926	MMAR_1911	MMAR_4896	MMAR_1671	MMAR_3028	MMAR_2342	MMAR_4567	MMAR_0908	MMAR_1813	MMAR_2772	MMAR_0072	MMAR_1554	MMAR_1554	MMAR_0450	MMAR_0902	MMAR_1799	MMAR_0074
	MMAR_2113	MMAR_2453	MMAR_2453	MMAR_4287	MMAR_4274	MMAR_2453	MMAR_0299	MMAR_3427	MMAR_5387	MMAR_0472	MMAR_2277	MMAR_5477	MMAR_5315	MMAR_4198	MMAR_2282	MMAR_1251	MMAR_0742	MMAR_0742	MMAR_4940	MMAR_4940	MMAR_0154	MMAR_0154	MMAR_5138	MMAR_0027	MMAR_4543	MMAR_4277	MMAR_0695	MMAR_0733	MMAR_0110	MMAR_1671	MMAR_3956	MMAR_0072	MMAR_2586	MMAR_1569	MMAR_3491	MMAR_2772	MMAR_2623	MMAR_3333	MMAR_0938	MMAR_2614	MMAR_1922	MMAR_1040
	MMAR_2453	MMAR_2591	MMAR_2591	MMAR_4665	MMAR_4287	MMAR_2591	MMAR_0326	MMAR_3008	MMAR_5374	MMAR_5168	MMAR_2411	MMAR_2277	MMAR_4198	MMAR_2340	MMAR_5155	MMAR_1256	MMAR_3278	MMAR_3278	MMAR_0318	MMAR_4291	MMAR_5455	MMAR_1971	MMAR_0027	MMAR_4102	MMAR_1350	MMAR_5271	MMAR_3360	MMAR_0944	MMAR_0056	MMAR_3550	MMAR_0443	MMAR_5233	MMAR_1097	MMAR_4153	MMAR_1179	MMAR_3491	MMAR_2125	MMAR_0075	MMAR_4189	MMAR_0858	MMAR_1087	MMAR_1799
	MMAR_2591	MMAR_2645	MMAR_2645	MMAR_5442	MMAR_5442	MMAR_2645	MMAR_0358	MMAR_0384	MMAR_5364	MMAR_5181	MMAR_0325	MMAR_2411	MMAR_2340	MMAR_1715	MMAR_1649	MMAR_2821	MMAR_1815	MMAR_1815	MMAR_1188	MMAR_1188	MMAR_3300	MMAR_5455	MMAR_4102	MMAR_0872	MMAR_3360	MMAR_4729	MMAR_2936	MMAR_1351	MMAR_4520	MMAR_0110	MMAR_5233	MMAR_0443	MMAR_5127	MMAR_4124	MMAR_3355	MMAR_1179	MMAR_3333	MMAR_0938	MMAR_2284	MMAR_3033	MMAR_1030	MMAR_1922
	MMAR_2645	MMAR_2933	MMAR_2933			MMAR_2933	MMAR_0370	MMAR_5453	MMAR_5322	MMAR_2737	MMAR_2860	MMAR_0325	MMAR_3555	MMAR_4982	MMAR_1071	MMAR_5022	MMAR_1217	MMAR_3772	MMAR_5057	MMAR_4525	MMAR_3552	MMAR_3314	MMAR_0872	MMAR_3011	MMAR_1284	MMAR_1350	MMAR_0328	MMAR_5436	MMAR_0178	MMAR_4729	MMAR_0422	MMAR_0422	MMAR_2047	MMAR_0316	MMAR_5233	MMAR_3355	MMAR_0938	MMAR_3189	MMAR_2285	MMAR_3568	MMAR_1107	MMAR_1087
	MMAR_2933	MMAR_4561	MMAR_4274			MMAR_3728	MMAR_0383	MMAR_4270	MMAR_5308	MMAR_3091	MMAR_2254	MMAR_2860	MMAR_1715	MMAR_3508	MMAR_4110	MMAR_5027	MMAR_2309	MMAR_1217	MMAR_2679	MMAR_3203	MMAR_1540	MMAR_3435	MMAR_3011	MMAR_4549	MMAR_0328	MMAR_3360	MMAR_2926	MMAR_5271	MMAR_0413	MMAR_0056	MMAR_5234	MMAR_0800	MMAR_0443	MMAR_0227	MMAR_1831	MMAR_5233	MMAR_5357	MMAR_1085	MMAR_1085	MMAR_0010	MMAR_1049	MMAR_1030
	MMAR_3728	MMAR_4665	MMAR_4561			MMAR_4274	MMAR_0384	MMAR_2703	MMAR_5294	MMAR_4086	MMAR_3809	MMAR_2254	MMAR_3508	MMAR_3025	MMAR_3556	MMAR_4318	MMAR_2488	MMAR_2309	MMAR_3203	MMAR_1827	MMAR_4291	MMAR_3300	MMAR_4549	MMAR_1344	MMAR_1128	MMAR_1284	MMAR_4371	MMAR_5574	MMAR_2188	MMAR_4641	MMAR_0800	MMAR_2047	MMAR_0800	MMAR_0839	MMAR_2140	MMAR_1831	MMAR_3189	MMAR_4081	MMAR_2381	MMAR_5035	MMAR_1012	MMAR_1107
	MMAR_4149	MMAR_5442	MMAR_4665			MMAR_4287	MMAR_0407	MMAR_2460	MMAR_5238	MMAR_4087	MMAR_4103	MMAR_3809	MMAR_4982	MMAR_2415	MMAR_0780	MMAR_2282	MMAR_5297	MMAR_2488	MMAR_1827	MMAR_0785	MMAR_4361	MMAR_3552	MMAR_1344	MMAR_0747	MMAR_4919	MMAR_2936	MMAR_2491	MMAR_2921	MMAR_4800	MMAR_4520	MMAR_0316	MMAR_0316	MMAR_1411	MMAR_0908	MMAR_5159	MMAR_2140	MMAR_3955	MMAR_3963	MMAR_5101	MMAR_4415	MMAR_1052	MMAR_1049
	MMAR_4561		MMAR_5321			MMAR_4561	MMAR_0431	MMAR_5374	MMAR_5210	MMAR_0567	MMAR_4074	MMAR_4103	MMAR_1834	MMAR_1834	MMAR_0805	MMAR_5155	MMAR_1014	MMAR_5297	MMAR_4525	MMAR_0747	MMAR_1376	MMAR_1540	MMAR_0747	MMAR_5396	MMAR_4371	MMAR_0328	MMAR_1181	MMAR_2146	MMAR_5092	MMAR_0178	MMAR_2047	MMAR_1757	MMAR_0422	MMAR_5234	MMAR_0422	MMAR_5159	MMAR_2448	MMAR_1799	MMAR_2201	MMAR_3333	MMAR_1089	MMAR_1012
	MMAR_4665					MMAR_5321	MMAR_0451	MMAR_3337	MMAR_5181	MMAR_2761	MMAR_2253	MMAR_4074	MMAR_3025	MMAR_4393	MMAR_1844	MMAR_3704	MMAR_1820	MMAR_3796	MMAR_0785	MMAR_5087	MMAR_5014	MMAR_4568	MMAR_5396	MMAR_2096	MMAR_1607	MMAR_4919	MMAR_4277	MMAR_2949	MMAR_4277	MMAR_0413	MMAR_3301	MMAR_1097	MMAR_5159	MMAR_0830	MMAR_2553	MMAR_0422	MMAR_4081	MMAR_1047	MMAR_2125	MMAR_3705	MMAR_1037	MMAR_1052
	MMAR_5321					MMAR_5442	MMAR_0472	MMAR_3316	MMAR_5128	MMAR_5393	MMAR_4550	MMAR_2253	MMAR_2415	MMAR_3962	MMAR_2184	MMAR_3737	MMAR_3236	MMAR_1014	MMAR_0747	MMAR_4625	MMAR_0424	MMAR_2042	MMAR_2096	MMAR_4144	MMAR_0413	MMAR_1128	MMAR_4800	MMAR_1911	MMAR_2367	MMAR_2188	MMAR_1757		MMAR_1831	MMAR_3301	MMAR_2893	MMAR_2553	MMAR_3963	MMAR_2381	MMAR_3238	MMAR_0385	MMAR_0967	MMAR_1089
	MMAR_5344						MMAR_0490	MMAR_2575	MMAR_5099	MMAR_3246	MMAR_3260	MMAR_4550	MMAR_2610	MMAR_3645	MMAR_5169	MMAR_3631	MMAR_2413	MMAR_1820	MMAR_3340	MMAR_3872	MMAR_0032	MMAR_4291	MMAR_4144	MMAR_2003	MMAR_5353	MMAR_4371	MMAR_2188	MMAR_0695	MMAR_1181	MMAR_4800	MMAR_1097		MMAR_5233	MMAR_1272	MMAR_2838	MMAR_2893	MMAR_1312	MMAR_1089	MMAR_1032	MMAR_2628	MMAR_4530	MMAR_1037
	MMAR_5442						MMAR_0544	MMAR_1402	MMAR_5047	MMAR_2934	MMAR_1334	MMAR_3260	MMAR_2676	MMAR_3289	MMAR_3957	MMAR_4757	MMAR_2415	MMAR_3236	MMAR_5087	MMAR_3579	MMAR_2539	MMAR_5469	MMAR_2003	MMAR_4755	MMAR_5092	MMAR_1181	MMAR_4520	MMAR_3613	MMAR_2398	MMAR_5092			MMAR_1179	MMAR_2586	MMAR_1960	MMAR_2838	MMAR_3200	MMAR_2201	MMAR_1047	MMAR_3963	MMAR_4099	MMAR_0967
							MMAR_0547	MMAR_0299	MMAR_5023	MMAR_4893	MMAR_2011	MMAR_1334	MMAR_3645	MMAR_2251	MMAR_2466	MMAR_1649	MMAR_2379	MMAR_2413	MMAR_4625	MMAR_3340	MMAR_4585	MMAR_2133	MMAR_4755	MMAR_1201	MMAR_0056	MMAR_1607	MMAR_4641	MMAR_1042	MMAR_4371	MMAR_4277			MMAR_0072	MMAR_4661	MMAR_0800	MMAR_1411	MMAR_0974	MMAR_1561	MMAR_1050	MMAR_2953	MMAR_1053	MMAR_4530
							MMAR_0567	MMAR_2459	MMAR_4999	MMAR_4802	MMAR_1965	MMAR_2011	MMAR_4393	MMAR_2117	MMAR_2469	MMAR_1071	MMAR_2165	MMAR_2415	MMAR_3579	MMAR_4576	MMAR_2891	MMAR_4361	MMAR_1201	MMAR_1819	MMAR_0944	MMAR_0413	MMAR_0056	MMAR_2646	MMAR_5112	MMAR_2367			MMAR_5069	MMAR_1097	MMAR_3472	MMAR_1960	MMAR_2825	MMAR_0450	MMAR_0075	MMAR_1554	MMAR_3766	MMAR_4099
							MMAR_0572	MMAR_1195	MMAR_4993	MMAR_3808	MMAR_4648	MMAR_1965	MMAR_2117	MMAR_1767	MMAR_4105	MMAR_2754	MMAR_4236	MMAR_2379	MMAR_1788	MMAR_2286	MMAR_4692	MMAR_3493	MMAR_1819	MMAR_0996	MMAR_2949	MMAR_0056	MMAR_4729	MMAR_3360	MMAR_0328	MMAR_1181				MMAR_5127	MMAR_0494	MMAR_0800	MMAR_3238	MMAR_1050	MMAR_1045	MMAR_0502	MMAR_1046	MMAR_1053
							MMAR_0605	MMAR_4953	MMAR_4953	MMAR_5453	MMAR_1652	MMAR_4648	MMAR_3962	MMAR_5221	MMAR_2840	MMAR_1210	MMAR_0071	MMAR_2165	MMAR_3872	MMAR_1963	MMAR_4900	MMAR_5198	MMAR_0996	MMAR_3964	MMAR_0110	MMAR_2491	MMAR_0110	MMAR_5474	MMAR_5223	MMAR_2491				MMAR_2047	MMAR_2216	MMAR_3472	MMAR_2381	MMAR_1045	MMAR_1054	MMAR_5172	MMAR_1033	MMAR_3766
							MMAR_0613	MMAR_4345	MMAR_4909	MMAR_2784	MMAR_2433	MMAR_1652	MMAR_3289	MMAR_4614	MMAR_4410	MMAR_4110	MMAR_1239	MMAR_4236	MMAR_1963	MMAR_5396	MMAR_3233	MMAR_0524	MMAR_3964	MMAR_4100	MMAR_0695	MMAR_2949	MMAR_3550	MMAR_3048	MMAR_5474	MMAR_2398				MMAR_0443	MMAR_1792	MMAR_0494	MMAR_2201	MMAR_1032	MMAR_2450	MMAR_3201	MMAR_1036	MMAR_1046
							MMAR_0614	MMAR_3518	MMAR_4898	MMAR_1823	MMAR_2203	MMAR_3518	MMAR_1767	MMAR_4395	MMAR_4089	MMAR_0780	MMAR_4335	MMAR_0071	MMAR_2286	MMAR_5028	MMAR_3234	MMAR_5150	MMAR_4100	MMAR_0958		MMAR_0110	MMAR_1607	MMAR_2423	MMAR_3360	MMAR_4371				MMAR_2814	MMAR_2366	MMAR_2216	MMAR_5101	MMAR_0767	MMAR_1089	MMAR_4654	MMAR_3767	MMAR_1033
							MMAR_0637	MMAR_1461	MMAR_4893	MMAR_3583	MMAR_1090	MMAR_2433	MMAR_3331	MMAR_4368	MMAR_4090	MMAR_2610	MMAR_0009	MMAR_1239	MMAR_4576	MMAR_3334	MMAR_4131	MMAR_1756	MMAR_0958	MMAR_3239		MMAR_0695	MMAR_1350	MMAR_1279	MMAR_2646	MMAR_2926				MMAR_4232	MMAR_2814	MMAR_1792	MMAR_3568	MMAR_5101	MMAR_1012	MMAR_0789	MMAR_2450	MMAR_1036
							MMAR_0722	MMAR_1215	MMAR_4888	MMAR_4610	MMAR_4472	MMAR_2203	MMAR_5221	MMAR_3331	MMAR_1041	MMAR_4912	MMAR_2241	MMAR_4335	MMAR_3334	MMAR_5014	MMAR_1670	MMAR_1353	MMAR_3239	MMAR_2195				MMAR_0328	MMAR_3968	MMAR_5112				MMAR_4276	MMAR_0443	MMAR_2366	MMAR_1728	MMAR_1012	MMAR_1087	MMAR_3182	MMAR_1804	MMAR_3767
							MMAR_0759	MMAR_0268	MMAR_4863	MMAR_2238	MMAR_0991	MMAR_1090	MMAR_2672	MMAR_3207	MMAR_2902	MMAR_1221	MMAR_2088	MMAR_0009	MMAR_5396	MMAR_0727	MMAR_5087	MMAR_1083	MMAR_2195	MMAR_4916				MMAR_5112	MMAR_0893	MMAR_0328				MMAR_2366	MMAR_2047	MMAR_2814		MMAR_1054	MMAR_2120	MMAR_5164	MMAR_1051	MMAR_2450
							MMAR_0761	MMAR_4735	MMAR_4802	MMAR_2630	MMAR_3776	MMAR_4472	MMAR_3207	MMAR_3037	MMAR_1257	MMAR_5169	MMAR_0735	MMAR_2241	MMAR_5014	MMAR_0154	MMAR_2083	MMAR_3261	MMAR_4916	MMAR_4576				MMAR_4371	MMAR_5077	MMAR_2936				MMAR_1792	MMAR_5127	MMAR_0443		MMAR_2450	MMAR_3189	MMAR_0938	MMAR_1038	MMAR_1804
							MMAR_0787	MMAR_2481	MMAR_4735	MMAR_5387	MMAR_2223	MMAR_0991	MMAR_3616	MMAR_2713	MMAR_3050	MMAR_4492	MMAR_1778	MMAR_2088	MMAR_0154	MMAR_1908	MMAR_4940	MMAR_3731	MMAR_4576	MMAR_4468				MMAR_1181	MMAR_3613	MMAR_5223				MMAR_2216	MMAR_1097	MMAR_2047		MMAR_1087		MMAR_4189	MMAR_1054	MMAR_1051
							MMAR_0794	MMAR_3581	MMAR_4704	MMAR_2903	MMAR_2221	MMAR_3776	MMAR_4614	MMAR_1816	MMAR_4135	MMAR_2465	MMAR_0511	MMAR_0735	MMAR_1478	MMAR_0424	MMAR_0920	MMAR_3502	MMAR_4468	MMAR_3764				MMAR_2367	MMAR_0695	MMAR_5474				MMAR_0800	MMAR_4661	MMAR_5127				MMAR_2677	MMAR_1045	MMAR_1038
							MMAR_0802	MMAR_3467	MMAR_4677	MMAR_2404	MMAR_0816	MMAR_2223	MMAR_4395	MMAR_1013	MMAR_4390	MMAR_3957	MMAR_3718	MMAR_1778	MMAR_0424	MMAR_4549	MMAR_1800	MMAR_2539	MMAR_3764	MMAR_2335				MMAR_4277	MMAR_1911	MMAR_3360				MMAR_1960	MMAR_2586	MMAR_1097				MMAR_1728	MMAR_1106	MMAR_1054
							MMAR_0826	MMAR_4560	MMAR_4648	MMAR_5456	MMAR_4897	MMAR_2221	MMAR_4368	MMAR_5216	MMAR_0107	MMAR_2466	MMAR_4869	MMAR_0511	MMAR_1908	MMAR_3510	MMAR_2049	MMAR_0876	MMAR_2335	MMAR_0011				MMAR_5092	MMAR_2949	MMAR_2646				MMAR_2838	MMAR_1272	MMAR_4661				MMAR_4828	MMAR_0973	MMAR_1045
							MMAR_0879	MMAR_3105	MMAR_4645	MMAR_2577	MMAR_4888	MMAR_0816	MMAR_2713	MMAR_4098	MMAR_2023	MMAR_2468	MMAR_1253	MMAR_3718	MMAR_3819	MMAR_1098	MMAR_0777	MMAR_3083	MMAR_0011	MMAR_3578				MMAR_4800	MMAR_2146	MMAR_3968				MMAR_4826	MMAR_3301	MMAR_2586				MMAR_2284	MMAR_0075	MMAR_1106
							MMAR_0926	MMAR_4554	MMAR_4637	MMAR_5287	MMAR_4909	MMAR_4897	MMAR_5314	MMAR_3123	MMAR_3688	MMAR_2469	MMAR_0073	MMAR_4869	MMAR_0456	MMAR_4361	MMAR_2773	MMAR_2231	MMAR_3578	MMAR_0379				MMAR_2188	MMAR_2921	MMAR_0893				MMAR_2893	MMAR_3188	MMAR_1272				MMAR_2285	MMAR_1050	MMAR_0973
							MMAR_0950	MMAR_3666	MMAR_4572	MMAR_3748	MMAR_0826	MMAR_4888	MMAR_2209	MMAR_2273	MMAR_4643	MMAR_4105	MMAR_2094	MMAR_1253	MMAR_3510	MMAR_2891	MMAR_3244	MMAR_3298	MMAR_0379	MMAR_3566				MMAR_0413	MMAR_5271	MMAR_5077				MMAR_2553	MMAR_5234	MMAR_3301				MMAR_1085	MMAR_1047	MMAR_0075
							MMAR_1067	MMAR_3290	MMAR_4570	MMAR_1441	MMAR_1527	MMAR_4909	MMAR_4283	MMAR_1765	MMAR_0645	MMAR_1320	MMAR_1785	MMAR_0073	MMAR_4549	MMAR_1271	MMAR_1098	MMAR_3406	MMAR_3566	MMAR_4577				MMAR_4520	MMAR_1915	MMAR_3613				MMAR_0422	MMAR_0908	MMAR_3188				MMAR_2448	MMAR_1032	MMAR_1050
							MMAR_1076	MMAR_2894	MMAR_4562	MMAR_2620	MMAR_1774	MMAR_0826	MMAR_5381	MMAR_0107	MMAR_5100	MMAR_2840	MMAR_1134	MMAR_2094	MMAR_1098	MMAR_1211	MMAR_2664	MMAR_5167	MMAR_4577	MMAR_3943				MMAR_0056	MMAR_0025	MMAR_0695				MMAR_5159	MMAR_0839	MMAR_5234				MMAR_2381	MMAR_1031	MMAR_1047
							MMAR_1125	MMAR_1139	MMAR_4560	MMAR_2643	MMAR_3444	MMAR_1527	MMAR_0020	MMAR_5232	MMAR_3807	MMAR_5221	MMAR_4990	MMAR_1785	MMAR_1211	MMAR_0920	MMAR_4625	MMAR_4632	MMAR_3943	MMAR_1703				MMAR_0110	MMAR_0944	MMAR_1911				MMAR_1831	MMAR_0227	MMAR_0908				MMAR_0416	MMAR_1034	MMAR_1032
							MMAR_1126	MMAR_5448	MMAR_4550	MMAR_4728	MMAR_1513	MMAR_1774	MMAR_5022	MMAR_4089	MMAR_3037	MMAR_5222	MMAR_5036	MMAR_1134	MMAR_4361	MMAR_5365	MMAR_4022	MMAR_2059	MMAR_1703	MMAR_4527				MMAR_3550	MMAR_0733	MMAR_2949				MMAR_5233	MMAR_0316	MMAR_0839				MMAR_5101	MMAR_0974	MMAR_1031
							MMAR_1129	MMAR_3984	MMAR_4475	MMAR_5350	MMAR_2684	MMAR_3444	MMAR_1013	MMAR_3815	MMAR_5140	MMAR_4410	MMAR_0360	MMAR_4990	MMAR_2891	MMAR_3552	MMAR_3510	MMAR_2891	MMAR_4527	MMAR_4891				MMAR_1671	MMAR_1841	MMAR_2146				MMAR_3355	MMAR_4124	MMAR_0227				MMAR_2201	MMAR_3238	MMAR_1034
							MMAR_1135	MMAR_2492	MMAR_4472	MMAR_0722	MMAR_2683	MMAR_1513	MMAR_0107	MMAR_3772	MMAR_4071	MMAR_5054	MMAR_1952	MMAR_5036	MMAR_0920	MMAR_2674	MMAR_0546	MMAR_4692	MMAR_4891	MMAR_3258				MMAR_3028	MMAR_0700	MMAR_2921				MMAR_1179	MMAR_4153	MMAR_0316				MMAR_3200	MMAR_2125	MMAR_0974
							MMAR_1139	MMAR_0383	MMAR_4462	MMAR_1891	MMAR_1497	MMAR_3546	MMAR_4947	MMAR_3077	MMAR_2570	MMAR_2158	MMAR_2849	MMAR_0360	MMAR_1271	MMAR_0996	MMAR_2674	MMAR_4900	MMAR_3258	MMAR_1674				MMAR_3240	MMAR_4896	MMAR_5271				MMAR_3491	MMAR_3304	MMAR_4124				MMAR_3607	MMAR_3200	MMAR_3238
							MMAR_1161	MMAR_1552	MMAR_4459	MMAR_1620	MMAR_2671	MMAR_2684	MMAR_5216	MMAR_2379	MMAR_3450	MMAR_4089	MMAR_4307	MMAR_1952	MMAR_3552	MMAR_2742	MMAR_0504	MMAR_3234	MMAR_1674	MMAR_0796				MMAR_2124	MMAR_3230	MMAR_1351				MMAR_2772	MMAR_2454	MMAR_4153				MMAR_2125	MMAR_2775	MMAR_2125
							MMAR_1178	MMAR_1547	MMAR_4416	MMAR_3090	MMAR_2517	MMAR_2683	MMAR_1765	MMAR_2118	MMAR_2686	MMAR_3830	MMAR_5048	MMAR_2849	MMAR_2674	MMAR_1154	MMAR_5365	MMAR_3652	MMAR_0796	MMAR_4873				MMAR_1091	MMAR_2020	MMAR_1915				MMAR_0072	MMAR_0518	MMAR_3304				MMAR_3238	MMAR_2950	MMAR_3200
							MMAR_1182	MMAR_5339	MMAR_4398	MMAR_1996	MMAR_4240	MMAR_1497	MMAR_2273	MMAR_0995	MMAR_1008	MMAR_4088	MMAR_1370	MMAR_4307	MMAR_5365	MMAR_0775	MMAR_4279	MMAR_0772	MMAR_4873	MMAR_0317				MMAR_5353	MMAR_4272	MMAR_0025				MMAR_0652	MMAR_2771	MMAR_2454				MMAR_0974	MMAR_2201	MMAR_2775
							MMAR_1195	MMAR_5047	MMAR_4387	MMAR_5210	MMAR_0761	MMAR_2671	MMAR_4098	MMAR_5443	MMAR_2151	MMAR_4090	MMAR_1715	MMAR_5048	MMAR_1201	MMAR_4131	MMAR_5368	MMAR_1670	MMAR_0317	MMAR_4003				MMAR_1350	MMAR_4919	MMAR_0944				MMAR_4556	MMAR_2537	MMAR_0518				MMAR_1034	MMAR_5125	MMAR_2950
							MMAR_1207	MMAR_5135	MMAR_4374	MMAR_2018	MMAR_0926	MMAR_2517	MMAR_4089	MMAR_5268	MMAR_1665	MMAR_1041	MMAR_1305	MMAR_1370	MMAR_0859	MMAR_2847	MMAR_5367	MMAR_5087	MMAR_4003	MMAR_2774				MMAR_0345	MMAR_3599	MMAR_0733				MMAR_3856	MMAR_1757	MMAR_2771				MMAR_1031	MMAR_5101	MMAR_2201
							MMAR_1215	MMAR_0431	MMAR_4345	MMAR_0051	MMAR_3666	MMAR_4240	MMAR_3815	MMAR_4908	MMAR_1678	MMAR_2902	MMAR_3850	MMAR_1715	MMAR_0775	MMAR_1928	MMAR_1176	MMAR_2647	MMAR_1892	MMAR_1892				MMAR_4455	MMAR_0081	MMAR_1841					MMAR_4777	MMAR_2537				MMAR_1032	MMAR_0416	MMAR_5125
							MMAR_1285	MMAR_4999	MMAR_4321	MMAR_1808	MMAR_1402	MMAR_0761	MMAR_3077	MMAR_3410	MMAR_1541	MMAR_3050	MMAR_3851	MMAR_2698	MMAR_2931	MMAR_1238	MMAR_1827	MMAR_2083	MMAR_1478	MMAR_1478				MMAR_4783	MMAR_5064	MMAR_0700					MMAR_5187	MMAR_1757				MMAR_1047	MMAR_2381	MMAR_5101
							MMAR_1286	MMAR_4321	MMAR_4319	MMAR_4570	MMAR_1469	MMAR_0926	MMAR_5232	MMAR_2914	MMAR_5156	MMAR_0900	MMAR_1295	MMAR_1305	MMAR_1154	MMAR_3300	MMAR_0275	MMAR_5399	MMAR_2334	MMAR_2334				MMAR_1737	MMAR_2410	MMAR_4896					MMAR_3956	MMAR_4777				MMAR_1050	MMAR_1085	MMAR_0416
							MMAR_1349	MMAR_5322	MMAR_4294	MMAR_1135	MMAR_4319	MMAR_4218	MMAR_2118	MMAR_2432	MMAR_1274	MMAR_2199	MMAR_3555	MMAR_3850	MMAR_2742	MMAR_1001	MMAR_0714	MMAR_4940	MMAR_3268	MMAR_3268						MMAR_3230						MMAR_5187				MMAR_0075	MMAR_2285	MMAR_2381
							MMAR_1369	MMAR_4319	MMAR_4270	MMAR_4459	MMAR_1139	MMAR_1297	MMAR_1702	MMAR_1888	MMAR_5440	MMAR_4135	MMAR_5212	MMAR_3851	MMAR_4131	MMAR_0796	MMAR_4375	MMAR_1521	MMAR_0851	MMAR_0851						MMAR_2020						MMAR_3956				MMAR_0973	MMAR_2284	MMAR_1085
							MMAR_1402	MMAR_4224	MMAR_4224	MMAR_4892	MMAR_1129	MMAR_1550	MMAR_1131	MMAR_1254	MMAR_5091	MMAR_0924	MMAR_1247	MMAR_1295	MMAR_1928	MMAR_1119	MMAR_1137	MMAR_2031	MMAR_5479	MMAR_1160						MMAR_4272										MMAR_1106	MMAR_4538	MMAR_2285
							MMAR_1442	MMAR_3763	MMAR_4218	MMAR_5349	MMAR_5047	MMAR_3666	MMAR_2379	MMAR_4901	MMAR_4672	MMAR_4390	MMAR_0995	MMAR_3555	MMAR_4902	MMAR_5367	MMAR_2397	MMAR_3203	MMAR_2678	MMAR_5479						MMAR_4919										MMAR_1045	MMAR_1728	MMAR_2284
							MMAR_1461	MMAR_2973	MMAR_4180	MMAR_2779	MMAR_1418	MMAR_3665	MMAR_3772	MMAR_4075	MMAR_2672	MMAR_0107	MMAR_1039	MMAR_5212	MMAR_2847	MMAR_1674	MMAR_2847	MMAR_0920	MMAR_0550	MMAR_2678						MMAR_1128										MMAR_1054	MMAR_0829	MMAR_4538
							MMAR_1469	MMAR_1161	MMAR_4129	MMAR_0045	MMAR_0685	MMAR_1402	MMAR_5443	MMAR_2240	MMAR_3530	MMAR_2023	MMAR_0990	MMAR_1074	MMAR_3566	MMAR_4194	MMAR_1406	MMAR_1304	MMAR_0347	MMAR_0550						MMAR_3599										MMAR_1038	MMAR_0205	MMAR_1728
							MMAR_1479	MMAR_4320	MMAR_4087	MMAR_1369	MMAR_1461	MMAR_1469	MMAR_2914	MMAR_1775	MMAR_4605	MMAR_3688	MMAR_3813	MMAR_1247	MMAR_3300	MMAR_1137	MMAR_4194	MMAR_5103	MMAR_2286	MMAR_0347						MMAR_0081										MMAR_1051	MMAR_2677	MMAR_0829
							MMAR_1514	MMAR_3809	MMAR_4086	MMAR_0898	MMAR_5121	MMAR_4319	MMAR_2432	MMAR_1712	MMAR_4344	MMAR_4643	MMAR_4042	MMAR_0995	MMAR_1001	MMAR_2083	MMAR_2071	MMAR_2573	MMAR_1006	MMAR_4525						MMAR_5064										MMAR_1804	MMAR_4189	MMAR_0205
							MMAR_1527	MMAR_3546	MMAR_4063	MMAR_4977	MMAR_2534	MMAR_1139	MMAR_1888	MMAR_0896	MMAR_5056	MMAR_3845	MMAR_4479	MMAR_1039	MMAR_0796	MMAR_4279	MMAR_0785	MMAR_1518	MMAR_1005	MMAR_2286						MMAR_2410										MMAR_2450	MMAR_0938	MMAR_2677
							MMAR_1547	MMAR_1297	MMAR_4028	MMAR_4669	MMAR_3006	MMAR_3984	MMAR_4908	MMAR_0780	MMAR_3815	MMAR_0645	MMAR_2045	MMAR_0990	MMAR_1119	MMAR_4375	MMAR_3872	MMAR_0456	MMAR_0895	MMAR_1006																MMAR_3767	MMAR_4292	MMAR_4189
							MMAR_1550	MMAR_5099	MMAR_3986	MMAR_0481	MMAR_1950	MMAR_1129	MMAR_3410	MMAR_5155	MMAR_4123	MMAR_5100	MMAR_2222	MMAR_3813	MMAR_5367	MMAR_4577	MMAR_0620	MMAR_0298	MMAR_4722	MMAR_1005																MMAR_1036	MMAR_2623	MMAR_0938
							MMAR_1552	MMAR_4526	MMAR_3984	MMAR_1736	MMAR_3443	MMAR_5047	MMAR_0780	MMAR_4869	MMAR_2639	MMAR_3807	MMAR_1977	MMAR_4042	MMAR_1674	MMAR_2049	MMAR_0809	MMAR_3210	MMAR_3656	MMAR_0895																MMAR_1033	MMAR_5164	MMAR_4292
							MMAR_1570	MMAR_3875	MMAR_3875	MMAR_3527	MMAR_3661	MMAR_1418	MMAR_0896	MMAR_1071	MMAR_3280	MMAR_2527	MMAR_3564	MMAR_4479	MMAR_1137	MMAR_1540	MMAR_4211	MMAR_2049	MMAR_3657	MMAR_4722																MMAR_1046	MMAR_4654	MMAR_2623
							MMAR_1575	MMAR_3665	MMAR_3840	MMAR_0513	MMAR_1514	MMAR_0685	MMAR_4075	MMAR_0669	MMAR_2692	MMAR_4084	MMAR_0361	MMAR_2045	MMAR_4194	MMAR_0546	MMAR_3823	MMAR_0777	MMAR_3823	MMAR_3656																MMAR_3766	MMAR_3201	MMAR_0450
							MMAR_1600	MMAR_2404	MMAR_3809	MMAR_1552	MMAR_0191	MMAR_1461	MMAR_1712	MMAR_5409	MMAR_2040	MMAR_5005	MMAR_2259	MMAR_2222	MMAR_2083	MMAR_3578	MMAR_3657	MMAR_2773	MMAR_1362	MMAR_3657																MMAR_1053	MMAR_5172	MMAR_5164
							MMAR_1620	MMAR_2274	MMAR_3776	MMAR_2929	MMAR_3465	MMAR_5121	MMAR_4997	MMAR_5056	MMAR_0896	MMAR_5140	MMAR_3410	MMAR_1977	MMAR_1703	MMAR_1670	MMAR_3656	MMAR_3267	MMAR_3872	MMAR_3823																MMAR_4099	MMAR_0502	MMAR_4654
							MMAR_1647	MMAR_3332	MMAR_3773	MMAR_3485	MMAR_1094	MMAR_0787	MMAR_2240	MMAR_3807	MMAR_2331	MMAR_1535	MMAR_3490	MMAR_3564	MMAR_0374	MMAR_0777	MMAR_0895	MMAR_0775	MMAR_1224	MMAR_4211																MMAR_4530	MMAR_4193	MMAR_3201
							MMAR_1652	MMAR_1442	MMAR_3763	MMAR_3840	MMAR_5448	MMAR_2534	MMAR_4789	MMAR_2937	MMAR_4849	MMAR_2268	MMAR_2504	MMAR_0361	MMAR_4375	MMAR_4468	MMAR_1006	MMAR_3244	MMAR_0785	MMAR_0809																MMAR_0967	MMAR_4907	MMAR_5172
							MMAR_1684	MMAR_0950	MMAR_3666	MMAR_4028	MMAR_1639	MMAR_3006	MMAR_1775	MMAR_2840	MMAR_1793	MMAR_4071	MMAR_2196	MMAR_2259	MMAR_1540	MMAR_5368	MMAR_2286	MMAR_1098	MMAR_4025	MMAR_1362																MMAR_1086	MMAR_1554	MMAR_0502
							MMAR_1685	MMAR_2620	MMAR_3665	MMAR_1600	MMAR_4187	MMAR_1950	MMAR_4901	MMAR_2068	MMAR_1392	MMAR_2164	MMAR_2420	MMAR_3410	MMAR_2049	MMAR_3764	MMAR_4525	MMAR_3715	MMAR_4194	MMAR_0620																MMAR_1037	MMAR_2953	MMAR_4193
							MMAR_1736	MMAR_3248	MMAR_3661	MMAR_0802	MMAR_4266	MMAR_3443	MMAR_5155	MMAR_5114	MMAR_2070	MMAR_3388	MMAR_0686	MMAR_3490	MMAR_0546	MMAR_3239	MMAR_0550	MMAR_1886	MMAR_0254	MMAR_3872																MMAR_1089	MMAR_3963	MMAR_4907
							MMAR_1744	MMAR_2203	MMAR_3653	MMAR_4704	MMAR_5128	MMAR_3661	MMAR_1071	MMAR_5076	MMAR_3448	MMAR_3721	MMAR_4880	MMAR_2504	MMAR_1670	MMAR_0717	MMAR_2678	MMAR_0600	MMAR_1894	MMAR_1224																MMAR_1052	MMAR_3705	MMAR_1554
							MMAR_1762	MMAR_1469	MMAR_3583	MMAR_1570	MMAR_1285	MMAR_0191	MMAR_0669	MMAR_4701	MMAR_3732	MMAR_2570	MMAR_1260	MMAR_2196	MMAR_0777	MMAR_0504	MMAR_1160	MMAR_4856	MMAR_1186	MMAR_0785																MMAR_1012	MMAR_2848	MMAR_2953
							MMAR_1774	MMAR_3696	MMAR_3581	MMAR_4294	MMAR_1762	MMAR_1514	MMAR_4869	MMAR_4633	MMAR_1367	MMAR_3505	MMAR_4542	MMAR_2420	MMAR_3578	MMAR_4527	MMAR_2774	MMAR_3683	MMAR_1406	MMAR_2071																MMAR_1049	MMAR_3333	MMAR_3963
							MMAR_1925	MMAR_2706	MMAR_3570	MMAR_4416	MMAR_5364	MMAR_1094	MMAR_2840	MMAR_4214	MMAR_2306	MMAR_3450	MMAR_1261	MMAR_0686	MMAR_4468	MMAR_2397	MMAR_0796	MMAR_1771	MMAR_2847	MMAR_4025																MMAR_1107	MMAR_4415	MMAR_3705
							MMAR_1955	MMAR_3583	MMAR_3546	MMAR_5439	MMAR_0779	MMAR_3465	MMAR_3807	MMAR_3280	MMAR_2068	MMAR_2686	MMAR_4924	MMAR_4880	MMAR_4100	MMAR_3823	MMAR_4527	MMAR_5057	MMAR_1465	MMAR_4194																MMAR_1030	MMAR_5035	MMAR_2848
							MMAR_1991	MMAR_2784	MMAR_3518	MMAR_0418	MMAR_3075	MMAR_5448	MMAR_5056	MMAR_1553	MMAR_2554	MMAR_1008	MMAR_0680	MMAR_1260	MMAR_0504	MMAR_2231	MMAR_4577	MMAR_2032	MMAR_0842	MMAR_0254																MMAR_1088	MMAR_2874	MMAR_3333
							MMAR_2015	MMAR_0802	MMAR_3485	MMAR_4057	MMAR_0544	MMAR_1639	MMAR_2068	MMAR_1537	MMAR_3985	MMAR_2151	MMAR_4908	MMAR_4542	MMAR_5368	MMAR_1216	MMAR_3566	MMAR_5444	MMAR_0005	MMAR_1894																MMAR_1011	MMAR_3568	MMAR_4415
							MMAR_2080	MMAR_0722	MMAR_3427	MMAR_2632	MMAR_0384	MMAR_4187	MMAR_2937	MMAR_1256	MMAR_4701	MMAR_1665	MMAR_0710	MMAR_1261	MMAR_1160	MMAR_1176	MMAR_3578	MMAR_2664	MMAR_1137	MMAR_1186																MMAR_1087	MMAR_3033	MMAR_5035
							MMAR_2098	MMAR_3492	MMAR_3351	MMAR_0671	MMAR_2235	MMAR_4266	MMAR_5329	MMAR_1130	MMAR_1553	MMAR_1678	MMAR_4974	MMAR_4924	MMAR_3764	MMAR_3244	MMAR_0011	MMAR_4625	MMAR_0915	MMAR_1406																MMAR_1922	MMAR_0493	MMAR_2874
							MMAR_2103	MMAR_1129	MMAR_3350	MMAR_0476	MMAR_3316	MMAR_5128	MMAR_2064	MMAR_4338	MMAR_3508	MMAR_1541	MMAR_4633	MMAR_0680	MMAR_3239	MMAR_0895	MMAR_3764	MMAR_0546	MMAR_2191	MMAR_2847																MMAR_1799	MMAR_0858	MMAR_3568
							MMAR_2119	MMAR_0547	MMAR_3337	MMAR_3615	MMAR_3570	MMAR_1285	MMAR_4529	MMAR_2698	MMAR_3346	MMAR_3477	MMAR_1888	MMAR_4908	MMAR_0717	MMAR_4692	MMAR_4468	MMAR_3579	MMAR_0676	MMAR_1465																MMAR_1040	MMAR_2614	MMAR_3033
							MMAR_2223	MMAR_0544	MMAR_3332	MMAR_2712	MMAR_3326	MMAR_1762	MMAR_5409	MMAR_1295	MMAR_5067	MMAR_5012	MMAR_5363	MMAR_0710	MMAR_2397	MMAR_0336	MMAR_4576	MMAR_2674	MMAR_4375	MMAR_2397																MMAR_0074	MMAR_0012	MMAR_0493
							MMAR_2235	MMAR_2704	MMAR_3316	MMAR_1575	MMAR_3303	MMAR_5364	MMAR_2329	MMAR_3659	MMAR_0495	MMAR_4489	MMAR_3753	MMAR_4974	MMAR_4527	MMAR_2773	MMAR_0996	MMAR_3297	MMAR_1363	MMAR_0842																MMAR_1035	MMAR_0559	MMAR_0858
							MMAR_2238	MMAR_2119	MMAR_3303	MMAR_2015	MMAR_3400	MMAR_4863	MMAR_1256	MMAR_2205	MMAR_4979	MMAR_4623	MMAR_4098	MMAR_4633	MMAR_3823	MMAR_4022	MMAR_5396	MMAR_0504	MMAR_0714	MMAR_0005																MMAR_3733	MMAR_2287	MMAR_2614
							MMAR_2250	MMAR_4898	MMAR_3290	MMAR_1966	MMAR_3105	MMAR_0779	MMAR_5054	MMAR_1842	MMAR_0225	MMAR_5156	MMAR_3085	MMAR_1888	MMAR_1216	MMAR_2741	MMAR_0747	MMAR_5365	MMAR_1788	MMAR_1137																MMAR_4019	MMAR_2951	MMAR_0012
							MMAR_2253	MMAR_2786	MMAR_3260	MMAR_4343	MMAR_3581	MMAR_3075	MMAR_3280	MMAR_0645	MMAR_3540	MMAR_1274	MMAR_3084	MMAR_5363	MMAR_2231	MMAR_5138	MMAR_4549	MMAR_0319	MMAR_4226	MMAR_0915																MMAR_5079	MMAR_1740	MMAR_0559
							MMAR_2254	MMAR_1550	MMAR_3248	MMAR_3248	MMAR_4186	MMAR_0544	MMAR_4701	MMAR_4580	MMAR_2014	MMAR_3027	MMAR_1772	MMAR_3753	MMAR_3297	MMAR_3657	MMAR_0355	MMAR_0374	MMAR_0940	MMAR_2191																MMAR_3189		MMAR_2287
							MMAR_2272	MMAR_1479	MMAR_3246	MMAR_0605	MMAR_5135	MMAR_0384	MMAR_1553	MMAR_2457	MMAR_5216	MMAR_4167	MMAR_1773	MMAR_4098	MMAR_1176	MMAR_1894	MMAR_1908	MMAR_5368	MMAR_2571	MMAR_0676																		MMAR_2951
							MMAR_2274	MMAR_5484	MMAR_3122	MMAR_2368	MMAR_4270	MMAR_2235	MMAR_1537	MMAR_2420	MMAR_0855	MMAR_5440	MMAR_1775	MMAR_3085	MMAR_1006	MMAR_4211	MMAR_2414	MMAR_5367	MMAR_1967	MMAR_4375																		MMAR_1740
							MMAR_2277	MMAR_3773	MMAR_3105	MMAR_3229	MMAR_2970	MMAR_3316	MMAR_5114	MMAR_1820	MMAR_4700	MMAR_5091	MMAR_1776	MMAR_3084	MMAR_3244	MMAR_1376	MMAR_1188	MMAR_2931	MMAR_1827	MMAR_1363
							MMAR_2364	MMAR_2277	MMAR_3091	MMAR_3332	MMAR_4571	MMAR_1207	MMAR_4214	MMAR_0324	MMAR_1009	MMAR_4672	MMAR_1730	MMAR_1772	MMAR_0895	MMAR_0355	MMAR_2742	MMAR_1176	MMAR_1176	MMAR_0714
							MMAR_2404	MMAR_2238	MMAR_3075	MMAR_4645	MMAR_4953	MMAR_3570	MMAR_5076	MMAR_5045	MMAR_2802	MMAR_2672	MMAR_2685	MMAR_1773	MMAR_4692			MMAR_1827	MMAR_3499	MMAR_1788
							MMAR_2419	MMAR_0787	MMAR_3008	MMAR_0407	MMAR_2112	MMAR_3326	MMAR_1130	MMAR_4135	MMAR_3049	MMAR_2644	MMAR_5331	MMAR_1775	MMAR_0336			MMAR_2571	MMAR_1055	MMAR_4226
							MMAR_2429	MMAR_4472	MMAR_2973	MMAR_0968	MMAR_4562	MMAR_3400	MMAR_4633	MMAR_3837	MMAR_5166	MMAR_4400	MMAR_1130	MMAR_1776	MMAR_3700			MMAR_0275	MMAR_4200	MMAR_0940
							MMAR_2442	MMAR_4343	MMAR_2934	MMAR_1223	MMAR_0299	MMAR_3303	MMAR_1393	MMAR_3796	MMAR_1255	MMAR_3530	MMAR_1460	MMAR_1730	MMAR_2773			MMAR_1788	MMAR_2931	MMAR_2571
							MMAR_2459	MMAR_4086	MMAR_2929	MMAR_1308	MMAR_2459	MMAR_3105	MMAR_5405	MMAR_3490	MMAR_0969	MMAR_1166	MMAR_3664	MMAR_2685	MMAR_2741			MMAR_0714	MMAR_5367	MMAR_1967
							MMAR_2460	MMAR_2860	MMAR_2894	MMAR_2704	MMAR_5013	MMAR_3290	MMAR_4338	MMAR_3366	MMAR_2373	MMAR_4682	MMAR_5417	MMAR_5331	MMAR_4144			MMAR_1363	MMAR_5368	MMAR_1827
							MMAR_2481	MMAR_1135	MMAR_2860	MMAR_2706	MMAR_3494	MMAR_4186	MMAR_3084	MMAR_2877	MMAR_0970	MMAR_2009	MMAR_2247	MMAR_1130	MMAR_5138			MMAR_4375	MMAR_0374	MMAR_1176
							MMAR_2492	MMAR_2235	MMAR_2786	MMAR_3122	MMAR_4362	MMAR_3581	MMAR_3085	MMAR_1678	MMAR_2937	MMAR_0832	MMAR_3802	MMAR_1460	MMAR_1894			MMAR_0915	MMAR_4660	MMAR_3499
							MMAR_2525	MMAR_5457	MMAR_2755	MMAR_5335	MMAR_0382	MMAR_5135	MMAR_1295	MMAR_0415	MMAR_4366	MMAR_0758	MMAR_3803	MMAR_3664	MMAR_3657			MMAR_1343	MMAR_4243	MMAR_1055
							MMAR_2575	MMAR_5439	MMAR_2737	MMAR_5484	MMAR_3402	MMAR_4270	MMAR_2698	MMAR_0073	MMAR_1784	MMAR_4605	MMAR_5171	MMAR_5417	MMAR_4211			MMAR_1137	MMAR_5365	MMAR_4200
							MMAR_2611	MMAR_5181	MMAR_2712	MMAR_3773	MMAR_4939	MMAR_3008	MMAR_0645	MMAR_0057	MMAR_2702	MMAR_0763	MMAR_2371	MMAR_2247	MMAR_1376			MMAR_0005	MMAR_0504	MMAR_2931
							MMAR_2620	MMAR_4028	MMAR_2706	MMAR_1067	MMAR_5099	MMAR_2970	MMAR_3659	MMAR_4880	MMAR_1537	MMAR_2345	MMAR_2471	MMAR_3802	MMAR_0355			MMAR_1465	MMAR_3297	MMAR_5367
							MMAR_2632	MMAR_1991	MMAR_2704	MMAR_2442	MMAR_3424	MMAR_4571	MMAR_1842	MMAR_4849	MMAR_1155	MMAR_4332	MMAR_2340	MMAR_3803				MMAR_2847	MMAR_2674	MMAR_5368
							MMAR_2703	MMAR_1178	MMAR_2703	MMAR_0955	MMAR_2973	MMAR_4224	MMAR_2205	MMAR_3489	MMAR_3207	MMAR_0226	MMAR_0016	MMAR_5171				MMAR_1406	MMAR_3579	MMAR_4279
							MMAR_2704	MMAR_3485	MMAR_2632	MMAR_4772	MMAR_2248	MMAR_1161	MMAR_0438	MMAR_1665	MMAR_2676	MMAR_5056	MMAR_4789	MMAR_0101				MMAR_1186	MMAR_0546	MMAR_0374
							MMAR_2706	MMAR_0991	MMAR_2620	MMAR_1215	MMAR_2274	MMAR_2112	MMAR_0561	MMAR_4979	MMAR_3123	MMAR_1587	MMAR_0487	MMAR_2432				MMAR_2697	MMAR_3510	MMAR_4660
							MMAR_2712	MMAR_4462	MMAR_2575	MMAR_0326	MMAR_3875	MMAR_4953	MMAR_0324	MMAR_3191	MMAR_0344	MMAR_3815	MMAR_4580	MMAR_2371				MMAR_1894	MMAR_4625	MMAR_4243
							MMAR_2737	MMAR_4180	MMAR_2492	MMAR_0022	MMAR_5294	MMAR_4562	MMAR_2457	MMAR_2356	MMAR_4048	MMAR_4123	MMAR_4942	MMAR_2471				MMAR_4194	MMAR_5002	MMAR_5365
							MMAR_2755	MMAR_0187	MMAR_2481	MMAR_0617	MMAR_5362	MMAR_4735	MMAR_4580	MMAR_1772	MMAR_1546	MMAR_3280	MMAR_2457	MMAR_2340				MMAR_0785	MMAR_2664	MMAR_0504
							MMAR_2784	MMAR_2712	MMAR_2459	MMAR_3086	MMAR_3763	MMAR_0299	MMAR_2500	MMAR_1206	MMAR_0435	MMAR_0886	MMAR_2456	MMAR_3025				MMAR_1224	MMAR_0542	MMAR_3297
							MMAR_2786	MMAR_2632	MMAR_2442	MMAR_0966	MMAR_4999	MMAR_2459	MMAR_2420	MMAR_0970	MMAR_5241	MMAR_2692	MMAR_1591	MMAR_0016				MMAR_3872	MMAR_5444	MMAR_2674
							MMAR_2791	MMAR_1570	MMAR_2433	MMAR_1349	MMAR_4995	MMAR_5013	MMAR_1820	MMAR_3969	MMAR_4966	MMAR_3434	MMAR_2240	MMAR_4789				MMAR_1154	MMAR_5057	MMAR_3579
							MMAR_2860	MMAR_0761	MMAR_2429	MMAR_4898	MMAR_5308	MMAR_3494	MMAR_5045	MMAR_3848	MMAR_5251	MMAR_2040	MMAR_4557	MMAR_0487				MMAR_0620	MMAR_4856	MMAR_0546
							MMAR_2887	MMAR_3840	MMAR_2419	MMAR_1178	MMAR_0609	MMAR_4362	MMAR_4135	MMAR_2469	MMAR_2908	MMAR_0896	MMAR_2180	MMAR_4580				MMAR_1362	MMAR_1219	MMAR_3510
							MMAR_2894	MMAR_3839	MMAR_2364	MMAR_2786	MMAR_2492	MMAR_4475	MMAR_1678	MMAR_1797	MMAR_3837	MMAR_4583	MMAR_3817	MMAR_4942				MMAR_0427	MMAR_2813	MMAR_4022
							MMAR_2903	MMAR_3527	MMAR_2277	MMAR_0268	MMAR_1829	MMAR_5322	MMAR_3837	MMAR_1253	MMAR_0960	MMAR_2076	MMAR_0324	MMAR_2457				MMAR_4211	MMAR_0600	MMAR_4625
							MMAR_2929	MMAR_3303	MMAR_2274	MMAR_1991	MMAR_1442	MMAR_0382	MMAR_2877	MMAR_1156	MMAR_5268	MMAR_2331	MMAR_0598	MMAR_2456				MMAR_3823	MMAR_3715	MMAR_5002
							MMAR_2934	MMAR_1125	MMAR_2272	MMAR_4823	MMAR_0625	MMAR_2272	MMAR_0057	MMAR_1155	MMAR_3969	MMAR_4849	MMAR_1749	MMAR_1591				MMAR_3657	MMAR_5236	MMAR_2664
							MMAR_2973	MMAR_5450	MMAR_2254	MMAR_2419	MMAR_0431	MMAR_3402	MMAR_3366	MMAR_5140	MMAR_2877	MMAR_4819	MMAR_1768	MMAR_2240				MMAR_3656	MMAR_1098	MMAR_0542
							MMAR_3008	MMAR_4610	MMAR_2253	MMAR_3711	MMAR_4321	MMAR_2575	MMAR_0415	MMAR_3985	MMAR_4868	MMAR_3487	MMAR_1499	MMAR_4557				MMAR_4722	MMAR_1271	MMAR_5444
							MMAR_3075	MMAR_4063	MMAR_2238	MMAR_4374	MMAR_0371	MMAR_4939	MMAR_0073	MMAR_2908	MMAR_5173	MMAR_1409	MMAR_5252	MMAR_1250				MMAR_0895	MMAR_3244	MMAR_5057
							MMAR_3091	MMAR_0188	MMAR_2235	MMAR_2250	MMAR_3467	MMAR_5099	MMAR_3796	MMAR_1546	MMAR_3645	MMAR_0106	MMAR_5332	MMAR_2180				MMAR_1986	MMAR_0775	MMAR_4856
							MMAR_3105	MMAR_2098	MMAR_2223	MMAR_0637	MMAR_0370	MMAR_3424	MMAR_1665	MMAR_0499	MMAR_1797	MMAR_4551	MMAR_0260	MMAR_3817				MMAR_1005	MMAR_3267	MMAR_1219
							MMAR_3122	MMAR_5387	MMAR_2119	MMAR_0002	MMAR_4280	MMAR_2973	MMAR_1274	MMAR_0344	MMAR_1938	MMAR_1793	MMAR_0063	MMAR_0324				MMAR_1006	MMAR_2773	MMAR_2813
							MMAR_3129	MMAR_1685	MMAR_2098	MMAR_4462	MMAR_2894	MMAR_2248	MMAR_4849	MMAR_3769	MMAR_4614	MMAR_2070	MMAR_0357	MMAR_0598				MMAR_2286	MMAR_0777	MMAR_0600
							MMAR_3185	MMAR_0926	MMAR_1991	MMAR_3653	MMAR_4683	MMAR_2274	MMAR_4915	MMAR_2570	MMAR_5443	MMAR_0561	MMAR_2182	MMAR_1749				MMAR_4525	MMAR_2049	MMAR_3715
							MMAR_3190	MMAR_0022	MMAR_1955	MMAR_5457	MMAR_0451	MMAR_4560	MMAR_4880	MMAR_0541	MMAR_0962	MMAR_3335	MMAR_1475	MMAR_1768				MMAR_0347	MMAR_3210	MMAR_5236
							MMAR_3242	MMAR_2929	MMAR_1925	MMAR_5450	MMAR_5482	MMAR_3875	MMAR_3489	MMAR_0101	MMAR_4396	MMAR_3448	MMAR_1477	MMAR_1499				MMAR_0550	MMAR_0298	MMAR_1098
							MMAR_3246	MMAR_1090	MMAR_1774	MMAR_0547	MMAR_5104	MMAR_5294	MMAR_5036	MMAR_3803	MMAR_4395	MMAR_1367	MMAR_1481	MMAR_5252				MMAR_2678	MMAR_0456	MMAR_1271
							MMAR_3248	MMAR_0972	MMAR_1762	MMAR_3000	MMAR_1744	MMAR_5362	MMAR_1206	MMAR_2692	MMAR_2181	MMAR_4879	MMAR_3176	MMAR_5332				MMAR_2334	MMAR_5103	MMAR_3244
							MMAR_3260	MMAR_0567	MMAR_1744	MMAR_1182	MMAR_1069	MMAR_3763	MMAR_1844	MMAR_1148	MMAR_0999	MMAR_3601	MMAR_0256	MMAR_0260				MMAR_1478	MMAR_1304	MMAR_0775
							MMAR_3290	MMAR_2755	MMAR_1685	MMAR_4677	MMAR_0358	MMAR_4999	MMAR_4979	MMAR_0960	MMAR_4015	MMAR_4540	MMAR_3416	MMAR_2086				MMAR_1892	MMAR_0920	MMAR_3267
							MMAR_3303	MMAR_2223	MMAR_1684	MMAR_0258	MMAR_0539	MMAR_4995	MMAR_0970	MMAR_4110	MMAR_5114	MMAR_3483	MMAR_3769	MMAR_0063				MMAR_4770	MMAR_3203	MMAR_2773
							MMAR_3316	MMAR_1684	MMAR_1647	MMAR_1684	MMAR_0972	MMAR_5308	MMAR_1374	MMAR_3847	MMAR_4166	MMAR_4858	MMAR_5381	MMAR_2251				MMAR_2648	MMAR_1521	MMAR_0777
							MMAR_3332	MMAR_1576	MMAR_1620	MMAR_1685	MMAR_1479	MMAR_0609	MMAR_3191	MMAR_3338	MMAR_4453	MMAR_2306	MMAR_2391	MMAR_0357				MMAR_4873	MMAR_4940	MMAR_2049
							MMAR_3337	MMAR_5478	MMAR_1600	MMAR_3190	MMAR_1647	MMAR_1195	MMAR_2356	MMAR_4410	MMAR_3295	MMAR_0078	MMAR_3965	MMAR_2507				MMAR_0796	MMAR_2083	MMAR_3210
							MMAR_3348	MMAR_5323	MMAR_1576	MMAR_0490	MMAR_2302	MMAR_4398	MMAR_3664	MMAR_4162	MMAR_0503	MMAR_2005	MMAR_4246	MMAR_2182				MMAR_1674	MMAR_5087	MMAR_0298
							MMAR_3350	MMAR_4802	MMAR_1575	MMAR_1701	MMAR_4664	MMAR_2492	MMAR_1772	MMAR_3256	MMAR_4393	MMAR_4959	MMAR_5584	MMAR_1475				MMAR_3258	MMAR_1747	MMAR_1800
							MMAR_3351	MMAR_3260	MMAR_1570	MMAR_4367	MMAR_4526	MMAR_2481	MMAR_3848	MMAR_2839	MMAR_4075	MMAR_2068	MMAR_3198	MMAR_1477				MMAR_4891	MMAR_1670	MMAR_0456
							MMAR_3400	MMAR_5238	MMAR_1552	MMAR_0209	MMAR_4825	MMAR_1829	MMAR_2469	MMAR_1118	MMAR_4676	MMAR_0467	MMAR_1299	MMAR_1481				MMAR_4527	MMAR_0772	MMAR_5103
							MMAR_3427	MMAR_3185	MMAR_1550	MMAR_1925	MMAR_5403	MMAR_1199	MMAR_1155	MMAR_0990	MMAR_0793	MMAR_5086	MMAR_1875	MMAR_1254				MMAR_4577	MMAR_3730	MMAR_1304
							MMAR_3485	MMAR_0614	MMAR_1547	MMAR_4387	MMAR_3173	MMAR_1442	MMAR_1797	MMAR_4152	MMAR_0528	MMAR_2554	MMAR_3110	MMAR_3176				MMAR_3566	MMAR_3423	MMAR_0920
							MMAR_3492	MMAR_4572	MMAR_1527	MMAR_1126	MMAR_1287	MMAR_0625	MMAR_1262	MMAR_4090	MMAR_1765	MMAR_3811	MMAR_4283	MMAR_0256				MMAR_0379	MMAR_3652	MMAR_3203
							MMAR_3518	MMAR_4218	MMAR_1514	MMAR_0759	MMAR_2364	MMAR_0431	MMAR_1253	MMAR_2086	MMAR_2117	MMAR_3985	MMAR_1108	MMAR_3416				MMAR_3578	MMAR_3234	MMAR_1521
							MMAR_3521	MMAR_2419	MMAR_1507	MMAR_1125	MMAR_0950	MMAR_4321	MMAR_4084	MMAR_1041	MMAR_2273	MMAR_4701	MMAR_1834	MMAR_3769				MMAR_0011	MMAR_4900	MMAR_4940
							MMAR_3527	MMAR_1744	MMAR_1479	MMAR_0638	MMAR_1547	MMAR_0371	MMAR_5140	MMAR_4318	MMAR_0488	MMAR_1553	MMAR_5409	MMAR_5381				MMAR_4468	MMAR_4692	MMAR_2083
							MMAR_3546	MMAR_0637	MMAR_1469	MMAR_2098	MMAR_0614	MMAR_3467	MMAR_3985	MMAR_2151	MMAR_3962	MMAR_3508	MMAR_4529	MMAR_2391				MMAR_4576	MMAR_2891	MMAR_5087
							MMAR_3570	MMAR_3986	MMAR_1461	MMAR_2399	MMAR_1457	MMAR_0370	MMAR_0344	MMAR_1751	MMAR_1180	MMAR_3346	MMAR_5115	MMAR_3965				MMAR_2195	MMAR_2059	MMAR_1747
							MMAR_3581	MMAR_3246	MMAR_1442	MMAR_5124	MMAR_2837	MMAR_3427	MMAR_1546	MMAR_1608	MMAR_0669	MMAR_5067	MMAR_0130	MMAR_4246				MMAR_3239	MMAR_5167	MMAR_1670
							MMAR_3583	MMAR_2611	MMAR_1402	MMAR_3521	MMAR_1576	MMAR_0383	MMAR_2908	MMAR_4396	MMAR_2777	MMAR_0495	MMAR_2991	MMAR_5584				MMAR_5336	MMAR_3298	MMAR_0772
							MMAR_3653	MMAR_1575	MMAR_1297	MMAR_1576	MMAR_3521	MMAR_4280	MMAR_0499	MMAR_3278	MMAR_3639	MMAR_4979	MMAR_3801	MMAR_3198				MMAR_4100	MMAR_3406	MMAR_3730
							MMAR_3661	MMAR_1285	MMAR_1285	MMAR_4957	MMAR_2399	MMAR_2894	MMAR_0742	MMAR_1696	MMAR_1650	MMAR_0225	MMAR_1079	MMAR_1299				MMAR_0996	MMAR_2231	MMAR_3423
							MMAR_3665	MMAR_5128	MMAR_1223	MMAR_2837	MMAR_2098	MMAR_4683	MMAR_3830	MMAR_1477	MMAR_1017	MMAR_3540	MMAR_3841	MMAR_1875				MMAR_1819	MMAR_3083	MMAR_4131
							MMAR_3666	MMAR_3122	MMAR_1215	MMAR_1457	MMAR_1125	MMAR_0451	MMAR_2570	MMAR_1009	MMAR_3710	MMAR_5216	MMAR_0977	MMAR_3110				MMAR_1201	MMAR_2539	MMAR_3652
							MMAR_3711	MMAR_1925	MMAR_1207	MMAR_0614	MMAR_0759	MMAR_5482	MMAR_0541	MMAR_0065	MMAR_0709	MMAR_1149	MMAR_2958	MMAR_4283				MMAR_4755	MMAR_3731	MMAR_3234
							MMAR_3763	MMAR_1620	MMAR_1199	MMAR_1992	MMAR_1126	MMAR_5104	MMAR_3769	MMAR_1239	MMAR_3191	MMAR_0855	MMAR_3643	MMAR_1108				MMAR_5396	MMAR_3261	MMAR_3233
							MMAR_3773	MMAR_0002	MMAR_1195	MMAR_1547	MMAR_4387	MMAR_4180	MMAR_2158	MMAR_2849	MMAR_4368	MMAR_3871	MMAR_4481	MMAR_1834				MMAR_0747	MMAR_1083	MMAR_4900
							MMAR_3776	MMAR_3948	MMAR_1182	MMAR_0950	MMAR_1925	MMAR_1744	MMAR_5298	MMAR_2456	MMAR_1013	MMAR_2294	MMAR_2205	MMAR_5409				MMAR_4549	MMAR_1353	MMAR_4692
							MMAR_3808	MMAR_0613	MMAR_1178	MMAR_2364	MMAR_4129	MMAR_4637	MMAR_2692	MMAR_2196	MMAR_2118	MMAR_4700	MMAR_1183	MMAR_4529				MMAR_0872	MMAR_1839	MMAR_2891
							MMAR_3809	MMAR_0490	MMAR_1161	MMAR_1287	MMAR_4367	MMAR_1069	MMAR_0960	MMAR_1392	MMAR_1118	MMAR_1009	MMAR_3525	MMAR_5115				MMAR_4102	MMAR_3559	MMAR_4585
							MMAR_3839	MMAR_0358	MMAR_1139	MMAR_3173	MMAR_0490	MMAR_0358	MMAR_1148	MMAR_1251	MMAR_5133	MMAR_2995	MMAR_4328	MMAR_0130				MMAR_5138	MMAR_1756	MMAR_2059
							MMAR_3840	MMAR_4893	MMAR_1135	MMAR_4055	MMAR_1786	MMAR_0539	MMAR_3803	MMAR_1014	MMAR_2239	MMAR_4397	MMAR_1185	MMAR_2991				MMAR_3726	MMAR_4414	MMAR_5167
							MMAR_3875	MMAR_4704	MMAR_1129	MMAR_5403	MMAR_1685	MMAR_0972	MMAR_5331	MMAR_0977	MMAR_2708	MMAR_2155	MMAR_4388	MMAR_3801				MMAR_0355	MMAR_5150	MMAR_3406
							MMAR_3948	MMAR_2429	MMAR_1126	MMAR_3242	MMAR_1684	MMAR_1479	MMAR_4110	MMAR_0814	MMAR_3256	MMAR_1696	MMAR_1131	MMAR_1079				MMAR_1908	MMAR_5198	MMAR_3298
							MMAR_3984	MMAR_1762	MMAR_1125	MMAR_4526	MMAR_0258	MMAR_1647	MMAR_3847	MMAR_0432	MMAR_4162	MMAR_0774	MMAR_3727	MMAR_3841				MMAR_2414	MMAR_3493	MMAR_2231
							MMAR_3986	MMAR_4570	MMAR_1090	MMAR_1647	MMAR_4677	MMAR_2302	MMAR_3338	MMAR_4072	MMAR_3713	MMAR_2802	MMAR_2578	MMAR_0977				MMAR_0859	MMAR_4361	MMAR_3083
							MMAR_4028	MMAR_2791	MMAR_1076	MMAR_1479	MMAR_3336	MMAR_4664	MMAR_2789	MMAR_2708	MMAR_2713	MMAR_3077	MMAR_0899	MMAR_2958				MMAR_1431	MMAR_4291	MMAR_2539
							MMAR_4063	MMAR_2253	MMAR_1067	MMAR_0972	MMAR_1182	MMAR_4526	MMAR_4410	MMAR_2014	MMAR_4072	MMAR_2993	MMAR_5459	MMAR_3643					MMAR_4067	MMAR_0032
							MMAR_4086	MMAR_4888	MMAR_0991	MMAR_0539	MMAR_0547	MMAR_4825	MMAR_4009	MMAR_5091	MMAR_4070	MMAR_3049	MMAR_0661	MMAR_4481					MMAR_2042	MMAR_3731
							MMAR_4087	MMAR_4129	MMAR_0926	MMAR_0358	MMAR_5450	MMAR_5403	MMAR_1118	MMAR_5067	MMAR_3289	MMAR_5166	MMAR_4198	MMAR_2205					MMAR_1462	MMAR_3261
							MMAR_4103	MMAR_2737	MMAR_0879	MMAR_1069	MMAR_5457	MMAR_3173	MMAR_3256	MMAR_3295	MMAR_4640	MMAR_4227	MMAR_0417	MMAR_2212					MMAR_4568	MMAR_1083
							MMAR_4129	MMAR_2433	MMAR_0845	MMAR_4637	MMAR_3653	MMAR_1287	MMAR_4162	MMAR_3841	MMAR_5413	MMAR_0969	MMAR_0415	MMAR_1183					MMAR_1540	MMAR_1839
							MMAR_4180	MMAR_2364	MMAR_0826	MMAR_1744	MMAR_4462	MMAR_2364	MMAR_2839	MMAR_2466	MMAR_1719	MMAR_2373	MMAR_4053	MMAR_3525					MMAR_1984	MMAR_1353
							MMAR_4183	MMAR_2250	MMAR_0802	MMAR_4180	MMAR_0002	MMAR_0950	MMAR_4090	MMAR_2127	MMAR_1143	MMAR_5232	MMAR_4052	MMAR_4328					MMAR_3552	MMAR_3559
							MMAR_4218	MMAR_1527	MMAR_0794	MMAR_5104	MMAR_0637	MMAR_1547	MMAR_1041	MMAR_1710	MMAR_3667	MMAR_4298	MMAR_1767	MMAR_1185					MMAR_3300	MMAR_1756
							MMAR_4224	MMAR_0472	MMAR_0787	MMAR_5482	MMAR_2250	MMAR_0614	MMAR_4152	MMAR_0435	MMAR_2718	MMAR_1648	MMAR_1842	MMAR_4388					MMAR_1963	MMAR_4414
							MMAR_4270	MMAR_0051	MMAR_0761	MMAR_0451	MMAR_4374	MMAR_1457	MMAR_2086	MMAR_4676	MMAR_4338	MMAR_0970	MMAR_1277	MMAR_1131					MMAR_3314	MMAR_5150
							MMAR_4295	MMAR_4550	MMAR_0759	MMAR_2894	MMAR_3711	MMAR_2837	MMAR_4318	MMAR_1719	MMAR_0814	MMAR_3818	MMAR_5102	MMAR_3727					MMAR_5455	MMAR_0424
							MMAR_4319	MMAR_4374	MMAR_0746	MMAR_4280	MMAR_5003	MMAR_1576	MMAR_2151	MMAR_0735	MMAR_2717	MMAR_2937	MMAR_1918	MMAR_2536					MMAR_1971	MMAR_5014
							MMAR_4320	MMAR_3350	MMAR_0722	MMAR_3427	MMAR_2419	MMAR_3521	MMAR_1608	MMAR_0360	MMAR_0006	MMAR_2943	MMAR_4983	MMAR_2578					MMAR_0154	MMAR_5198
							MMAR_4321	MMAR_5364	MMAR_0637	MMAR_0370	MMAR_4823	MMAR_2399	MMAR_1751	MMAR_5173	MMAR_2395	MMAR_4356	MMAR_2220	MMAR_0899					MMAR_5230	MMAR_1376
							MMAR_4345	MMAR_4909	MMAR_0625	MMAR_0372	MMAR_1991	MMAR_2098	MMAR_3695	MMAR_4557	MMAR_4214	MMAR_2702	MMAR_4152	MMAR_5459					MMAR_5041	MMAR_3493
							MMAR_4362	MMAR_4648	MMAR_0614	MMAR_3467	MMAR_0268	MMAR_0845	MMAR_1009	MMAR_4070	MMAR_1577	MMAR_1537	MMAR_4288	MMAR_5254					MMAR_5088	MMAR_4361
							MMAR_4374	MMAR_4387	MMAR_0613	MMAR_0371	MMAR_2786	MMAR_1125	MMAR_1696	MMAR_3851	MMAR_0158	MMAR_1155	MMAR_4402	MMAR_0661					MMAR_2175	MMAR_4291
							MMAR_4377	MMAR_1223	MMAR_0567	MMAR_4321	MMAR_1178	MMAR_0759	MMAR_0065	MMAR_1773	MMAR_0792	MMAR_3752	MMAR_0499	MMAR_4198					MMAR_2462	MMAR_4067
							MMAR_4387	MMAR_4087	MMAR_0547	MMAR_2235	MMAR_1349	MMAR_1126	MMAR_1477	MMAR_5156	MMAR_2356	MMAR_3207	MMAR_5315	MMAR_4982					MMAR_4273	MMAR_2042
							MMAR_4459	MMAR_3653	MMAR_0544	MMAR_0384	MMAR_4898	MMAR_4387	MMAR_5412	MMAR_4390	MMAR_1710	MMAR_2676	MMAR_5084	MMAR_0417					MMAR_1119	MMAR_1462
							MMAR_4462	MMAR_3091	MMAR_0490	MMAR_0544	MMAR_0966	MMAR_1925	MMAR_3684	MMAR_4048	MMAR_1712	MMAR_2267	MMAR_1763	MMAR_0415					MMAR_1928	MMAR_4568
							MMAR_4526	MMAR_1774	MMAR_0472	MMAR_3075	MMAR_3086	MMAR_4129	MMAR_0710	MMAR_1903	MMAR_0954	MMAR_3616	MMAR_1803	MMAR_0414					MMAR_5065	MMAR_1540
							MMAR_4550	MMAR_1126	MMAR_0451	MMAR_0431	MMAR_0617	MMAR_4367	MMAR_1239	MMAR_0158	MMAR_2839	MMAR_0344	MMAR_3366	MMAR_4053					MMAR_1953	MMAR_1984
							MMAR_4554	MMAR_0879	MMAR_0431	MMAR_0625	MMAR_0022	MMAR_2703	MMAR_1251	MMAR_3110	MMAR_2440	MMAR_2479	MMAR_3021	MMAR_4052					MMAR_1216	MMAR_3552
							MMAR_4560	MMAR_3661	MMAR_0384	MMAR_1442	MMAR_0326	MMAR_0490	MMAR_1392	MMAR_1250	MMAR_1333	MMAR_4638	MMAR_5275	MMAR_1767					MMAR_3334	MMAR_3300
							MMAR_4562	MMAR_1600	MMAR_0383	MMAR_2492	MMAR_1215	MMAR_1786	MMAR_0814	MMAR_1183	MMAR_3338	MMAR_4048	MMAR_2478	MMAR_1842					MMAR_3340	MMAR_1963
							MMAR_4570	MMAR_0451	MMAR_0370	MMAR_2695	MMAR_4772	MMAR_1685	MMAR_0432	MMAR_0897	MMAR_3339	MMAR_1546	MMAR_4884	MMAR_1277						MMAR_3314
							MMAR_4572	MMAR_5350	MMAR_0358	MMAR_0609	MMAR_3081	MMAR_1684	MMAR_0977	MMAR_4105	MMAR_2914	MMAR_2594	MMAR_2209	MMAR_5102						MMAR_5455
							MMAR_4610	MMAR_4677	MMAR_0326	MMAR_5308	MMAR_2791	MMAR_4993	MMAR_2456	MMAR_2023	MMAR_1751	MMAR_0435	MMAR_2406	MMAR_1918						MMAR_1971
							MMAR_4644	MMAR_4645	MMAR_0299	MMAR_4995	MMAR_2442	MMAR_0258	MMAR_2196	MMAR_0225	MMAR_5076	MMAR_5241	MMAR_0057	MMAR_4983						MMAR_0154
							MMAR_4645	MMAR_3075	MMAR_0268	MMAR_4999	MMAR_1067	MMAR_4677	MMAR_2849	MMAR_4868	MMAR_5225	MMAR_5083	MMAR_1716	MMAR_2220						MMAR_5230
							MMAR_4648	MMAR_2887	MMAR_0258	MMAR_4116	MMAR_3773	MMAR_0879	MMAR_1014	MMAR_2536	MMAR_0057	MMAR_4966	MMAR_5225	MMAR_4152						MMAR_1885
							MMAR_4669	MMAR_0826	MMAR_0188	MMAR_3763	MMAR_5484	MMAR_3336	MMAR_2014	MMAR_2070	MMAR_4884	MMAR_2269	MMAR_1243	MMAR_4288						MMAR_5041
							MMAR_4677	MMAR_0326	MMAR_0187	MMAR_5362	MMAR_5335	MMAR_1182	MMAR_2708	MMAR_1185	MMAR_2478	MMAR_5251	MMAR_1816	MMAR_4402						MMAR_1211
							MMAR_4704	MMAR_0258	MMAR_0051	MMAR_2656	MMAR_3122	MMAR_0547	MMAR_4072	MMAR_3761	MMAR_3366	MMAR_2908	MMAR_1751	MMAR_0499						MMAR_5088
							MMAR_4728	MMAR_5210	MMAR_0022	MMAR_5294	MMAR_2706	MMAR_5450	MMAR_5091	MMAR_3667	MMAR_1763	MMAR_3837	MMAR_2914	MMAR_5315						MMAR_2175
							MMAR_4735	MMAR_1182	MMAR_0002	MMAR_3875	MMAR_2704	MMAR_5457	MMAR_5067	MMAR_2718	MMAR_5084	MMAR_0960	MMAR_3339	MMAR_5084						MMAR_2462
							MMAR_4772	MMAR_0794		MMAR_2274	MMAR_1223	MMAR_3653	MMAR_3295	MMAR_2413	MMAR_5315	MMAR_5268	MMAR_3338	MMAR_1763						MMAR_4273
							MMAR_4802	MMAR_0759		MMAR_2248	MMAR_0407	MMAR_5374	MMAR_2466	MMAR_2395	MMAR_0499	MMAR_0399	MMAR_1838	MMAR_1803						MMAR_1119
							MMAR_4888	MMAR_4459		MMAR_2973	MMAR_4645	MMAR_4462	MMAR_0435	MMAR_2233	MMAR_4152	MMAR_4868	MMAR_4477	MMAR_3366						MMAR_1928
							MMAR_4893	MMAR_3351		MMAR_3424	MMAR_3332	MMAR_0002	MMAR_2127	MMAR_3727	MMAR_2220	MMAR_5173	MMAR_1333	MMAR_3021						MMAR_1001
							MMAR_4898	MMAR_2934		MMAR_5099	MMAR_3229	MMAR_0637	MMAR_1710	MMAR_2686	MMAR_1277	MMAR_3645	MMAR_2440	MMAR_5275						MMAR_5065
							MMAR_4909	MMAR_2442		MMAR_4939	MMAR_2368	MMAR_2250	MMAR_3841	MMAR_2331	MMAR_1842	MMAR_1797	MMAR_2290	MMAR_2478						MMAR_1953
							MMAR_4953	MMAR_2254		MMAR_3402	MMAR_0605	MMAR_4374	MMAR_4676	MMAR_1938	MMAR_1767	MMAR_1192	MMAR_2839	MMAR_4884						MMAR_1216
							MMAR_4991	MMAR_1955		MMAR_0572	MMAR_3248	MMAR_3711	MMAR_1719	MMAR_1793	MMAR_0414	MMAR_1962	MMAR_0954	MMAR_2209						MMAR_3334
							MMAR_4999	MMAR_1076		MMAR_0382	MMAR_4343	MMAR_5003	MMAR_2290	MMAR_2239	MMAR_4982	MMAR_1938	MMAR_4997	MMAR_2406						MMAR_3340
							MMAR_5099	MMAR_1067		MMAR_4377	MMAR_1966	MMAR_2419	MMAR_4479	MMAR_1277	MMAR_4198	MMAR_4235	MMAR_3255	MMAR_0057
							MMAR_5128			MMAR_4362	MMAR_2712	MMAR_4823	MMAR_0360	MMAR_5363	MMAR_5254	MMAR_4851	MMAR_0432	MMAR_1716
							MMAR_5135			MMAR_3494	MMAR_3615	MMAR_1991	MMAR_0735	MMAR_4042	MMAR_5459	MMAR_0744	MMAR_2356	MMAR_5225
							MMAR_5181			MMAR_5013	MMAR_0671	MMAR_2786	MMAR_5173	MMAR_2241	MMAR_2536	MMAR_0036	MMAR_2002	MMAR_1243
							MMAR_5210			MMAR_2459	MMAR_2632	MMAR_0268	MMAR_2341	MMAR_1247	MMAR_3727	MMAR_2017	MMAR_0792	MMAR_5076
							MMAR_5322			MMAR_0299	MMAR_4057	MMAR_1178	MMAR_4070	MMAR_0793	MMAR_4388	MMAR_5443	MMAR_0158	MMAR_1816
							MMAR_5323			MMAR_4735	MMAR_0418	MMAR_4898	MMAR_4557	MMAR_4700	MMAR_1185	MMAR_0541	MMAR_1619	MMAR_1751
							MMAR_5339			MMAR_4562	MMAR_2827	MMAR_1349	MMAR_1079	MMAR_4071	MMAR_2212	MMAR_2680	MMAR_5314	MMAR_2914
							MMAR_5350			MMAR_2112	MMAR_5439	MMAR_0966	MMAR_1773	MMAR_3732	MMAR_2205	MMAR_0465	MMAR_1608	MMAR_3339
							MMAR_5364			MMAR_4953	MMAR_5429	MMAR_3086	MMAR_3851	MMAR_2835	MMAR_0977	MMAR_2037	MMAR_1144	MMAR_3338
							MMAR_5374			MMAR_1161	MMAR_4416	MMAR_0617	MMAR_5156	MMAR_2373	MMAR_1079	MMAR_5329	MMAR_4214	MMAR_1838
							MMAR_5387			MMAR_4224	MMAR_4294	MMAR_0022	MMAR_4048	MMAR_2181	MMAR_3801	MMAR_0962	MMAR_2395	MMAR_4477
							MMAR_5393			MMAR_4571	MMAR_1570	MMAR_0326	MMAR_1903	MMAR_0260	MMAR_2991	MMAR_4396	MMAR_0870	MMAR_1333
							MMAR_5439			MMAR_2970	MMAR_4704	MMAR_1215	MMAR_0158	MMAR_0006	MMAR_5409	MMAR_4395	MMAR_0112	MMAR_2440
							MMAR_5448			MMAR_4270	MMAR_0802	MMAR_4772	MMAR_0417	MMAR_4643	MMAR_1834	MMAR_2181	MMAR_1138	MMAR_2290
							MMAR_5450			MMAR_5135	MMAR_1600	MMAR_3081	MMAR_1183	MMAR_2777	MMAR_1299	MMAR_1903	MMAR_2717	MMAR_2839
							MMAR_5453			MMAR_3581	MMAR_4028	MMAR_2791	MMAR_3110	MMAR_0709	MMAR_3769	MMAR_5243	MMAR_1148	MMAR_0954
							MMAR_5457			MMAR_2116	MMAR_3840	MMAR_2442	MMAR_4105	MMAR_4335	MMAR_1254	MMAR_2759	MMAR_0911	MMAR_4997
							MMAR_5478			MMAR_3105	MMAR_3485	MMAR_1067	MMAR_2023	MMAR_4236	MMAR_1477	MMAR_5114	MMAR_0814	MMAR_3255
							MMAR_5482			MMAR_3303	MMAR_2929	MMAR_3773	MMAR_0225	MMAR_3540	MMAR_2507	MMAR_0342	MMAR_4338	MMAR_0432
							MMAR_5484			MMAR_4407	MMAR_1552	MMAR_1076	MMAR_4146	MMAR_2220	MMAR_2251	MMAR_3659	MMAR_2718	MMAR_1712
										MMAR_3326	MMAR_3527	MMAR_5484	MMAR_3631	MMAR_1763	MMAR_0063	MMAR_5120	MMAR_3667	MMAR_1710
										MMAR_3570	MMAR_0481	MMAR_5335	MMAR_2070	MMAR_1749	MMAR_2086	MMAR_3660	MMAR_0892	MMAR_2356
										MMAR_3316	MMAR_2445	MMAR_3122	MMAR_4868	MMAR_1649	MMAR_0260	MMAR_4166	MMAR_1143	MMAR_2002
										MMAR_0779	MMAR_4669	MMAR_2706	MMAR_2536	MMAR_0414	MMAR_1768	MMAR_5441	MMAR_0208	MMAR_0792
										MMAR_5364	MMAR_4977	MMAR_2704	MMAR_1185	MMAR_0063	MMAR_1749	MMAR_3295	MMAR_0216	MMAR_0158
										MMAR_1762	MMAR_0898	MMAR_1223	MMAR_3667	MMAR_1143	MMAR_0324	MMAR_2289	MMAR_0581	MMAR_1619
										MMAR_1285	MMAR_1369	MMAR_0407	MMAR_2233	MMAR_0805	MMAR_3817	MMAR_0503	MMAR_1719	MMAR_5314
										MMAR_0377	MMAR_2611	MMAR_4645	MMAR_2718	MMAR_0285	MMAR_1250	MMAR_4393	MMAR_5412	MMAR_1608
										MMAR_5128	MMAR_4821	MMAR_3332	MMAR_2395	MMAR_4542	MMAR_4557	MMAR_4075	MMAR_5413	MMAR_1577
										MMAR_4266	MMAR_2779	MMAR_3229	MMAR_1591	MMAR_2902	MMAR_2240	MMAR_4676	MMAR_4640	MMAR_1144
										MMAR_4187	MMAR_4892	MMAR_2368	MMAR_3564	MMAR_2639	MMAR_2456	MMAR_0793	MMAR_5208	MMAR_4214
										MMAR_1639	MMAR_1135	MMAR_0605	MMAR_2413	MMAR_5171	MMAR_4580	MMAR_1498	MMAR_0965	MMAR_2395
										MMAR_5448	MMAR_4570	MMAR_3248	MMAR_2252	MMAR_4166	MMAR_0016	MMAR_2233	MMAR_3294	MMAR_0870
										MMAR_1094	MMAR_1808	MMAR_4343	MMAR_2686	MMAR_3813	MMAR_3025	MMAR_3231	MMAR_3289	MMAR_0112
										MMAR_1514	MMAR_0051	MMAR_1966	MMAR_3727	MMAR_1650	MMAR_2340	MMAR_0528	MMAR_4070	MMAR_0006
										MMAR_3661	MMAR_2018	MMAR_1575	MMAR_2331	MMAR_5241	MMAR_2432	MMAR_1761	MMAR_2713	MMAR_1138
										MMAR_3443	MMAR_5210	MMAR_2712	MMAR_1793	MMAR_4640	MMAR_0101	MMAR_2341	MMAR_3713	MMAR_2717
										MMAR_1950	MMAR_1996	MMAR_3615	MMAR_1938	MMAR_2821	MMAR_5171	MMAR_1765	MMAR_4162	MMAR_1148
										MMAR_3006	MMAR_3090	MMAR_0671	MMAR_2665	MMAR_1784	MMAR_3803	MMAR_2273	MMAR_3829	MMAR_0911
										MMAR_2534	MMAR_3351	MMAR_2632	MMAR_2239	MMAR_1730	MMAR_3802	MMAR_3847	MMAR_3256	MMAR_0814
										MMAR_0787	MMAR_1620	MMAR_4057	MMAR_1277	MMAR_1333	MMAR_1130	MMAR_1510	MMAR_2708	MMAR_4338
										MMAR_1461	MMAR_0722	MMAR_0418	MMAR_0793	MMAR_0488	MMAR_1730	MMAR_1262	MMAR_1704	MMAR_2718
										MMAR_0685	MMAR_2762	MMAR_2827	MMAR_2396	MMAR_5251	MMAR_1775	MMAR_0488	MMAR_2239	MMAR_3667
										MMAR_1418	MMAR_5350	MMAR_5439	MMAR_5363	MMAR_1577	MMAR_1773	MMAR_0505	MMAR_5133	MMAR_0892
										MMAR_5047	MMAR_2620	MMAR_5429	MMAR_4042	MMAR_0954	MMAR_1772	MMAR_0530	MMAR_1118	MMAR_1143
										MMAR_1129	MMAR_0597	MMAR_4416	MMAR_1247	MMAR_2306	MMAR_4098	MMAR_1078	MMAR_2118	MMAR_0208
										MMAR_1139	MMAR_1441	MMAR_4294	MMAR_2241	MMAR_1805	MMAR_3753	MMAR_3962	MMAR_0321	MMAR_0216
										MMAR_4319	MMAR_3748	MMAR_1570	MMAR_2568	MMAR_4966	MMAR_5363	MMAR_1606	MMAR_1013	MMAR_0581
										MMAR_1469	MMAR_5287	MMAR_4704	MMAR_4071	MMAR_4388	MMAR_1888	MMAR_0669	MMAR_4368	MMAR_1719
										MMAR_1402	MMAR_4382	MMAR_0802	MMAR_3732	MMAR_1299	MMAR_4633	MMAR_2777	MMAR_3191	MMAR_5412
										MMAR_3666	MMAR_2577	MMAR_1600	MMAR_4700	MMAR_1257	MMAR_4908	MMAR_1650	MMAR_5113	MMAR_5413
										MMAR_4554	MMAR_5456	MMAR_4028	MMAR_2373	MMAR_5115	MMAR_0680	MMAR_1017	MMAR_5110	MMAR_4640
										MMAR_4218	MMAR_2404	MMAR_3840	MMAR_2181	MMAR_4453	MMAR_4924	MMAR_3710	MMAR_1374	MMAR_5208
										MMAR_0926	MMAR_4944	MMAR_3485	MMAR_0999	MMAR_3660	MMAR_1261	MMAR_0709	MMAR_0709	MMAR_0965
										MMAR_0761	MMAR_2903	MMAR_2929	MMAR_2835	MMAR_5254	MMAR_4542	MMAR_1374	MMAR_3500	MMAR_3294
										MMAR_4240	MMAR_2238	MMAR_1552	MMAR_0006	MMAR_5021	MMAR_1260	MMAR_3344	MMAR_3710	MMAR_3289
										MMAR_2517	MMAR_3583	MMAR_3527	MMAR_4983	MMAR_4015	MMAR_4880	MMAR_5110	MMAR_1017	MMAR_4070
										MMAR_1497	MMAR_2784	MMAR_0481	MMAR_0260	MMAR_1815	MMAR_2420	MMAR_5113	MMAR_1650	MMAR_4072
										MMAR_2683	MMAR_5453	MMAR_2445	MMAR_4643	MMAR_5440	MMAR_2196	MMAR_3191	MMAR_2777	MMAR_2713
										MMAR_2684	MMAR_3808	MMAR_4669	MMAR_2777	MMAR_4672	MMAR_2504	MMAR_4368	MMAR_0669	MMAR_3713
										MMAR_1513	MMAR_1583	MMAR_4977	MMAR_5481	MMAR_0947	MMAR_3490	MMAR_1013	MMAR_1606	MMAR_4162
										MMAR_3444	MMAR_4802	MMAR_0898	MMAR_2222	MMAR_5459	MMAR_3410	MMAR_2118	MMAR_1180	MMAR_3829
										MMAR_1774	MMAR_4893	MMAR_1369	MMAR_1649	MMAR_3802	MMAR_4042	MMAR_1118	MMAR_3962	MMAR_3256
										MMAR_1527	MMAR_2934	MMAR_2611	MMAR_3540	MMAR_3753	MMAR_3813	MMAR_5133	MMAR_4681	MMAR_2708
										MMAR_0826	MMAR_2022	MMAR_4821	MMAR_1763	MMAR_0962	MMAR_0990	MMAR_2310	MMAR_1078	MMAR_1704
										MMAR_4909	MMAR_3246	MMAR_2779	MMAR_2220	MMAR_0792	MMAR_0995	MMAR_2239	MMAR_0530	MMAR_2239
										MMAR_4897	MMAR_2387	MMAR_4892	MMAR_0414	MMAR_0680	MMAR_1247	MMAR_1704	MMAR_0505	MMAR_5133
										MMAR_0816	MMAR_5393	MMAR_4459	MMAR_0063	MMAR_3530	MMAR_1074	MMAR_2708	MMAR_0488	MMAR_1118
										MMAR_2221	MMAR_2761	MMAR_1135	MMAR_1749	MMAR_2478	MMAR_1295	MMAR_3256	MMAR_1262	MMAR_2118
										MMAR_2223	MMAR_0567	MMAR_4570	MMAR_4335	MMAR_1367	MMAR_3851	MMAR_3829	MMAR_1510	MMAR_0321
										MMAR_3768	MMAR_4087	MMAR_1808	MMAR_3461	MMAR_5100	MMAR_2698	MMAR_4162	MMAR_3847	MMAR_1013
										MMAR_3776	MMAR_4086	MMAR_0051	MMAR_3409	MMAR_2717	MMAR_1715	MMAR_3713	MMAR_2273	MMAR_4368
										MMAR_0991	MMAR_3091	MMAR_2018	MMAR_1143	MMAR_2440	MMAR_1370	MMAR_2713	MMAR_2117	MMAR_3191
										MMAR_4472	MMAR_2737	MMAR_5210	MMAR_0805	MMAR_0855	MMAR_2849	MMAR_4070	MMAR_2835	MMAR_5113
										MMAR_1090	MMAR_5181	MMAR_1996	MMAR_1278	MMAR_4227	MMAR_0360	MMAR_3289	MMAR_1765	MMAR_5110
										MMAR_2203	MMAR_5168	MMAR_3090	MMAR_1875	MMAR_3688	MMAR_0073	MMAR_3294	MMAR_2341	MMAR_1374
										MMAR_2433	MMAR_1955	MMAR_3351	MMAR_2902	MMAR_3448	MMAR_1253	MMAR_0965	MMAR_0528	MMAR_0709
										MMAR_1652	MMAR_2755	MMAR_1620	MMAR_3450	MMAR_2554	MMAR_4869	MMAR_5208	MMAR_3231	MMAR_3500
										MMAR_4648	MMAR_3350	MMAR_0613	MMAR_4542	MMAR_5084	MMAR_0735	MMAR_4640	MMAR_4412	MMAR_3710
										MMAR_1965	MMAR_3738	MMAR_0722	MMAR_4678	MMAR_3713	MMAR_2241	MMAR_5413	MMAR_2233	MMAR_1017
										MMAR_2011	MMAR_3337	MMAR_5238	MMAR_4166	MMAR_2184	MMAR_4335	MMAR_5412	MMAR_1498	MMAR_1650
										MMAR_3260	MMAR_0188	MMAR_2762	MMAR_1650	MMAR_2040	MMAR_1239	MMAR_1719	MMAR_0793	MMAR_3639
										MMAR_4550	MMAR_3076	MMAR_5350	MMAR_1595	MMAR_5413	MMAR_4236	MMAR_0208	MMAR_4676	MMAR_2777
										MMAR_2253	MMAR_5023	MMAR_0597	MMAR_5171	MMAR_3050	MMAR_2379	MMAR_1143	MMAR_4075	MMAR_0669
										MMAR_4074	MMAR_0187	MMAR_2620	MMAR_3813	MMAR_2802	MMAR_2415	MMAR_0892	MMAR_4393	MMAR_1606
										MMAR_4103		MMAR_1441	MMAR_2821	MMAR_2504	MMAR_2413	MMAR_3667	MMAR_0503	MMAR_1180
										MMAR_3809		MMAR_3748	MMAR_1784	MMAR_1854	MMAR_1820	MMAR_2718	MMAR_3295	MMAR_3962
										MMAR_2254		MMAR_5287	MMAR_5241	MMAR_2180	MMAR_1014	MMAR_4338	MMAR_5441	MMAR_4681
										MMAR_2860		MMAR_4382	MMAR_0488	MMAR_3339	MMAR_3796	MMAR_0814	MMAR_4166	MMAR_1078
										MMAR_2411		MMAR_2577	MMAR_4640	MMAR_0774	MMAR_3772	MMAR_0911	MMAR_3660	MMAR_0530
										MMAR_2277		MMAR_5456	MMAR_1333	MMAR_0528	MMAR_1815	MMAR_1148	MMAR_5120	MMAR_0505
										MMAR_5477		MMAR_2404	MMAR_4894	MMAR_3710	MMAR_3278	MMAR_2717	MMAR_3659	MMAR_0488
										MMAR_5478		MMAR_4944	MMAR_1730	MMAR_0969	MMAR_4901	MMAR_1138	MMAR_5114	MMAR_1262
										MMAR_0746		MMAR_2903	MMAR_2745	MMAR_4053		MMAR_0112	MMAR_0245	MMAR_1510
										MMAR_1486		MMAR_5387	MMAR_4922	MMAR_1261		MMAR_0870	MMAR_4691	MMAR_3847
										MMAR_2429		MMAR_2238	MMAR_5251	MMAR_5169		MMAR_1988	MMAR_5243	MMAR_2273
										MMAR_0794		MMAR_3583	MMAR_4681	MMAR_5133		MMAR_2395	MMAR_1903	MMAR_2117
										MMAR_3185		MMAR_3986	MMAR_0954	MMAR_0503		MMAR_2127	MMAR_2181	MMAR_2835
												MMAR_2784	MMAR_2306			MMAR_4214	MMAR_4395	MMAR_1765
												MMAR_4345	MMAR_0208			MMAR_1144	MMAR_4396	MMAR_2341
												MMAR_5453	MMAR_1257			MMAR_5289	MMAR_0962	MMAR_0528
												MMAR_3808	MMAR_4966			MMAR_1577	MMAR_5329	MMAR_3231
												MMAR_1583	MMAR_4388			MMAR_5314	MMAR_2037	MMAR_4412
												MMAR_4802	MMAR_4741			MMAR_1608	MMAR_0465	MMAR_2233
												MMAR_4893	MMAR_3660			MMAR_1619	MMAR_0541	MMAR_1498
												MMAR_2934	MMAR_4453			MMAR_0158	MMAR_5443	MMAR_0793
												MMAR_4063	MMAR_5115			MMAR_0792	MMAR_2017	MMAR_4676
												MMAR_2022	MMAR_5021			MMAR_2002	MMAR_0036	MMAR_4075
												MMAR_3246	MMAR_1815			MMAR_2356	MMAR_2154	MMAR_4393
												MMAR_2387	MMAR_0947			MMAR_1712	MMAR_0803	MMAR_0503
												MMAR_4572	MMAR_5440			MMAR_0432	MMAR_4780	MMAR_3295
												MMAR_5393	MMAR_4672			MMAR_3255	MMAR_0744	MMAR_5441
												MMAR_2761	MMAR_2017			MMAR_4997	MMAR_4851	MMAR_4166
												MMAR_0567	MMAR_0962			MMAR_0954	MMAR_1987	MMAR_3660
												MMAR_4087	MMAR_3802			MMAR_2839	MMAR_1938	MMAR_5120
												MMAR_4086	MMAR_3753			MMAR_2290	MMAR_1962	MMAR_3659
												MMAR_3091	MMAR_0680			MMAR_0615	MMAR_1797	MMAR_5114
												MMAR_2737	MMAR_0957			MMAR_0065	MMAR_3645	MMAR_0245
												MMAR_5181	MMAR_3530			MMAR_2440	MMAR_5173	MMAR_4691
												MMAR_5168	MMAR_2478			MMAR_1333	MMAR_4868	MMAR_5243
												MMAR_1507	MMAR_2488			MMAR_4477	MMAR_2877	MMAR_1903
												MMAR_0472	MMAR_5100			MMAR_1838	MMAR_5268	MMAR_4015
												MMAR_1955	MMAR_0855			MMAR_4355	MMAR_3361	MMAR_0999
												MMAR_2755	MMAR_4673			MMAR_3338	MMAR_0960	MMAR_2181
												MMAR_3350	MMAR_2717			MMAR_3339	MMAR_3837	MMAR_4395
												MMAR_3738	MMAR_2440			MMAR_2914	MMAR_2908	MMAR_4396
												MMAR_3337	MMAR_4046			MMAR_1751	MMAR_5251	MMAR_0962
												MMAR_0188	MMAR_3688			MMAR_3724	MMAR_2269	MMAR_5329
												MMAR_3076	MMAR_2554			MMAR_5225	MMAR_4966	MMAR_2037
												MMAR_5023	MMAR_4227			MMAR_1716	MMAR_5241	MMAR_0465
												MMAR_0187	MMAR_2359			MMAR_0057	MMAR_0435	MMAR_0541
													MMAR_3488			MMAR_2406	MMAR_1546	MMAR_5443
													MMAR_3713			MMAR_4884	MMAR_4048	MMAR_2017
													MMAR_5084			MMAR_2478	MMAR_4638	MMAR_0036
													MMAR_2184			MMAR_5275	MMAR_2479	MMAR_4614
													MMAR_2040			MMAR_3021	MMAR_0344	MMAR_2154
													MMAR_1854			MMAR_3366	MMAR_3616	MMAR_0803
													MMAR_3050			MMAR_1923	MMAR_0532	MMAR_4780
													MMAR_2802			MMAR_1803	MMAR_2676	MMAR_0744
													MMAR_5413			MMAR_1763	MMAR_3207	MMAR_4851
													MMAR_2504			MMAR_5084	MMAR_1155	MMAR_1987
													MMAR_3483			MMAR_5315	MMAR_1537	MMAR_1938
													MMAR_2180			MMAR_0499	MMAR_2937	MMAR_1962
													MMAR_4878			MMAR_0726	MMAR_3818	MMAR_1797
													MMAR_3339			MMAR_4402	MMAR_0970	MMAR_3645
													MMAR_0774			MMAR_4288	MMAR_1648	MMAR_5173
													MMAR_4639			MMAR_4152	MMAR_5232	MMAR_4868
													MMAR_3411			MMAR_2220	MMAR_4298	MMAR_2877
													MMAR_0528			MMAR_4983	MMAR_2373	MMAR_3969
													MMAR_4819			MMAR_1918	MMAR_0969	MMAR_5268
													MMAR_5548			MMAR_5102	MMAR_4227	MMAR_3361
													MMAR_0969			MMAR_1277	MMAR_1255	MMAR_0960
													MMAR_3710			MMAR_1842	MMAR_5166	MMAR_3837
													MMAR_1579			MMAR_1767	MMAR_3049	MMAR_2908
													MMAR_4053			MMAR_0414	MMAR_3543	MMAR_5251
													MMAR_1261			MMAR_0415	MMAR_2993	MMAR_2269
													MMAR_5169			MMAR_0417	MMAR_3077	MMAR_4966
													MMAR_5133			MMAR_4706	MMAR_2802	MMAR_5241
													MMAR_0503			MMAR_4705	MMAR_0774	MMAR_0435
																MMAR_4052	MMAR_1696	MMAR_1546
																MMAR_4056	MMAR_2155	MMAR_4048
																MMAR_4053	MMAR_1009	MMAR_4638
																MMAR_4198	MMAR_4700	MMAR_2479
																MMAR_3151	MMAR_2294	MMAR_0344
																MMAR_0661	MMAR_3871	MMAR_3616
																MMAR_5459	MMAR_0855	MMAR_3123
																MMAR_3727	MMAR_5216	MMAR_0532
																MMAR_2844	MMAR_3540	MMAR_2676
																MMAR_1131	MMAR_0225	MMAR_3207
																MMAR_4388	MMAR_4979	MMAR_1155
																MMAR_1185	MMAR_0495	MMAR_1537
																MMAR_2205	MMAR_5067	MMAR_2702
																MMAR_0994	MMAR_3346	MMAR_1784
																MMAR_0980	MMAR_3508	MMAR_4366
																MMAR_0977	MMAR_1553	MMAR_2937
																MMAR_3841	MMAR_3985	MMAR_3818
																MMAR_1079	MMAR_2607	MMAR_0970
																MMAR_3801	MMAR_2554	MMAR_1648
																MMAR_2991	MMAR_0467	MMAR_4298
																MMAR_5115	MMAR_2068	MMAR_5232
																MMAR_4529	MMAR_4959	MMAR_2373
																MMAR_5409	MMAR_0078	MMAR_0969
																MMAR_1834	MMAR_2306	MMAR_4227
																MMAR_1108	MMAR_4858	MMAR_1255
																MMAR_3110	MMAR_1975	MMAR_5166
																MMAR_1875	MMAR_3483	MMAR_3049
																MMAR_1299	MMAR_4540	MMAR_3543
																MMAR_3197	MMAR_3601	MMAR_2993
																MMAR_5584	MMAR_4879	MMAR_3077
																MMAR_2391	MMAR_1367	MMAR_2802
																MMAR_5381	MMAR_3732	MMAR_0774
																MMAR_3769	MMAR_3448	MMAR_1696
																MMAR_0256	MMAR_3335	MMAR_2155
																MMAR_3176	MMAR_3385	MMAR_1009
																MMAR_1254	MMAR_1209	MMAR_4700
																MMAR_1481	MMAR_0561	MMAR_2294
																MMAR_1477	MMAR_3047	MMAR_3871
																MMAR_1475	MMAR_1393	MMAR_0855
																MMAR_2182	MMAR_2070	MMAR_5216
																MMAR_0357	MMAR_1409	MMAR_2014
																MMAR_2730	MMAR_1522	MMAR_3540
																MMAR_0063	MMAR_1663	MMAR_0225
																MMAR_0260	MMAR_3487	MMAR_4979
																MMAR_5252	MMAR_1721	MMAR_0495
																MMAR_0388	MMAR_0643	MMAR_5067
																MMAR_3413	MMAR_3291	MMAR_3346
																MMAR_2864	MMAR_3614	MMAR_3508
																MMAR_1768	MMAR_4849	MMAR_1553
																MMAR_5481	MMAR_4255	MMAR_4701
																MMAR_1749	MMAR_2331	MMAR_3985
																MMAR_0598	MMAR_2076	MMAR_2607
																MMAR_5286	MMAR_0126	MMAR_2554
																MMAR_0324	MMAR_2757	MMAR_0467
																MMAR_5306	MMAR_0896	MMAR_2068
																MMAR_3817	MMAR_2040	MMAR_4959
																MMAR_2180	MMAR_2624	MMAR_0078
																MMAR_0368	MMAR_2692	MMAR_2306
																MMAR_4557	MMAR_3280	MMAR_4858
																MMAR_2240	MMAR_4123	MMAR_1975
																MMAR_2456	MMAR_3815	MMAR_3483
																MMAR_2457	MMAR_5056	MMAR_4540
																MMAR_4942	MMAR_0226	MMAR_3601
																MMAR_4580	MMAR_4332	MMAR_4879
																MMAR_1229	MMAR_2661	MMAR_1367
																MMAR_4789	MMAR_4344	MMAR_3732
																MMAR_0016	MMAR_0763	MMAR_3448
																MMAR_2340	MMAR_0832	MMAR_3335
																MMAR_2472	MMAR_2009	MMAR_3385
																MMAR_2473	MMAR_4682	MMAR_1209
																MMAR_2371	MMAR_3530	MMAR_0561
																MMAR_5171	MMAR_2878	MMAR_3047
																MMAR_3803	MMAR_1385	MMAR_1393
																MMAR_3802	MMAR_2644	MMAR_1392
																MMAR_5417	MMAR_4672	MMAR_2070
																MMAR_3664	MMAR_5091	MMAR_1793
																MMAR_1460	MMAR_5440	MMAR_1522
																MMAR_1130	MMAR_4167	MMAR_1409
																MMAR_5331	MMAR_3027	MMAR_1663
																MMAR_2685	MMAR_1274	MMAR_3487
																MMAR_1730	MMAR_5156	MMAR_1721
																MMAR_1775	MMAR_3946	MMAR_0643
																MMAR_1773	MMAR_4546	MMAR_3291
																MMAR_1772	MMAR_4489	MMAR_3614
																MMAR_3084	MMAR_3387	MMAR_4849
																MMAR_3085	MMAR_3477	MMAR_4255
																MMAR_4098	MMAR_1707	MMAR_2331
																MMAR_3753	MMAR_1541	MMAR_2076
																MMAR_5363	MMAR_1678	MMAR_0126
																MMAR_1888	MMAR_1665	MMAR_2757
																MMAR_4633	MMAR_5274	MMAR_0896
																MMAR_0373	MMAR_2151	MMAR_2040
																MMAR_4908	MMAR_1008	MMAR_2624
																MMAR_0680	MMAR_2686	MMAR_2692
																MMAR_4924	MMAR_3450	MMAR_3280
																MMAR_1261	MMAR_3384	MMAR_2639
																MMAR_4542	MMAR_4727	MMAR_4123
																MMAR_1260	MMAR_3721	MMAR_3815
																MMAR_4880	MMAR_4009	MMAR_5056
																MMAR_0686	MMAR_3388	MMAR_0226
																MMAR_5375	MMAR_4071	MMAR_4332
																MMAR_2420	MMAR_1535	MMAR_2661
																MMAR_2196	MMAR_2268	MMAR_4344
																MMAR_2504	MMAR_5140	MMAR_0763
																MMAR_3410	MMAR_5005	MMAR_4605
																MMAR_2259	MMAR_3037	MMAR_0832
																MMAR_3564	MMAR_4084	MMAR_2009
																MMAR_2222	MMAR_0831	MMAR_4682
																MMAR_1081	MMAR_3807	MMAR_3530
																MMAR_1275	MMAR_5100	MMAR_2878
																MMAR_1782	MMAR_0645	MMAR_1385
																MMAR_4479	MMAR_3845	MMAR_2644
																MMAR_4042	MMAR_4643	MMAR_4672
																MMAR_3813	MMAR_3688	MMAR_2672
																MMAR_0990	MMAR_2023	MMAR_5091
																MMAR_1039	MMAR_0107	MMAR_5440
																MMAR_0995	MMAR_1204	MMAR_4167
																MMAR_1247	MMAR_4390	MMAR_3027
																MMAR_3555	MMAR_4135	MMAR_1274
																MMAR_5212	MMAR_2199	MMAR_5156
																MMAR_1295	MMAR_0900	MMAR_3946
																MMAR_3851	MMAR_3050	MMAR_4546
																MMAR_3850	MMAR_1257	MMAR_4489
																MMAR_1305	MMAR_2902	MMAR_3387
																MMAR_2698	MMAR_1041	MMAR_3477
																MMAR_1715	MMAR_4090	MMAR_1707
																MMAR_1370	MMAR_4088	MMAR_1541
																MMAR_4307	MMAR_4089	MMAR_1678
																MMAR_2849	MMAR_3830	MMAR_1665
																MMAR_0360	MMAR_2158	MMAR_5274
																MMAR_1785	MMAR_5054	MMAR_2151
																MMAR_2094	MMAR_4410	MMAR_1008
																MMAR_0073	MMAR_5222	MMAR_2686
																MMAR_1253	MMAR_5221	MMAR_3450
																MMAR_4869	MMAR_2840	MMAR_3384
																MMAR_0511	MMAR_1320	MMAR_4727
																MMAR_1778	MMAR_4105	MMAR_2570
																MMAR_0735	MMAR_2463	MMAR_3721
																MMAR_2088	MMAR_2469	MMAR_4009
																MMAR_2241	MMAR_2466	MMAR_3388
																MMAR_4335	MMAR_3957	MMAR_4071
																MMAR_2962	MMAR_2465	MMAR_1535
																MMAR_0071	MMAR_2464	MMAR_2268
																MMAR_4236	MMAR_4492	MMAR_5140
																MMAR_2165	MMAR_2026	MMAR_5005
																MMAR_2415	MMAR_5169	MMAR_3037
																MMAR_2413	MMAR_3453	MMAR_4084
																MMAR_3236	MMAR_3558	MMAR_0831
																MMAR_1820	MMAR_0805	MMAR_3807
																MMAR_1014	MMAR_1220	MMAR_5100
																MMAR_3479	MMAR_4912	MMAR_0645
																MMAR_4289	MMAR_2610	MMAR_3845
																MMAR_2309	MMAR_0780	MMAR_4643
																MMAR_2263	MMAR_4110	MMAR_3688
																MMAR_3772	MMAR_1210	MMAR_2023
																MMAR_1815	MMAR_2754	MMAR_0107
																MMAR_3278	MMAR_1071	MMAR_1204
																MMAR_0438	MMAR_0405	MMAR_4390
																MMAR_4901	MMAR_2739	MMAR_4135
																MMAR_2252	MMAR_1649	MMAR_2199
																	MMAR_1206	MMAR_0900
																	MMAR_3631	MMAR_3050
																	MMAR_3704	MMAR_1257
																	MMAR_5155	MMAR_2902
																	MMAR_2282	MMAR_1041
																	MMAR_0711	MMAR_4090
																	MMAR_1341	MMAR_4088
																	MMAR_5027	MMAR_4089
																	MMAR_5022	MMAR_3830
																	MMAR_2821	MMAR_2158
																	MMAR_1256	MMAR_5054
																	MMAR_1251	MMAR_4410
																	MMAR_3848	MMAR_5222
																	MMAR_2801	MMAR_5221
																	MMAR_3411	MMAR_2840
																	MMAR_5021	MMAR_1320
																	MMAR_1854	MMAR_4105
																	MMAR_2981	MMAR_2463
																	MMAR_1718	MMAR_2469
																		MMAR_2466
																		MMAR_3957
																		MMAR_2465
																		MMAR_2464
																		MMAR_4492
																		MMAR_2026
																		MMAR_5169
																		MMAR_3453
																		MMAR_3558
																		MMAR_2184
																		MMAR_1844
																		MMAR_0805
																		MMAR_1220
																		MMAR_4912
																		MMAR_2610
																		MMAR_0780
																		MMAR_3556
																		MMAR_4110
																		MMAR_1210
																		MMAR_2754
																		MMAR_1071
																		MMAR_0405
																		MMAR_2739
																		MMAR_1649
																		MMAR_1206
																		MMAR_3631
																		MMAR_3704
																		MMAR_5155
																		MMAR_2282
																		MMAR_0711
																		MMAR_1341
																		MMAR_4318
																		MMAR_5045
																		MMAR_5027
																		MMAR_5022
																		MMAR_2821
																		MMAR_1256
																		MMAR_1251
																		MMAR_3848
																		MMAR_2801
																		MMAR_3411
																		MMAR_5021
																		MMAR_2242
																		MMAR_1854
																		MMAR_2981
																		MMAR_1718
[truncated: 26 more columns]

## Sheet: protein list of MW
Distribution of the total proteins in M. marinum secreteom based on the MW
PE/PPE found in Asp-N treated samples are colored in green, PE/PPE found in trypsin treated samples are colored in red, non-PE/PPE proteins are colored in black.	PE/PPE found in Asp-N treated samples are colored in green, PE/PPE found in trypsin treated samples are colored in red, non-PE/PPE proteins are colored in black.	PE/PPE found in Asp-N treated samples are colored in green, PE/PPE found in trypsin treated samples are colored in red, non-PE/PPE proteins are colored in black.	PE/PPE found in Asp-N treated samples are colored in green, PE/PPE found in trypsin treated samples are colored in red, non-PE/PPE proteins are colored in black.	PE/PPE found in Asp-N treated samples are colored in green, PE/PPE found in trypsin treated samples are colored in red, non-PE/PPE proteins are colored in black.	PE/PPE found in Asp-N treated samples are colored in green, PE/PPE found in trypsin treated samples are colored in red, non-PE/PPE proteins are colored in black.	PE/PPE found in Asp-N treated samples are colored in green, PE/PPE found in trypsin treated samples are colored in red, non-PE/PPE proteins are colored in black.	PE/PPE found in Asp-N treated samples are colored in green, PE/PPE found in trypsin treated samples are colored in red, non-PE/PPE proteins are colored in black.	PE/PPE found in Asp-N treated samples are colored in green, PE/PPE found in trypsin treated samples are colored in red, non-PE/PPE proteins are colored in black.	PE/PPE found in Asp-N treated samples are colored in green, PE/PPE found in trypsin treated samples are colored in red, non-PE/PPE proteins are colored in black.	PE/PPE found in Asp-N treated samples are colored in green, PE/PPE found in trypsin treated samples are colored in red, non-PE/PPE proteins are colored in black.	PE/PPE found in Asp-N treated samples are colored in green, PE/PPE found in trypsin treated samples are colored in red, non-PE/PPE proteins are colored in black.	PE/PPE found in Asp-N treated samples are colored in green, PE/PPE found in trypsin treated samples are colored in red, non-PE/PPE proteins are colored in black.	PE/PPE found in Asp-N treated samples are colored in green, PE/PPE found in trypsin treated samples are colored in red, non-PE/PPE proteins are colored in black.	PE/PPE found in Asp-N treated samples are colored in green, PE/PPE found in trypsin treated samples are colored in red, non-PE/PPE proteins are colored in black.	PE/PPE found in Asp-N treated samples are colored in green, PE/PPE found in trypsin treated samples are colored in red, non-PE/PPE proteins are colored in black.	PE/PPE found in Asp-N treated samples are colored in green, PE/PPE found in trypsin treated samples are colored in red, non-PE/PPE proteins are colored in black.	PE/PPE found in Asp-N treated samples are colored in green, PE/PPE found in trypsin treated samples are colored in red, non-PE/PPE proteins are colored in black.	PE/PPE found in Asp-N treated samples are colored in green, PE/PPE found in trypsin treated samples are colored in red, non-PE/PPE proteins are colored in black.	PE/PPE found in Asp-N treated samples are colored in green, PE/PPE found in trypsin treated samples are colored in red, non-PE/PPE proteins are colored in black.	PE/PPE found in Asp-N treated samples are colored in green, PE/PPE found in trypsin treated samples are colored in red, non-PE/PPE proteins are colored in black.	PE/PPE found in Asp-N treated samples are colored in green, PE/PPE found in trypsin treated samples are colored in red, non-PE/PPE proteins are colored in black.	PE/PPE found in Asp-N treated samples are colored in green, PE/PPE found in trypsin treated samples are colored in red, non-PE/PPE proteins are colored in black.	PE/PPE found in Asp-N treated samples are colored in green, PE/PPE found in trypsin treated samples are colored in red, non-PE/PPE proteins are colored in black.	PE/PPE found in Asp-N treated samples are colored in green, PE/PPE found in trypsin treated samples are colored in red, non-PE/PPE proteins are colored in black.	PE/PPE found in Asp-N treated samples are colored in green, PE/PPE found in trypsin treated samples are colored in red, non-PE/PPE proteins are colored in black.	PE/PPE found in Asp-N treated samples are colored in green, PE/PPE found in trypsin treated samples are colored in red, non-PE/PPE proteins are colored in black.	PE/PPE found in Asp-N treated samples are colored in green, PE/PPE found in trypsin treated samples are colored in red, non-PE/PPE proteins are colored in black.	PE/PPE found in Asp-N treated samples are colored in green, PE/PPE found in trypsin treated samples are colored in red, non-PE/PPE proteins are colored in black.	PE/PPE found in Asp-N treated samples are colored in green, PE/PPE found in trypsin treated samples are colored in red, non-PE/PPE proteins are colored in black.	PE/PPE found in Asp-N treated samples are colored in green, PE/PPE found in trypsin treated samples are colored in red, non-PE/PPE proteins are colored in black.	PE/PPE found in Asp-N treated samples are colored in green, PE/PPE found in trypsin treated samples are colored in red, non-PE/PPE proteins are colored in black.	PE/PPE found in Asp-N treated samples are colored in green, PE/PPE found in trypsin treated samples are colored in red, non-PE/PPE proteins are colored in black.	PE/PPE found in Asp-N treated samples are colored in green, PE/PPE found in trypsin treated samples are colored in red, non-PE/PPE proteins are colored in black.	PE/PPE found in Asp-N treated samples are colored in green, PE/PPE found in trypsin treated samples are colored in red, non-PE/PPE proteins are colored in black.	PE/PPE found in Asp-N treated samples are colored in green, PE/PPE found in trypsin treated samples are colored in red, non-PE/PPE proteins are colored in black.	PE/PPE found in Asp-N treated samples are colored in green, PE/PPE found in trypsin treated samples are colored in red, non-PE/PPE proteins are colored in black.	PE/PPE found in Asp-N treated samples are colored in green, PE/PPE found in trypsin treated samples are colored in red, non-PE/PPE proteins are colored in black.	PE/PPE found in Asp-N treated samples are colored in green, PE/PPE found in trypsin treated samples are colored in red, non-PE/PPE proteins are colored in black.	PE/PPE found in Asp-N treated samples are colored in green, PE/PPE found in trypsin treated samples are colored in red, non-PE/PPE proteins are colored in black.	PE/PPE found in Asp-N treated samples are colored in green, PE/PPE found in trypsin treated samples are colored in red, non-PE/PPE proteins are colored in black.	PE/PPE found in Asp-N treated samples are colored in green, PE/PPE found in trypsin treated samples are colored in red, non-PE/PPE proteins are colored in black.	PE/PPE found in Asp-N treated samples are colored in green, PE/PPE found in trypsin treated samples are colored in red, non-PE/PPE proteins are colored in black.	PE/PPE found in Asp-N treated samples are colored in green, PE/PPE found in trypsin treated samples are colored in red, non-PE/PPE proteins are colored in black.	PE/PPE found in Asp-N treated samples are colored in green, PE/PPE found in trypsin treated samples are colored in red, non-PE/PPE proteins are colored in black.	PE/PPE found in Asp-N treated samples are colored in green, PE/PPE found in trypsin treated samples are colored in red, non-PE/PPE proteins are colored in black.	PE/PPE found in Asp-N treated samples are colored in green, PE/PPE found in trypsin treated samples are colored in red, non-PE/PPE proteins are colored in black.	PE/PPE found in Asp-N treated samples are colored in green, PE/PPE found in trypsin treated samples are colored in red, non-PE/PPE proteins are colored in black.	PE/PPE found in Asp-N treated samples are colored in green, PE/PPE found in trypsin treated samples are colored in red, non-PE/PPE proteins are colored in black.	PE/PPE found in Asp-N treated samples are colored in green, PE/PPE found in trypsin treated samples are colored in red, non-PE/PPE proteins are colored in black.
MW [kDa]			<10						10 to 20						20 to 30						30-40						40-50						50-60							60 -70						70 -80
enzyme		Asp-N			Trypsin			Asp-N			Trypsin			Asp-N			Trypsin			Asp-N			Trypsin			Asp-N			Trypsin			Asp-N			Trypsin			Asp-N			Trypsin			Asp-N			Trypsin
	MMAR_0380	MMAR_0380	MMAR_0380	MMAR_1740	MMAR_0652	MMAR_0652	MMAR_5442	MMAR_5442	MMAR_4274	MMAR_0187	MMAR_1486	MMAR_2119	MMAR_2453	MMAR_2453	MMAR_2453	MMAR_2981	MMAR_4901	MMAR_4901	MMAR_0826	MMAR_0111	MMAR_0111	MMAR_5042	MMAR_0343	MMAR_0343	MMAR_3728	MMAR_5459	MMAR_5459	MMAR_5027	MMAR_2309	MMAR_2309	MMAR_4149	MMAR_5363	MMAR_5363	MMAR_1854	MMAR_2252	MMAR_2252	MMAR_2067	MMAR_5443	MMAR_5443	MMAR_1251	MMAR_0325	MMAR_0325	MMAR_4218	MMAR_1207	MMAR_4398	MMAR_5155	MMAR_0438	MMAR_0438	MMAR_1991
	MMAR_3518	MMAR_3518	MMAR_3518	MMAR_0188	MMAR_3733	MMAR_3518	MMAR_2703	MMAR_2703	MMAR_5442	MMAR_3337	MMAR_0746	MMAR_1486	MMAR_3776	MMAR_3776	MMAR_3776	MMAR_1718	MMAR_3278	MMAR_3189	MMAR_3085	MMAR_4665	MMAR_4665	MMAR_2329	MMAR_3150	MMAR_3150	MMAR_4561	MMAR_5457	MMAR_5457	MMAR_3737	MMAR_2488	MMAR_2488	MMAR_2645	MMAR_5339	MMAR_5047	MMAR_1256	MMAR_4339	MMAR_4339	MMAR_5321	MMAR_5365	MMAR_5365	MMAR_2158	MMAR_3398	MMAR_3398	MMAR_0926	MMAR_3316	MMAR_1207	MMAR_3631	MMAR_2254	MMAR_2254	MMAR_4888
	MMAR_0268	MMAR_0268	MMAR_0268	MMAR_5140	MMAR_0074	MMAR_3733	MMAR_3337	MMAR_3337	MMAR_2703	MMAR_2754	MMAR_5478	MMAR_0746	MMAR_5453	MMAR_5453	MMAR_5453	MMAR_5023	MMAR_3185	MMAR_3278	MMAR_0742	MMAR_4560	MMAR_1514	MMAR_5021	MMAR_0127	MMAR_0127	MMAR_0607	MMAR_5439	MMAR_5439	MMAR_1221	MMAR_1014	MMAR_1014	MMAR_2933	MMAR_5135	MMAR_4982	MMAR_3340	MMAR_4783	MMAR_4783	MMAR_0369	MMAR_5225	MMAR_5321	MMAR_3091	MMAR_3260	MMAR_3260	MMAR_5155	MMAR_1195	MMAR_3316	MMAR_4071	MMAR_2088	MMAR_2088	MMAR_1925
	MMAR_4991	MMAR_3696	MMAR_0544	MMAR_1540	MMAR_0967	MMAR_0074	MMAR_4345	MMAR_4345	MMAR_3337	MMAR_5181	MMAR_2277	MMAR_5478	MMAR_5374	MMAR_5374	MMAR_5374	MMAR_1071	MMAR_1217	MMAR_3185	MMAR_5036	MMAR_5448	MMAR_4560	MMAR_3411	MMAR_0742	MMAR_0742	MMAR_2113	MMAR_5387	MMAR_5387	MMAR_5169	MMAR_2414	MMAR_2414	MMAR_0370	MMAR_5047	MMAR_4966	MMAR_0359	MMAR_2411	MMAR_2411	MMAR_2010	MMAR_4572	MMAR_5225	MMAR_3830	MMAR_5191	MMAR_5191	MMAR_3848	MMAR_2712	MMAR_1195	MMAR_5455	MMAR_0511	MMAR_0511	MMAR_2914
	MMAR_0544	MMAR_3492	MMAR_4898	MMAR_0380	MMAR_4530	MMAR_0967	MMAR_1552	MMAR_1552	MMAR_4345	MMAR_4086	MMAR_2860	MMAR_2277	MMAR_2894	MMAR_2894	MMAR_2894	MMAR_2755	MMAR_0859	MMAR_1217	MMAR_1155	MMAR_5099	MMAR_5448	MMAR_2801	MMAR_1815	MMAR_1815	MMAR_2272	MMAR_5322	MMAR_5322	MMAR_4492	MMAR_4103	MMAR_4103	MMAR_3427	MMAR_4982	MMAR_4953	MMAR_0780	MMAR_3809	MMAR_3809	MMAR_5344	MMAR_4557	MMAR_4572	MMAR_4632	MMAR_1201	MMAR_2120	MMAR_2789	MMAR_0926	MMAR_2712	MMAR_3721	MMAR_4908	MMAR_4908	MMAR_2379
	MMAR_3492	MMAR_0544	MMAR_2786	MMAR_5167	MMAR_4099	MMAR_4530	MMAR_2015	MMAR_4526	MMAR_1552	MMAR_3956	MMAR_4869	MMAR_2860	MMAR_3875	MMAR_3875	MMAR_3875	MMAR_1955	MMAR_1737	MMAR_0859	MMAR_2086	MMAR_2274	MMAR_5099	MMAR_5022	MMAR_0794	MMAR_0794	MMAR_4562	MMAR_5271	MMAR_5271	MMAR_2465	MMAR_2253	MMAR_2253	MMAR_3008	MMAR_4966	MMAR_4641	MMAR_2610	MMAR_0735	MMAR_0735	MMAR_2460	MMAR_4554	MMAR_4557	MMAR_3601	MMAR_4100	MMAR_1201	MMAR_3631	MMAR_4218	MMAR_0926	MMAR_4540	MMAR_0710	MMAR_0710	MMAR_4072
	MMAR_2786	MMAR_4898	MMAR_4063	MMAR_4977	MMAR_1053	MMAR_4099	MMAR_2080	MMAR_2404	MMAR_3332	MMAR_2410	MMAR_0073	MMAR_4869	MMAR_0950	MMAR_0950	MMAR_3583	MMAR_5393	MMAR_2429	MMAR_1737	MMAR_1815	MMAR_1135	MMAR_2274	MMAR_4318	MMAR_5297	MMAR_5297	MMAR_2575	MMAR_5268	MMAR_5268	MMAR_3957	MMAR_4550	MMAR_4550	MMAR_0384	MMAR_4953	MMAR_4614	MMAR_0472	MMAR_2011	MMAR_1607	MMAR_1402	MMAR_4321	MMAR_4321	MMAR_3652	MMAR_2504	MMAR_4100	MMAR_5331	MMAR_2254	MMAR_4218	MMAR_3483	MMAR_0926	MMAR_0926	MMAR_3570
	MMAR_4898	MMAR_2786	MMAR_0188	MMAR_1367	MMAR_1039	MMAR_1053	MMAR_2404	MMAR_3332	MMAR_2620	MMAR_2761	MMAR_4144	MMAR_0073	MMAR_2525	MMAR_3583	MMAR_1479	MMAR_0900	MMAR_1820	MMAR_2429	MMAR_4919	MMAR_1685	MMAR_1135	MMAR_1216	MMAR_5477	MMAR_5477	MMAR_0299	MMAR_5241	MMAR_5241	MMAR_2468	MMAR_1652	MMAR_1652	MMAR_4270	MMAR_4614	MMAR_4542	MMAR_4912	MMAR_1715	MMAR_2011	MMAR_3105	MMAR_4319	MMAR_4319	MMAR_4397	MMAR_1888	MMAR_2504	MMAR_1195	MMAR_2713	MMAR_2254	MMAR_4858	MMAR_5331	MMAR_5331	MMAR_1730
	MMAR_4669	MMAR_4063	MMAR_3653	MMAR_4879	MMAR_3766	MMAR_1039	MMAR_4526	MMAR_2620	MMAR_3248	MMAR_4135	MMAR_1247	MMAR_4144	MMAR_3583	MMAR_1479	MMAR_3773	MMAR_5088	MMAR_2413	MMAR_1820	MMAR_1537	MMAR_1090	MMAR_1647	MMAR_3704	MMAR_1188	MMAR_1188	MMAR_1461	MMAR_5169	MMAR_5169	MMAR_2469	MMAR_3555	MMAR_3555	MMAR_2459	MMAR_4542	MMAR_4416	MMAR_4105	MMAR_1295	MMAR_1715	MMAR_3290	MMAR_4189	MMAR_4189	MMAR_0617	MMAR_1497	MMAR_1888	MMAR_3521	MMAR_1013	MMAR_2713	MMAR_2712	MMAR_4577	MMAR_4218	MMAR_0158
	MMAR_4295	MMAR_0188	MMAR_5315	MMAR_4669	MMAR_0544	MMAR_3766	MMAR_3332	MMAR_3248	MMAR_2706	MMAR_3688	MMAR_1035	MMAR_1247	MMAR_1479	MMAR_3773	MMAR_2238	MMAR_0924	MMAR_2415	MMAR_2413	MMAR_4549	MMAR_0567	MMAR_1685	MMAR_1649	MMAR_3236	MMAR_3236	MMAR_1215	MMAR_5115	MMAR_5159	MMAR_1320	MMAR_3964	MMAR_3964	MMAR_4953	MMAR_4410	MMAR_4410	MMAR_4410	MMAR_2433	MMAR_1295	MMAR_3666	MMAR_3984	MMAR_3984	MMAR_4189	MMAR_3666	MMAR_3546	MMAR_0710	MMAR_4908	MMAR_1013	MMAR_4676	MMAR_0779	MMAR_4577	MMAR_4046
	MMAR_0188	MMAR_3653	MMAR_2068	MMAR_2306	MMAR_5584	MMAR_0544	MMAR_2620	MMAR_2203	MMAR_0802	MMAR_2951	MMAR_1040	MMAR_1035	MMAR_2238	MMAR_2238	MMAR_4472	MMAR_2023	MMAR_0071	MMAR_2415	MMAR_4868	MMAR_5323	MMAR_1090	MMAR_3350	MMAR_5079	MMAR_5079	MMAR_4735	MMAR_5045	MMAR_5127	MMAR_5222	MMAR_2222	MMAR_2222	MMAR_2481	MMAR_4368	MMAR_4368	MMAR_4089	MMAR_2420	MMAR_2433	MMAR_4554	MMAR_3803	MMAR_3803	MMAR_0637	MMAR_1402	MMAR_1497	MMAR_3200	MMAR_5155	MMAR_4908	MMAR_1761	MMAR_3316	MMAR_0779	MMAR_5171
	MMAR_4063	MMAR_5315	MMAR_5140	MMAR_5574	MMAR_4664	MMAR_5584	MMAR_3248	MMAR_2706	MMAR_0746	MMAR_3450	MMAR_1799	MMAR_1040	MMAR_3773	MMAR_4472	MMAR_2632	MMAR_2934	MMAR_1239	MMAR_0071	MMAR_0793	MMAR_3246	MMAR_0567	MMAR_1210	MMAR_4236	MMAR_4236	MMAR_4377	MMAR_4735	MMAR_5045	MMAR_5054	MMAR_3239	MMAR_3239	MMAR_3581	MMAR_4270	MMAR_4270	MMAR_4087	MMAR_4542	MMAR_2420	MMAR_3984	MMAR_3732	MMAR_3732	MMAR_2032	MMAR_1469	MMAR_1297	MMAR_0438	MMAR_3848	MMAR_5155	MMAR_0530	MMAR_3326	MMAR_3316	MMAR_1477
	MMAR_1349	MMAR_2068	MMAR_0344	MMAR_0078	MMAR_3173	MMAR_4664	MMAR_2706	MMAR_2784	MMAR_0722	MMAR_2686	MMAR_1922	MMAR_1799	MMAR_1570	MMAR_2632	MMAR_1570	MMAR_4893	MMAR_4335	MMAR_5069	MMAR_5367	MMAR_0358	MMAR_3246	MMAR_1928	MMAR_0027	MMAR_0027	MMAR_2973	MMAR_4729	MMAR_4924	MMAR_4090	MMAR_3491	MMAR_3491	MMAR_1139	MMAR_4224	MMAR_4224	MMAR_3388	MMAR_4916	MMAR_4542	MMAR_3400	MMAR_3713	MMAR_3713	MMAR_5443	MMAR_4319	MMAR_1550	MMAR_3483	MMAR_4676	MMAR_4676	MMAR_4276	MMAR_4287	MMAR_1207	MMAR_2821
	MMAR_3653	MMAR_3659	MMAR_2306	MMAR_2005	MMAR_5315	MMAR_3173	MMAR_0722	MMAR_0802	MMAR_0547	MMAR_0724	MMAR_1087	MMAR_1922	MMAR_2632	MMAR_1570	MMAR_2098	MMAR_4802	MMAR_0355	MMAR_1239	MMAR_2125	MMAR_4570	MMAR_0358	MMAR_5168	MMAR_4102	MMAR_4102	MMAR_5322	MMAR_4677	MMAR_4884	MMAR_4390	MMAR_2196	MMAR_2196	MMAR_0383	MMAR_4214	MMAR_4214	MMAR_3033	MMAR_5363	MMAR_4916	MMAR_4321	MMAR_3710	MMAR_3710	MMAR_0541	MMAR_3803	MMAR_3666	MMAR_2254	MMAR_2536	MMAR_2536	MMAR_1013	MMAR_3200	MMAR_3326	MMAR_2840
	MMAR_5315	MMAR_5140	MMAR_1367	MMAR_4959	MMAR_1085	MMAR_5315	MMAR_0802	MMAR_0722	MMAR_2704	MMAR_2784	MMAR_1030	MMAR_1087	MMAR_4610	MMAR_4610	MMAR_5023	MMAR_3845	MMAR_0009	MMAR_4335	MMAR_4560	MMAR_2791	MMAR_4294	MMAR_2737	MMAR_4074	MMAR_4074	MMAR_0787	MMAR_4643	MMAR_4735	MMAR_4643	MMAR_0686	MMAR_0686	MMAR_2492	MMAR_4105	MMAR_4105	MMAR_4623	MMAR_1139	MMAR_5363	MMAR_4319	MMAR_3666	MMAR_3666	MMAR_2680	MMAR_2371	MMAR_3665	MMAR_4676	MMAR_4071	MMAR_4071	MMAR_2713	MMAR_2140	MMAR_4287	MMAR_0614
	MMAR_2068	MMAR_0344	MMAR_1540	MMAR_2921	MMAR_2553	MMAR_1085	MMAR_2784	MMAR_0547	MMAR_2119	MMAR_3435	MMAR_1107	MMAR_1030	MMAR_2098	MMAR_2098	MMAR_2755	MMAR_3808	MMAR_1350	MMAR_0355	MMAR_2902	MMAR_2737	MMAR_4570	MMAR_2462	MMAR_3011	MMAR_3011	MMAR_0572	MMAR_4640	MMAR_4729	MMAR_1535	MMAR_1260	MMAR_1260	MMAR_1547	MMAR_4089	MMAR_4089	MMAR_3083	MMAR_1129	MMAR_1139	MMAR_2103	MMAR_3665	MMAR_3665	MMAR_3231	MMAR_0016	MMAR_1402	MMAR_2712	MMAR_5455	MMAR_5455	MMAR_0005	MMAR_3521	MMAR_1195	MMAR_2745
	MMAR_3659	MMAR_2306	MMAR_0546	MMAR_2146	MMAR_1457	MMAR_2553	MMAR_0547	MMAR_2704	MMAR_5484	MMAR_1823	MMAR_1049	MMAR_1107	MMAR_1684	MMAR_0972	MMAR_1684	MMAR_3807	MMAR_2241	MMAR_0009	MMAR_1842	MMAR_4374	MMAR_4637	MMAR_2466	MMAR_4549	MMAR_4549	MMAR_1369	MMAR_4562	MMAR_4677	MMAR_1120	MMAR_4924	MMAR_4924	MMAR_5339	MMAR_4087	MMAR_4087	MMAR_2231	MMAR_1130	MMAR_1129	MMAR_3546	MMAR_3546	MMAR_3546	MMAR_0528	MMAR_4557	MMAR_1469	MMAR_1013	MMAR_1271	MMAR_4577	MMAR_3521	MMAR_0005	MMAR_4398	MMAR_1041
	MMAR_0344	MMAR_1367	MMAR_1800	MMAR_2068	MMAR_4538	MMAR_1457	MMAR_2119	MMAR_2119	MMAR_2277	MMAR_1008	MMAR_1012	MMAR_1049	MMAR_2755	MMAR_2755	MMAR_4802	MMAR_2527	MMAR_0872	MMAR_1350	MMAR_1216	MMAR_3350	MMAR_2737	MMAR_5221	MMAR_3718	MMAR_3718	MMAR_5439	MMAR_4561	MMAR_4643	MMAR_3314	MMAR_0680	MMAR_0680	MMAR_5135	MMAR_4081	MMAR_3823	MMAR_1813	MMAR_5047	MMAR_1130	MMAR_3665	MMAR_3303	MMAR_3303	MMAR_2341	MMAR_2235	MMAR_4319	MMAR_4071	MMAR_4577		MMAR_3724	MMAR_2713	MMAR_3200	MMAR_3410
	MMAR_5140	MMAR_1540	MMAR_2921	MMAR_3086	MMAR_1363	MMAR_4538	MMAR_2704	MMAR_5484	MMAR_4086	MMAR_2151	MMAR_0072	MMAR_1012	MMAR_4802	MMAR_1684	MMAR_2419	MMAR_4084	MMAR_1778	MMAR_2241	MMAR_4374	MMAR_4909	MMAR_4374	MMAR_4088	MMAR_1253	MMAR_1253	MMAR_5457	MMAR_4550	MMAR_4640	MMAR_3505	MMAR_3753	MMAR_3753	MMAR_1161	MMAR_3823	MMAR_3809	MMAR_0898	MMAR_1418	MMAR_5047	MMAR_1469	MMAR_3290	MMAR_3290	MMAR_1765	MMAR_3303	MMAR_3984	MMAR_1271			MMAR_3200	MMAR_0321	MMAR_2140	MMAR_2698
	MMAR_2306	MMAR_0546	MMAR_1085	MMAR_0966	MMAR_0546	MMAR_1363	MMAR_0605	MMAR_2277	MMAR_2860	MMAR_3300	MMAR_2203	MMAR_0072	MMAR_3185	MMAR_4802	MMAR_1744	MMAR_1971	MMAR_1344	MMAR_0872	MMAR_4371	MMAR_4648	MMAR_3350	MMAR_2902	MMAR_1433	MMAR_1433	MMAR_4462	MMAR_4527	MMAR_4562	MMAR_1757	MMAR_1527	MMAR_1527	MMAR_4224	MMAR_3809	MMAR_3667	MMAR_4416	MMAR_3566	MMAR_1418	MMAR_1550	MMAR_3260	MMAR_3260	MMAR_5365	MMAR_3400	MMAR_3803	MMAR_1207			MMAR_2695	MMAR_1013	MMAR_2536	MMAR_2457
	MMAR_5548	MMAR_2921		MMAR_0344	MMAR_3659	MMAR_0546	MMAR_2277	MMAR_4343	MMAR_5181	MMAR_0902	MMAR_1046	MMAR_2203	MMAR_1744	MMAR_3185	MMAR_1575	MMAR_2268	MMAR_0747	MMAR_1778	MMAR_3238	MMAR_0879	MMAR_4909	MMAR_0567	MMAR_2003	MMAR_2003	MMAR_4180	MMAR_4520	MMAR_4561	MMAR_4489	MMAR_2335	MMAR_2335	MMAR_3809	MMAR_3667	MMAR_3657	MMAR_3616	MMAR_1671	MMAR_3566	MMAR_2235	MMAR_3105	MMAR_3105	MMAR_4232	MMAR_3105	MMAR_2371	MMAR_4908			MMAR_4287	MMAR_0530	MMAR_3521	MMAR_1143
	MMAR_3819	MMAR_1085		MMAR_2479	MMAR_3653	MMAR_3659	MMAR_5484	MMAR_4086	MMAR_4028	MMAR_2042	MMAR_1033	MMAR_1046	MMAR_2419	MMAR_2419	MMAR_1620	MMAR_0559	MMAR_5396	MMAR_1344	MMAR_1685	MMAR_3661	MMAR_4648	MMAR_3050	MMAR_4990	MMAR_4990	MMAR_0761	MMAR_4462	MMAR_4550	MMAR_5387	MMAR_2684	MMAR_2684	MMAR_1129	MMAR_3657	MMAR_3656	MMAR_3301	MMAR_1591	MMAR_1671	MMAR_3303	MMAR_3091	MMAR_3091	MMAR_2273	MMAR_0369	MMAR_0016	MMAR_2536			MMAR_3326	MMAR_4660	MMAR_0005	MMAR_2742
	MMAR_0546			MMAR_1349	MMAR_4823	MMAR_3653	MMAR_2860	MMAR_2860	MMAR_1178	MMAR_2537	MMAR_1036	MMAR_1033	MMAR_1575	MMAR_1744	MMAR_4893	MMAR_5453	MMAR_2094	MMAR_0747	MMAR_4162	MMAR_3075	MMAR_0879	MMAR_5064	MMAR_5036	MMAR_5036	MMAR_5387	MMAR_4393	MMAR_4527	MMAR_1274	MMAR_2685	MMAR_2685	MMAR_0022	MMAR_3581	MMAR_3581	MMAR_0022	MMAR_3258	MMAR_1591	MMAR_3260	MMAR_2835	MMAR_2504	MMAR_0488	MMAR_4321	MMAR_4557	MMAR_5455			MMAR_3316	MMAR_4676	MMAR_2713	MMAR_0431
	MMAR_1540			MMAR_4898	MMAR_0268	MMAR_4823	MMAR_4086	MMAR_5181	MMAR_3485	MMAR_3027	MMAR_3767	MMAR_1036	MMAR_1620	MMAR_1575	MMAR_2429	MMAR_3583	MMAR_2096	MMAR_5396	MMAR_4902	MMAR_0826	MMAR_3661	MMAR_3246	MMAR_1370	MMAR_1370	MMAR_1652	MMAR_4390	MMAR_4520	MMAR_2070	MMAR_2671	MMAR_2671	MMAR_0472	MMAR_3467	MMAR_3566	MMAR_2586	MMAR_0384	MMAR_3258	MMAR_4572	MMAR_2504	MMAR_2491	MMAR_0505	MMAR_0371	MMAR_2235	MMAR_2713			MMAR_0779	MMAR_1271	MMAR_0321	MMAR_0645
	MMAR_2921			MMAR_0298	MMAR_2786	MMAR_2786	MMAR_5181	MMAR_4028	MMAR_0991	MMAR_4291	MMAR_2450	MMAR_3767	MMAR_3948	MMAR_1620	MMAR_2364	MMAR_1665	MMAR_1334	MMAR_2094	MMAR_0111	MMAR_0794	MMAR_4993	MMAR_0107	MMAR_4648	MMAR_4648	MMAR_2611	MMAR_4388	MMAR_4475	MMAR_5349	MMAR_2517	MMAR_2517	MMAR_4644	MMAR_3427	MMAR_3556	MMAR_4966	MMAR_3581	MMAR_0384	MMAR_0637	MMAR_2491	MMAR_2273	MMAR_3710	MMAR_4683	MMAR_3400	MMAR_3316			MMAR_4577	MMAR_2712	MMAR_1013	MMAR_0006
	MMAR_3955			MMAR_1272	MMAR_1272	MMAR_0268	MMAR_0407	MMAR_1178	MMAR_0187	MMAR_4167	MMAR_1804	MMAR_2450	MMAR_2429	MMAR_3948	MMAR_0051	MMAR_1678	MMAR_1134	MMAR_2096	MMAR_1135	MMAR_4459	MMAR_4863	MMAR_1211	MMAR_4556	MMAR_4556	MMAR_1285	MMAR_4375	MMAR_4462	MMAR_0561	MMAR_0761	MMAR_0761	MMAR_4087	MMAR_3340	MMAR_3427	MMAR_2423	MMAR_4186	MMAR_4186	MMAR_3091	MMAR_2460	MMAR_2235	MMAR_3713	MMAR_0451	MMAR_3303				MMAR_4218	MMAR_4858	MMAR_0530	MMAR_5100
				MMAR_2786	MMAR_0298	MMAR_1272	MMAR_1178	MMAR_3485	MMAR_3840	MMAR_5440	MMAR_1051	MMAR_1804	MMAR_4893	MMAR_4893	MMAR_5210	MMAR_1541	MMAR_0360	MMAR_1334	MMAR_4789	MMAR_4198	MMAR_3075	MMAR_5005	MMAR_5212	MMAR_5212	MMAR_0002	MMAR_4211	MMAR_4393	MMAR_4333	MMAR_1460	MMAR_1460	MMAR_1126	MMAR_3295	MMAR_3340	MMAR_0938	MMAR_5135	MMAR_3581	MMAR_0451	MMAR_2273	MMAR_2120	MMAR_1577	MMAR_3416	MMAR_3105				MMAR_5331	MMAR_3483	MMAR_4660	MMAR_3817
				MMAR_0268	MMAR_1349	MMAR_0298	MMAR_4028	MMAR_0991	MMAR_1125	MMAR_5469	MMAR_1038	MMAR_1051	MMAR_0051	MMAR_2429	MMAR_3351	MMAR_1515	MMAR_4755	MMAR_1134	MMAR_4283	MMAR_3645	MMAR_0826	MMAR_0154	MMAR_1037	MMAR_1037	MMAR_0490	MMAR_4180	MMAR_4390	MMAR_0045	MMAR_0685	MMAR_0685	MMAR_0258	MMAR_3289	MMAR_3295	MMAR_1279	MMAR_4270	MMAR_5135	MMAR_5225	MMAR_2235	MMAR_2071	MMAR_5314	MMAR_2302	MMAR_2067				MMAR_0926	MMAR_4540	MMAR_4676	MMAR_2568
				MMAR_4823	MMAR_4898	MMAR_4898	MMAR_3485	MMAR_0187	MMAR_5450	MMAR_5091	MMAR_1054	MMAR_1038	MMAR_2250	MMAR_2364	MMAR_2934	MMAR_4610	MMAR_3856	MMAR_0360	MMAR_4922	MMAR_2251	MMAR_0794	MMAR_2570	MMAR_1819	MMAR_1819	MMAR_4362	MMAR_4090	MMAR_4388	MMAR_3335	MMAR_1461	MMAR_1461	MMAR_2887	MMAR_3008	MMAR_3289	MMAR_5444	MMAR_2970	MMAR_4270	MMAR_5314	MMAR_2120	MMAR_2067	MMAR_1608	MMAR_4288	MMAR_3290				MMAR_4908	MMAR_3721	MMAR_1271	MMAR_4110
				MMAR_3653	MMAR_2479	MMAR_1349	MMAR_0187	MMAR_3840	MMAR_2929	MMAR_4672	MMAR_1045	MMAR_1054	MMAR_2364	MMAR_2250	MMAR_2442	MMAR_2238	MMAR_1952	MMAR_4755	MMAR_0567	MMAR_5221	MMAR_4459	MMAR_2630	MMAR_1090	MMAR_1090	MMAR_4183	MMAR_4075	MMAR_4375	MMAR_5436	MMAR_5121	MMAR_5121	MMAR_0759	MMAR_2933	MMAR_3008	MMAR_2664	MMAR_4571	MMAR_3008	MMAR_1765	MMAR_2071	MMAR_2010	MMAR_0615	MMAR_5275	MMAR_5321				MMAR_0511	MMAR_5455	MMAR_2712	MMAR_4070
				MMAR_3659	MMAR_0344	MMAR_1800	MMAR_1125	MMAR_3839	MMAR_2223	MMAR_2672	MMAR_1106	MMAR_1045	MMAR_3711	MMAR_0051	MMAR_1955	MMAR_5156	MMAR_2849	MMAR_3856	MMAR_2274	MMAR_4395	MMAR_0845	MMAR_3477	MMAR_1034	MMAR_1034	MMAR_2253	MMAR_4053	MMAR_4211	MMAR_0876	MMAR_2534	MMAR_0787	MMAR_1715	MMAR_2887	MMAR_2933	MMAR_2677	MMAR_4953	MMAR_2645	MMAR_2273	MMAR_2067	MMAR_1888	MMAR_5225	MMAR_5225	MMAR_2010				MMAR_2088	MMAR_4071	MMAR_4858	MMAR_2432
				MMAR_0546	MMAR_0966	MMAR_2479	MMAR_3527	MMAR_3527	MMAR_1576	MMAR_2133	MMAR_0991	MMAR_1106	MMAR_3348	MMAR_5210	MMAR_1507	MMAR_2345	MMAR_4307	MMAR_1952	MMAR_2676	MMAR_3207	MMAR_4198	MMAR_4919	MMAR_4479	MMAR_4479	MMAR_1527	MMAR_3969	MMAR_4180	MMAR_3448	MMAR_4266	MMAR_2534	MMAR_4982	MMAR_2718	MMAR_2718	MMAR_3297	MMAR_2459	MMAR_2970	MMAR_5443	MMAR_2010	MMAR_1765	MMAR_5275	MMAR_5314	MMAR_0369				MMAR_2254	MMAR_3631	MMAR_3483	MMAR_1908
				MMAR_1363	MMAR_3086	MMAR_0344	MMAR_3839	MMAR_1125	MMAR_5478	MMAR_2404	MMAR_0973	MMAR_0991	MMAR_3808	MMAR_3351	MMAR_1067	MMAR_1620	MMAR_1965	MMAR_2849	MMAR_5022	MMAR_4098	MMAR_3645	MMAR_5012	MMAR_4665	MMAR_4665	MMAR_4103	MMAR_3957	MMAR_4090	MMAR_5271	MMAR_0379	MMAR_4266	MMAR_2610	MMAR_2678	MMAR_2678	MMAR_3295	MMAR_2933	MMAR_4571	MMAR_1888	MMAR_1888	MMAR_1710	MMAR_4288	MMAR_1608	MMAR_4321				MMAR_0438	MMAR_5155	MMAR_4540	MMAR_1894
				MMAR_1457	MMAR_2068	MMAR_0966	MMAR_3840	MMAR_5450	MMAR_5238	MMAR_5456	MMAR_0075	MMAR_0973	MMAR_5210	MMAR_2934	MMAR_2415	MMAR_3333	MMAR_5048	MMAR_4307	MMAR_0260	MMAR_0107	MMAR_2676	MMAR_3552	MMAR_1977	MMAR_1977	MMAR_4550	MMAR_3872	MMAR_4075	MMAR_3298	MMAR_1285	MMAR_0379	MMAR_3289	MMAR_2645	MMAR_2664	MMAR_0258	MMAR_3494	MMAR_4224	MMAR_3830	MMAR_1765	MMAR_1577	MMAR_0451	MMAR_3713	MMAR_0371					MMAR_3848	MMAR_3721	MMAR_3772
				MMAR_2553	MMAR_2146	MMAR_3086	MMAR_5450	MMAR_2929	MMAR_3986	MMAR_2644	MMAR_1050	MMAR_0075	MMAR_5393	MMAR_2442	MMAR_5216	MMAR_4332	MMAR_3850	MMAR_1965	MMAR_4570	MMAR_1712	MMAR_2251	MMAR_2614	MMAR_3564	MMAR_3564	MMAR_0326	MMAR_3847	MMAR_3969	MMAR_3406	MMAR_2240	MMAR_1285	MMAR_3616	MMAR_2492	MMAR_2645	MMAR_2233	MMAR_0382	MMAR_1161	MMAR_0541	MMAR_1710	MMAR_1550	MMAR_0371	MMAR_3710	MMAR_4683						MMAR_5455	MMAR_2708
				MMAR_1085	MMAR_2921	MMAR_2146	MMAR_1736	MMAR_2223	MMAR_5128	MMAR_2577	MMAR_3813	MMAR_1050	MMAR_1067	MMAR_1955	MMAR_3815	MMAR_0226	MMAR_3851	MMAR_5048	MMAR_3645	MMAR_0669	MMAR_4395	MMAR_0858	MMAR_0361	MMAR_0361	MMAR_4677	MMAR_3761	MMAR_3957	MMAR_1369	MMAR_4527	MMAR_2240	MMAR_4614	MMAR_2481	MMAR_2586	MMAR_0319	MMAR_2492	MMAR_4953	MMAR_2158	MMAR_1608	MMAR_1469	MMAR_4321	MMAR_0505	MMAR_0451						MMAR_4071	MMAR_2282
				MMAR_5315	MMAR_4959	MMAR_2068	MMAR_2929	MMAR_1576	MMAR_3122	MMAR_4400	MMAR_2223	MMAR_3813	MMAR_1955	MMAR_1067	MMAR_1254	MMAR_5056	MMAR_1052	MMAR_3850	MMAR_5064	MMAR_5114	MMAR_3207	MMAR_2903	MMAR_2259	MMAR_2259	MMAR_3957	MMAR_3753	MMAR_3872	MMAR_1554	MMAR_4891	MMAR_4527	MMAR_4368	MMAR_2459	MMAR_2492	MMAR_1606	MMAR_3467	MMAR_2459	MMAR_3803	MMAR_1577	MMAR_1411	MMAR_0369	MMAR_0488	MMAR_3416						MMAR_3631	MMAR_5138
				MMAR_3173	MMAR_2445	MMAR_2921	MMAR_2223	MMAR_5478	MMAR_0613	MMAR_5287	MMAR_2772	MMAR_2223	MMAR_2442	MMAR_2415	MMAR_4901	MMAR_1587	MMAR_1089	MMAR_3851	MMAR_3242	MMAR_1537	MMAR_4098	MMAR_4568	MMAR_3238	MMAR_3238	MMAR_1768	MMAR_3448	MMAR_3753	MMAR_2294	MMAR_1674	MMAR_4891	MMAR_5381	MMAR_2433	MMAR_2481	MMAR_2931	MMAR_0370	MMAR_2933	MMAR_1608	MMAR_1550	MMAR_1402	MMAR_2235	MMAR_2273	MMAR_2302						MMAR_5155	MMAR_3334
				MMAR_5584	MMAR_0078	MMAR_4959	MMAR_5478	MMAR_5238	MMAR_4704	MMAR_2020	MMAR_1261	MMAR_2772	MMAR_2934	MMAR_5216	MMAR_0896	MMAR_3815	MMAR_4472	MMAR_1074	MMAR_4909	MMAR_4338	MMAR_1370	MMAR_3568	MMAR_3490	MMAR_3490	MMAR_1017	MMAR_3339	MMAR_3448	MMAR_5439	MMAR_2112	MMAR_1674	MMAR_0020	MMAR_2420	MMAR_2459	MMAR_1792	MMAR_5381	MMAR_3494	MMAR_1251	MMAR_1469	MMAR_1297	MMAR_3105	MMAR_5365	MMAR_4288						MMAR_3848	MMAR_2184
				MMAR_0544	MMAR_2306	MMAR_2445	MMAR_3986	MMAR_3986	MMAR_0625	MMAR_3230	MMAR_0011	MMAR_1261	MMAR_3351	MMAR_3815	MMAR_1071	MMAR_4123	MMAR_1091	MMAR_1052	MMAR_0796	MMAR_1842	MMAR_0107	MMAR_1353	MMAR_2195	MMAR_2195	MMAR_3555	MMAR_3338	MMAR_3339	MMAR_2647	MMAR_4562	MMAR_2112	MMAR_4089	MMAR_2233	MMAR_2433	MMAR_3344	MMAR_3965	MMAR_0382	MMAR_1710	MMAR_1402	MMAR_1251	MMAR_3303	MMAR_2835	MMAR_2071							MMAR_4320
				MMAR_3766	MMAR_4669	MMAR_0078	MMAR_3122	MMAR_5128	MMAR_4129	MMAR_3748	MMAR_5128	MMAR_0011	MMAR_2415	MMAR_3077	MMAR_5409	MMAR_0733	MMAR_0990	MMAR_1089	MMAR_4459	MMAR_4580	MMAR_1712	MMAR_1083	MMAR_4880	MMAR_4880	MMAR_4393	MMAR_3315	MMAR_3338	MMAR_0476	MMAR_0299	MMAR_4562	MMAR_1702	MMAR_2231	MMAR_2420	MMAR_2216	MMAR_4246	MMAR_2492	MMAR_2341	MMAR_1297	MMAR_0637	MMAR_4407	MMAR_1765	MMAR_5275							MMAR_0057
				MMAR_1039	MMAR_1975	MMAR_2306	MMAR_5128	MMAR_3122	MMAR_4387	MMAR_4361	MMAR_0625	MMAR_5128	MMAR_5216	MMAR_1254	MMAR_5056	MMAR_3280	MMAR_1047	MMAR_4472	MMAR_3207	MMAR_0324	MMAR_0669	MMAR_0385	MMAR_4909	MMAR_4909	MMAR_2118	MMAR_3244	MMAR_3244	MMAR_3615	MMAR_5013	MMAR_4561	MMAR_1131	MMAR_1963	MMAR_1719	MMAR_4368	MMAR_2678	MMAR_2481	MMAR_4557	MMAR_1251	MMAR_0528	MMAR_4557	MMAR_2341	MMAR_5225							MMAR_2478
				MMAR_1053	MMAR_4879	MMAR_4669	MMAR_0613	MMAR_0613	MMAR_1223	MMAR_1441	MMAR_5104	MMAR_0625	MMAR_3077	MMAR_4901	MMAR_3807	MMAR_0886	MMAR_1032	MMAR_1091	MMAR_2500	MMAR_3490	MMAR_5114	MMAR_3261	MMAR_4576	MMAR_4576	MMAR_4075	MMAR_3239	MMAR_3123	MMAR_3201	MMAR_3728	MMAR_4735	MMAR_0780	MMAR_1854	MMAR_1715	MMAR_2571	MMAR_3198	MMAR_3467	MMAR_3732	MMAR_0637	MMAR_0488	MMAR_0016	MMAR_0528	MMAR_1710							MMAR_3695
				MMAR_4099	MMAR_1367	MMAR_1975	MMAR_4728	MMAR_4704	MMAR_1600	MMAR_2620	MMAR_2182	MMAR_5104	MMAR_3815	MMAR_0896	MMAR_5076	MMAR_3090	MMAR_1031	MMAR_0990	MMAR_3552	MMAR_4880	MMAR_1537	MMAR_4570	MMAR_4468	MMAR_4468	MMAR_2240	MMAR_3123	MMAR_2973	MMAR_2267	MMAR_4362	MMAR_0299	MMAR_4997	MMAR_1719	MMAR_1607	MMAR_1118	MMAR_1079	MMAR_0370	MMAR_2835	MMAR_0541	MMAR_0451	MMAR_2371	MMAR_3231	MMAR_1411							MMAR_0775
				MMAR_4530	MMAR_4977	MMAR_4879	MMAR_3129	MMAR_4129	MMAR_4645	MMAR_3493	MMAR_3769	MMAR_2182	MMAR_0896	MMAR_1071	MMAR_4633	MMAR_2692	MMAR_0974	MMAR_1047	MMAR_2791	MMAR_3489	MMAR_4338	MMAR_1135	MMAR_0826	MMAR_0826	MMAR_5054	MMAR_3110	MMAR_2877	MMAR_2646	MMAR_3402	MMAR_5013	MMAR_2064	MMAR_1715	MMAR_1547	MMAR_1704	MMAR_3643	MMAR_3427	MMAR_0488	MMAR_0528	MMAR_0369	MMAR_3803	MMAR_0541	MMAR_2491							MMAR_5357
				MMAR_0967	MMAR_5167	MMAR_1367	MMAR_4704	MMAR_4387	MMAR_1182	MMAR_2643	MMAR_0347	MMAR_3769	MMAR_4901	MMAR_5409	MMAR_3280	MMAR_0524	MMAR_4042	MMAR_1032	MMAR_0794	MMAR_3191	MMAR_1842	MMAR_2454	MMAR_3764	MMAR_3764	MMAR_1393	MMAR_2973	MMAR_2717	MMAR_1215	MMAR_4939	MMAR_3728	MMAR_1256	MMAR_1607	MMAR_1295	MMAR_3289	MMAR_4481	MMAR_0383	MMAR_3488	MMAR_0488	MMAR_0016	MMAR_4319	MMAR_5443	MMAR_5314							MMAR_1442
				MMAR_1086	MMAR_0380	MMAR_4977	MMAR_4129	MMAR_1223	MMAR_1076	MMAR_0010	MMAR_1834	MMAR_0347	MMAR_1071	MMAR_5056	MMAR_2702	MMAR_1996	MMAR_3776	MMAR_1031	MMAR_3841	MMAR_1206	MMAR_4580	MMAR_4459	MMAR_4098	MMAR_4098	MMAR_2205	MMAR_2877	MMAR_2575	MMAR_0326	MMAR_2973	MMAR_4362	MMAR_4214	MMAR_1547	MMAR_1256	MMAR_5208	MMAR_1131	MMAR_5381	MMAR_3713	MMAR_0451		MMAR_1469	MMAR_0637	MMAR_1608							MMAR_2356
				MMAR_0074	MMAR_1540	MMAR_5167	MMAR_4387	MMAR_1600	MMAR_3508	MMAR_3530	MMAR_1831	MMAR_4525	MMAR_3807	MMAR_3807	MMAR_1820	MMAR_3434	MMAR_2045	MMAR_0974	MMAR_1253	MMAR_1253	MMAR_0324	MMAR_3731	MMAR_3085	MMAR_3085	MMAR_0561	MMAR_2717	MMAR_2469	MMAR_5241	MMAR_1768	MMAR_4475	MMAR_1130	MMAR_1295	MMAR_1161	MMAR_5412	MMAR_4722	MMAR_3965	MMAR_2504	MMAR_0369		MMAR_1402	MMAR_4189	MMAR_1577							MMAR_1749
				MMAR_3733	MMAR_5140	MMAR_0380	MMAR_1600	MMAR_5350	MMAR_1834	MMAR_1166	MMAR_2991	MMAR_1834	MMAR_4529	MMAR_5076	MMAR_3837	MMAR_2040	MMAR_2221	MMAR_4042	MMAR_3050	MMAR_1155	MMAR_3490	MMAR_3487	MMAR_2125	MMAR_2125	MMAR_5045	MMAR_2611	MMAR_2414	MMAR_2269	MMAR_0317	MMAR_5322	MMAR_1295	MMAR_1256	MMAR_1139	MMAR_1719	MMAR_3656	MMAR_4246	MMAR_0528			MMAR_3666	MMAR_0617	MMAR_3713							MMAR_0957
				MMAR_0652	MMAR_0188	MMAR_1540	MMAR_4645	MMAR_4645	MMAR_2672	MMAR_4682	MMAR_4526	MMAR_1831	MMAR_5056	MMAR_4633	MMAR_1678	MMAR_5210	MMAR_0816	MMAR_3776	MMAR_2466	MMAR_2570	MMAR_4880	MMAR_2628	MMAR_3444	MMAR_3444	MMAR_2877	MMAR_2575	MMAR_2395	MMAR_3244	MMAR_1179	MMAR_2272	MMAR_2420	MMAR_1161	MMAR_1137	MMAR_3667	MMAR_3657	MMAR_2678	MMAR_3710			MMAR_4554	MMAR_3652	MMAR_3710							MMAR_4999
					MMAR_1740	MMAR_5140	MMAR_5350	MMAR_1182	MMAR_4605	MMAR_2009	MMAR_1006	MMAR_2991	MMAR_5329	MMAR_3280	MMAR_4849	MMAR_0896	MMAR_4897	MMAR_2045	MMAR_0895	MMAR_4162	MMAR_3191	MMAR_3502	MMAR_1513	MMAR_1513	MMAR_1274	MMAR_2469	MMAR_2286	MMAR_5268	MMAR_0110	MMAR_3402	MMAR_0415	MMAR_1148	MMAR_1130	MMAR_2718	MMAR_3823	MMAR_3198	MMAR_1579			MMAR_1497	MMAR_3601	MMAR_0505							MMAR_2117
						MMAR_4063	MMAR_1182	MMAR_1076	MMAR_4869	MMAR_5035	MMAR_2201	MMAR_4526	MMAR_5409	MMAR_1820	MMAR_1665	MMAR_4583	MMAR_4974	MMAR_2221	MMAR_5133	MMAR_3256	MMAR_1253	MMAR_1409	MMAR_2683	MMAR_2683	MMAR_4915	MMAR_2414	MMAR_2284	MMAR_0399	MMAR_1478	MMAR_2575	MMAR_1148	MMAR_1139	MMAR_1129	MMAR_1126	MMAR_0417	MMAR_4641	MMAR_2071			MMAR_1888	MMAR_3732	MMAR_0488							MMAR_4194
						MMAR_0188	MMAR_1076	MMAR_3508	MMAR_2937	MMAR_4896	MMAR_5403	MMAR_1006	MMAR_3280	MMAR_3837	MMAR_4979	MMAR_2018	MMAR_4633	MMAR_0816	MMAR_1312	MMAR_2086	MMAR_1155	MMAR_4892	MMAR_4240	MMAR_4240	MMAR_2469	MMAR_2395	MMAR_2272	MMAR_1886	MMAR_5479	MMAR_4939	MMAR_4410	MMAR_1137	MMAR_1126	MMAR_0759	MMAR_0415	MMAR_1079	MMAR_0318			MMAR_2504	MMAR_4777	MMAR_2273							MMAR_3763
						MMAR_1740	MMAR_1923	MMAR_1834	MMAR_1255	MMAR_5198	MMAR_5101	MMAR_2201	MMAR_4633	MMAR_1678	MMAR_1844	MMAR_5150	MMAR_3084	MMAR_4897	MMAR_2737	MMAR_4318	MMAR_2570	MMAR_1351	MMAR_3006	MMAR_3006	MMAR_1262	MMAR_2286	MMAR_2253	MMAR_5127	MMAR_0550	MMAR_2973	MMAR_1118	MMAR_1130	MMAR_1118	MMAR_1148	MMAR_5102	MMAR_3643	MMAR_5365			MMAR_3240	MMAR_3091	MMAR_5365							MMAR_2342
							MMAR_1834	MMAR_3331	MMAR_5166	MMAR_4728	MMAR_4402	MMAR_5403	MMAR_5076	MMAR_4849	MMAR_3801	MMAR_0051	MMAR_3028	MMAR_4974	MMAR_3191	MMAR_2456	MMAR_4162	MMAR_2539	MMAR_1950	MMAR_1950	MMAR_0499	MMAR_2284	MMAR_2240	MMAR_1192	MMAR_1875	MMAR_0607	MMAR_5412	MMAR_1129	MMAR_1079	MMAR_1137	MMAR_4025	MMAR_4481	MMAR_1201			MMAR_4100	MMAR_3830	MMAR_2835							MMAR_2665
							MMAR_3508	MMAR_5232	MMAR_4701	MMAR_5350	MMAR_5084	MMAR_5101	MMAR_3084	MMAR_1665	MMAR_1797	MMAR_1808	MMAR_4187	MMAR_4633	MMAR_1211	MMAR_0977	MMAR_3256	MMAR_0106	MMAR_3443	MMAR_3443	MMAR_3847	MMAR_2272	MMAR_2205	MMAR_3683	MMAR_3110	MMAR_1768	MMAR_0432	MMAR_1126	MMAR_1001	MMAR_1988	MMAR_1547	MMAR_1131	MMAR_4100			MMAR_1201	MMAR_2158	MMAR_1765							MMAR_1772
							MMAR_2672	MMAR_4869	MMAR_1553	MMAR_0832	MMAR_3366	MMAR_4402	MMAR_5405	MMAR_4979	MMAR_2908	MMAR_2076	MMAR_4942	MMAR_3084	MMAR_0358	MMAR_3841	MMAR_2086	MMAR_4551	MMAR_3664	MMAR_3664	MMAR_3338	MMAR_2253	MMAR_2196	MMAR_0002	MMAR_1108	MMAR_0317	MMAR_3295	MMAR_1118	MMAR_0938	MMAR_4214	MMAR_4997	MMAR_4722	MMAR_2120			MMAR_3260	MMAR_1251	MMAR_2341							MMAR_1775
							MMAR_3331	MMAR_2937	MMAR_4135	MMAR_0758	MMAR_4277	MMAR_0620	MMAR_1820	MMAR_1797	MMAR_2692	MMAR_1756	MMAR_3875	MMAR_3028	MMAR_1595	MMAR_2466	MMAR_4318	MMAR_1793	MMAR_3661	MMAR_3661	MMAR_4009	MMAR_2240	MMAR_2118	MMAR_4462	MMAR_2286	MMAR_1179	MMAR_1719	MMAR_1001	MMAR_0780	MMAR_4828	MMAR_0432	MMAR_3656	MMAR_4189			MMAR_4289		MMAR_0528							MMAR_5413
							MMAR_4947	MMAR_4701	MMAR_3366	MMAR_4605	MMAR_1751	MMAR_5084	MMAR_1678	MMAR_2908	MMAR_0990	MMAR_2331	MMAR_2453	MMAR_4187	MMAR_5323	MMAR_0435	MMAR_2456	MMAR_2779	MMAR_1514	MMAR_0191	MMAR_4090	MMAR_2205	MMAR_2070	MMAR_5457	MMAR_5115	MMAR_0110	MMAR_0735	MMAR_0947	MMAR_0759	MMAR_0432	MMAR_4214	MMAR_3657						MMAR_3231							MMAR_3796
							MMAR_5232	MMAR_1553	MMAR_0073	MMAR_4415	MMAR_2440	MMAR_3366	MMAR_3837	MMAR_2692	MMAR_4152	MMAR_3705	MMAR_4280	MMAR_4942	MMAR_3246	MMAR_5173	MMAR_0977	MMAR_5086	MMAR_0191	MMAR_1514	MMAR_0065	MMAR_2196	MMAR_1885	MMAR_0503	MMAR_0130	MMAR_4180	MMAR_1079	MMAR_0938	MMAR_0735	MMAR_2697	MMAR_1137	MMAR_3823						MMAR_0541							MMAR_5364
							MMAR_4869	MMAR_4135	MMAR_0970	MMAR_0763	MMAR_2839	MMAR_4277	MMAR_1665	MMAR_0990	MMAR_4396	MMAR_0944	MMAR_2894	MMAR_3875	MMAR_2209	MMAR_4868	MMAR_2466	MMAR_3234	MMAR_3465	MMAR_1094	MMAR_1392	MMAR_2127	MMAR_1768	MMAR_4677	MMAR_4520	MMAR_1478	MMAR_0417	MMAR_0897	MMAR_0472	MMAR_4997	MMAR_1148	MMAR_4982						MMAR_5443							MMAR_1773
							MMAR_2937	MMAR_3366	MMAR_3985	MMAR_0722	MMAR_1181	MMAR_1751	MMAR_4849	MMAR_4152	MMAR_3278	MMAR_4849	MMAR_0598	MMAR_2453	MMAR_0977	MMAR_1793	MMAR_0435	MMAR_4294	MMAR_1094	MMAR_3465	MMAR_2196	MMAR_2118	MMAR_1757	MMAR_0504	MMAR_2205	MMAR_4729	MMAR_4105	MMAR_0780	MMAR_0450	MMAR_1547	MMAR_0759	MMAR_0417						MMAR_0637							MMAR_2591
							MMAR_1553	MMAR_0073	MMAR_2991	MMAR_1891	MMAR_2893	MMAR_2440	MMAR_1844	MMAR_4396	MMAR_1239	MMAR_4819	MMAR_1744	MMAR_4280	MMAR_2777	MMAR_2239	MMAR_5173	MMAR_2995	MMAR_5448	MMAR_5448	MMAR_1014	MMAR_2070	MMAR_1554	MMAR_4393	MMAR_1185	MMAR_5479	MMAR_3667	MMAR_0759	MMAR_0414	MMAR_0726	MMAR_1126	MMAR_0415						MMAR_4189							MMAR_1762
							MMAR_4701	MMAR_0970	MMAR_1546	MMAR_5442	MMAR_2838	MMAR_2839	MMAR_4979	MMAR_3278	MMAR_2849	MMAR_1569	MMAR_0063	MMAR_2894	MMAR_3578	MMAR_1277	MMAR_4868	MMAR_0227	MMAR_5417	MMAR_5417	MMAR_2127	MMAR_1816	MMAR_1527	MMAR_4075	MMAR_4388	MMAR_0550	MMAR_2233	MMAR_0735	MMAR_0384	MMAR_5102	MMAR_2718	MMAR_0414						MMAR_0617							MMAR_2340
							MMAR_0073	MMAR_3985	MMAR_3769	MMAR_0481	MMAR_2847	MMAR_1181	MMAR_1797	MMAR_1239	MMAR_0814	MMAR_0495	MMAR_0972	MMAR_0598	MMAR_4198	MMAR_0793	MMAR_1793	MMAR_2155	MMAR_3578	MMAR_3578	MMAR_3110	MMAR_1768	MMAR_1461	MMAR_3847	MMAR_5159	MMAR_1875	MMAR_2718	MMAR_0727	MMAR_0383	MMAR_0414	MMAR_3667	MMAR_5102						MMAR_3652							MMAR_1767
							MMAR_3366	MMAR_1546	MMAR_0960	MMAR_1736	MMAR_1465	MMAR_2893	MMAR_2908	MMAR_2849	MMAR_2014	MMAR_4979	MMAR_1475	MMAR_1744	MMAR_0879	MMAR_0260	MMAR_2239	MMAR_0502	MMAR_3802	MMAR_3802	MMAR_2070	MMAR_1757	MMAR_1392	MMAR_0374	MMAR_5459	MMAR_3110	MMAR_1591	MMAR_0472	MMAR_0370	MMAR_0415	MMAR_1719	MMAR_4025						MMAR_3601							MMAR_1774
							MMAR_4135	MMAR_3769	MMAR_4344	MMAR_2059	MMAR_1576	MMAR_2838	MMAR_4084	MMAR_0814	MMAR_0360	MMAR_0225	MMAR_1479	MMAR_0063	MMAR_5481	MMAR_2777	MMAR_1277	MMAR_2993	MMAR_4789	MMAR_4789	MMAR_1185	MMAR_1674	MMAR_1285	MMAR_1510	MMAR_4053	MMAR_1108	MMAR_2252	MMAR_0450	MMAR_0258	MMAR_0417	MMAR_5412	MMAR_1547						MMAR_3732							MMAR_1594
							MMAR_0970	MMAR_0960	MMAR_2839	MMAR_3527	MMAR_1125	MMAR_2847	MMAR_2692	MMAR_2014	MMAR_3851	MMAR_3540	MMAR_1481	MMAR_2507	MMAR_0324	MMAR_0709	MMAR_0793	MMAR_5172	MMAR_0487	MMAR_0487	MMAR_2395	MMAR_1554	MMAR_1274	MMAR_1262	MMAR_1287	MMAR_2286	MMAR_5363	MMAR_0432	MMAR_0022	MMAR_4705	MMAR_5208	MMAR_4997						MMAR_4777							MMAR_3962
							MMAR_1374	MMAR_2839	MMAR_2151	MMAR_0467	MMAR_4387	MMAR_1465	MMAR_5298	MMAR_0360	MMAR_5156	MMAR_1911	MMAR_2334	MMAR_0972	MMAR_2903	MMAR_4236	MMAR_0260	MMAR_1537	MMAR_4580	MMAR_4863	MMAR_2396	MMAR_1527	MMAR_1260	MMAR_1078	MMAR_1918	MMAR_5115	MMAR_0414	MMAR_0415		MMAR_4056	MMAR_3289	MMAR_0432						MMAR_4572							MMAR_3025
							MMAR_1546	MMAR_2151	MMAR_1751	MMAR_0513	MMAR_0892	MMAR_1576	MMAR_4152	MMAR_3851	MMAR_2023	MMAR_1570	MMAR_5233	MMAR_1475	MMAR_0456	MMAR_1649	MMAR_2777	MMAR_2573	MMAR_2456	MMAR_4580	MMAR_4983	MMAR_1461	MMAR_1215	MMAR_1017	MMAR_0422	MMAR_0130	MMAR_3461	MMAR_0414		MMAR_3151	MMAR_1704	MMAR_4214						MMAR_3091
							MMAR_3985	MMAR_1751	MMAR_1009	MMAR_1552	MMAR_4129	MMAR_1125	MMAR_1239	MMAR_5156	MMAR_0225	MMAR_0695	MMAR_1299	MMAR_1479	MMAR_4468	MMAR_2902	MMAR_0709	MMAR_1155	MMAR_3943	MMAR_2456	MMAR_4643	MMAR_1392	MMAR_1185	MMAR_0490	MMAR_4983	MMAR_4520	MMAR_4542	MMAR_0384		MMAR_3823	MMAR_1118	MMAR_1137						MMAR_3830
							MMAR_3769	MMAR_1696	MMAR_1008	MMAR_2929	MMAR_1788	MMAR_4387	MMAR_0814	MMAR_1903	MMAR_2413	MMAR_5216	MMAR_5409	MMAR_1481	MMAR_5114	MMAR_4166	MMAR_4236	MMAR_3752	MMAR_1703	MMAR_3943	MMAR_2222	MMAR_1285	MMAR_1179	MMAR_2118	MMAR_0416	MMAR_2205	MMAR_4894	MMAR_0383		MMAR_3657	MMAR_2571	MMAR_1148						MMAR_2158
							MMAR_0960	MMAR_1009	MMAR_5091	MMAR_3485	MMAR_5110	MMAR_0892	MMAR_2849	MMAR_1183	MMAR_3727	MMAR_1149	MMAR_4529	MMAR_2334	MMAR_2570	MMAR_1650	MMAR_1649	MMAR_3207	MMAR_2180	MMAR_1703	MMAR_1875	MMAR_1215	MMAR_1119	MMAR_0275	MMAR_0499	MMAR_1185	MMAR_4966	MMAR_0370		MMAR_3656	MMAR_4368	MMAR_0759						MMAR_1251
							MMAR_2839	MMAR_5091	MMAR_5067	MMAR_2554	MMAR_1374	MMAR_4129	MMAR_2014	MMAR_2023	MMAR_2331	MMAR_4900	MMAR_3801	MMAR_1254	MMAR_5368	MMAR_1805	MMAR_2902	MMAR_2676	MMAR_3075	MMAR_2180	MMAR_4678	MMAR_1185	MMAR_1017	MMAR_3294	MMAR_5092	MMAR_4388	MMAR_0947	MMAR_0285		MMAR_4722	MMAR_2216	MMAR_1126
							MMAR_1751	MMAR_5067	MMAR_3049	MMAR_3811	MMAR_4274	MMAR_1788	MMAR_0360	MMAR_0225	MMAR_1938	MMAR_3963	MMAR_1183	MMAR_1160	MMAR_0435	MMAR_5021	MMAR_4166	MMAR_3182	MMAR_0324	MMAR_3075	MMAR_5241	MMAR_1179	MMAR_1014	MMAR_4640	MMAR_3872	MMAR_5159	MMAR_2359	MMAR_0258		MMAR_1131	MMAR_0205	MMAR_2718
							MMAR_2151	MMAR_4048	MMAR_4048	MMAR_3840	MMAR_0443	MMAR_2703	MMAR_2290	MMAR_2413	MMAR_4042	MMAR_0855	MMAR_3525	MMAR_5233	MMAR_2239	MMAR_1815	MMAR_1650	MMAR_0955	MMAR_5099	MMAR_0324	MMAR_4640	MMAR_1156	MMAR_0954	MMAR_4375	MMAR_1224	MMAR_5459	MMAR_1854	MMAR_0022		MMAR_1079	MMAR_1792	MMAR_3667
							MMAR_1009	MMAR_2686	MMAR_2686	MMAR_4028	MMAR_1182	MMAR_5110	MMAR_3851	MMAR_3727	MMAR_2241	MMAR_0316	MMAR_3727	MMAR_1299	MMAR_4395	MMAR_3802	MMAR_5021	MMAR_4772	MMAR_3424	MMAR_5099	MMAR_0954	MMAR_1119	MMAR_0809	MMAR_0208	MMAR_0785	MMAR_4211	MMAR_4639			MMAR_3197	MMAR_2931	MMAR_1719
							MMAR_1696	MMAR_1247	MMAR_1247	MMAR_2891	MMAR_2047	MMAR_1374	MMAR_1903	MMAR_2331	MMAR_4123	MMAR_3871	MMAR_0661	MMAR_5409	MMAR_4338	MMAR_3050	MMAR_1815	MMAR_1518	MMAR_2248	MMAR_3424	MMAR_0208	MMAR_1017	MMAR_0792	MMAR_2717	MMAR_4884	MMAR_4053	MMAR_2678			MMAR_2678	MMAR_1606	MMAR_5412
							MMAR_5067	MMAR_4700	MMAR_4700	MMAR_3985	MMAR_2674	MMAR_4274	MMAR_5156	MMAR_1938	MMAR_2181	MMAR_3613	MMAR_2364	MMAR_4529	MMAR_4772	MMAR_2180	MMAR_3802	MMAR_0456	MMAR_2274	MMAR_2248	MMAR_4388	MMAR_1014	MMAR_0787	MMAR_0870	MMAR_1243	MMAR_1287	MMAR_3340			MMAR_5381	MMAR_4412	MMAR_5208
							MMAR_5091	MMAR_2373	MMAR_2373	MMAR_4153	MMAR_3579	MMAR_0443	MMAR_1183	MMAR_4042	MMAR_0999	MMAR_2953	MMAR_2220	MMAR_3801	MMAR_3409	MMAR_5133	MMAR_3050	MMAR_0830	MMAR_0796	MMAR_3550	MMAR_4741	MMAR_0954	MMAR_0785	MMAR_2395	MMAR_1816	MMAR_1918	MMAR_1963			MMAR_4770	MMAR_2233	MMAR_3289
							MMAR_4048	MMAR_3813	MMAR_3450	MMAR_1600	MMAR_0547	MMAR_1182	MMAR_0225	MMAR_2241	MMAR_4366	MMAR_0418	MMAR_4152	MMAR_1183	MMAR_4673	MMAR_3234	MMAR_2212	MMAR_0435	MMAR_5482	MMAR_2274	MMAR_5115	MMAR_0792	MMAR_0761	MMAR_2127	MMAR_3339	MMAR_0809	MMAR_2931			MMAR_3427	MMAR_0258	MMAR_1704
							MMAR_4146	MMAR_4453	MMAR_3813	MMAR_4701	MMAR_5450	MMAR_2047	MMAR_2023	MMAR_2181	MMAR_4335	MMAR_4057	MMAR_4800	MMAR_3525	MMAR_0107	MMAR_1188	MMAR_5133	MMAR_3715	MMAR_4873	MMAR_4560	MMAR_3753	MMAR_0787	MMAR_0680	MMAR_5289	MMAR_3338	MMAR_0422	MMAR_3566			MMAR_0370	MMAR_3295	MMAR_1118
							MMAR_2686	MMAR_3660	MMAR_4453	MMAR_4692	MMAR_3660	MMAR_2674	MMAR_2413	MMAR_4335	MMAR_3540	MMAR_2632	MMAR_1362	MMAR_3727	MMAR_0669	MMAR_4576	MMAR_3234	MMAR_4868	MMAR_4003	MMAR_0111	MMAR_0680	MMAR_0785	MMAR_0607	MMAR_1186	MMAR_1838	MMAR_4983	MMAR_1001			MMAR_0372	MMAR_3297	MMAR_2571
							MMAR_1247	MMAR_5440	MMAR_3346	MMAR_0802	MMAR_5120	MMAR_3579	MMAR_3727	MMAR_3540	MMAR_2220	MMAR_3077	MMAR_0950	MMAR_0661	MMAR_3489	MMAR_0154	MMAR_1188	MMAR_5173	MMAR_2775	MMAR_0796	MMAR_2488	MMAR_0761	MMAR_0550	MMAR_0792	MMAR_0954	MMAR_0416	MMAR_1137			MMAR_3467	MMAR_2677	MMAR_4368
							MMAR_2373	MMAR_4672	MMAR_5440	MMAR_1553	MMAR_2017	MMAR_0547	MMAR_1938	MMAR_2220	MMAR_1763	MMAR_0671	MMAR_1763	MMAR_2364	MMAR_3684	MMAR_4549	MMAR_0714	MMAR_3645	MMAR_1499	MMAR_5482	MMAR_2717	MMAR_0680	MMAR_0504	MMAR_2284	MMAR_2284	MMAR_0499	MMAR_3823			MMAR_0384	MMAR_2664	MMAR_2216
							MMAR_4700	MMAR_3530	MMAR_4672	MMAR_4704	MMAR_5057	MMAR_5450	MMAR_2331	MMAR_1763	MMAR_0063	MMAR_5087	MMAR_3021	MMAR_2220	MMAR_1188	MMAR_1211	MMAR_4576	MMAR_1962	MMAR_5252	MMAR_4873	MMAR_3339	MMAR_0607	MMAR_0503	MMAR_0954	MMAR_0792	MMAR_5092	MMAR_2231			MMAR_3258	MMAR_0542	MMAR_0205
							MMAR_1278	MMAR_2440	MMAR_3530	MMAR_3508	MMAR_0036	MMAR_3660	MMAR_2241	MMAR_0063	MMAR_0805	MMAR_1575	MMAR_0254	MMAR_4152	MMAR_0328	MMAR_3552	MMAR_0154	MMAR_4235	MMAR_5332	MMAR_4003	MMAR_4053	MMAR_0504	MMAR_0499	MMAR_0065	MMAR_1186	MMAR_3872	MMAR_3297			MMAR_2492	MMAR_5444	MMAR_1792
							MMAR_3450	MMAR_4227	MMAR_2440	MMAR_3346	MMAR_4851	MMAR_5120	MMAR_4042	MMAR_0805	MMAR_2639	MMAR_0789	MMAR_2367	MMAR_4800	MMAR_5221	MMAR_1928	MMAR_2539	MMAR_4856	MMAR_2950	MMAR_2775	MMAR_5169	MMAR_0503	MMAR_0490	MMAR_1838	MMAR_2395	MMAR_1224	MMAR_3657			MMAR_0382	MMAR_4780	MMAR_2931
							MMAR_3813	MMAR_3688	MMAR_3688	MMAR_4124	MMAR_0960	MMAR_2017	MMAR_0999	MMAR_2639	MMAR_0495	MMAR_2943	MMAR_1333	MMAR_1362	MMAR_5021	MMAR_0796	MMAR_4549	MMAR_4374	MMAR_3355	MMAR_1499	MMAR_0503	MMAR_0499	MMAR_0422	MMAR_3338	MMAR_0870	MMAR_0785	MMAR_1607			MMAR_3494	MMAR_2813	MMAR_1606
							MMAR_3660	MMAR_2554	MMAR_2554	MMAR_5067	MMAR_4661	MMAR_5057	MMAR_2181	MMAR_1784	MMAR_1784	MMAR_4356	MMAR_2381	MMAR_0950	MMAR_1647	MMAR_5367	MMAR_1211	MMAR_1771	MMAR_0260	MMAR_5252	MMAR_2414	MMAR_0490	MMAR_0326	MMAR_3339	MMAR_0842	MMAR_4884	MMAR_3301			MMAR_2933	MMAR_0938	MMAR_4412
							MMAR_4453	MMAR_5084	MMAR_5084	MMAR_2949	MMAR_3267	MMAR_0036	MMAR_0063	MMAR_1333	MMAR_1333	MMAR_3773	MMAR_2290	MMAR_1763	MMAR_1712	MMAR_3578	MMAR_3552	MMAR_4395	MMAR_1069	MMAR_5332	MMAR_2679	MMAR_0422	MMAR_0299	MMAR_4884	MMAR_2717	MMAR_1243	MMAR_0938			MMAR_2459	MMAR_4966	MMAR_2233
							MMAR_2017	MMAR_2802	MMAR_2802	MMAR_4700	MMAR_3360	MMAR_4851	MMAR_1763	MMAR_5251	MMAR_5251	MMAR_1067	MMAR_2285	MMAR_3021	MMAR_3661	MMAR_4468	MMAR_1928	MMAR_5114	MMAR_0357	MMAR_2950	MMAR_0785	MMAR_0336	MMAR_0275	MMAR_0785	MMAR_2191	MMAR_1816	MMAR_4081			MMAR_4953	MMAR_2586	MMAR_0258
							MMAR_4672	MMAR_0774	MMAR_0969	MMAR_1009	MMAR_1546	MMAR_0960	MMAR_2220	MMAR_1299	MMAR_1299	MMAR_2442	MMAR_2002	MMAR_5076	MMAR_1649	MMAR_5368	MMAR_0796	MMAR_0342	MMAR_0358	MMAR_3355	MMAR_3872	MMAR_0326	MMAR_0110	MMAR_1224	MMAR_0208	MMAR_3339				MMAR_1161	MMAR_0022	MMAR_3295
							MMAR_5440	MMAR_0969	MMAR_1261	MMAR_0772	MMAR_4048	MMAR_4661	MMAR_3540	MMAR_1257	MMAR_1257	MMAR_1304	MMAR_1619	MMAR_0254	MMAR_5448	MMAR_3764	MMAR_5367	MMAR_4166	MMAR_0539	MMAR_0260	MMAR_2286	MMAR_0299	MMAR_0002	MMAR_3872	MMAR_4375	MMAR_3338				MMAR_4224	MMAR_3301	MMAR_3297
							MMAR_3530	MMAR_1261	MMAR_0011	MMAR_0839	MMAR_0777	MMAR_3267	MMAR_4335	MMAR_4015	MMAR_2507	MMAR_1042	MMAR_1406	MMAR_2367	MMAR_1703	MMAR_1216	MMAR_3233	MMAR_0793	MMAR_1892	MMAR_2086	MMAR_1478	MMAR_0275		MMAR_5092	MMAR_4640	MMAR_1838				MMAR_4571	MMAR_3616	MMAR_2677
							MMAR_2440	MMAR_0011	MMAR_4940	MMAR_1696	MMAR_1178	MMAR_3360	MMAR_0805	MMAR_0962	MMAR_4015	MMAR_2702	MMAR_2837	MMAR_1333	MMAR_3568	MMAR_0895	MMAR_2774	MMAR_1498	MMAR_1647	MMAR_2774	MMAR_1119	MMAR_0110		MMAR_0499	MMAR_3294	MMAR_0954				MMAR_2970	MMAR_4416	MMAR_2664
							MMAR_2554	MMAR_4940	MMAR_4291	MMAR_0774	MMAR_2049	MMAR_1546	MMAR_1333	MMAR_0855	MMAR_0962	MMAR_5103	MMAR_1144	MMAR_2381	MMAR_0154	MMAR_2188	MMAR_3578	MMAR_2814	MMAR_2391	MMAR_2251	MMAR_1674	MMAR_0065		MMAR_0416	MMAR_4226	MMAR_2284				MMAR_4270	MMAR_0898	MMAR_0542
							MMAR_3688	MMAR_4291	MMAR_4525	MMAR_2802	MMAR_3210	MMAR_4048	MMAR_1784	MMAR_2040	MMAR_0855	MMAR_5164	MMAR_1728	MMAR_2290	MMAR_1286	MMAR_5064	MMAR_4468	MMAR_2366	MMAR_0056	MMAR_4637	MMAR_0374	MMAR_0002		MMAR_4983	MMAR_0829	MMAR_0792				MMAR_5135	MMAR_2231	MMAR_5444
							MMAR_4227	MMAR_4525	MMAR_0620	MMAR_1670	MMAR_4638	MMAR_0777	MMAR_5251	MMAR_1827	MMAR_2040	MMAR_2773	MMAR_2398	MMAR_2285	MMAR_4580	MMAR_2926	MMAR_0032	MMAR_0669	MMAR_4283	MMAR_1069	MMAR_4375			MMAR_0422	MMAR_2118	MMAR_1186				MMAR_3581	MMAR_3083	MMAR_4614
							MMAR_5084	MMAR_3203	MMAR_5014	MMAR_3049	MMAR_2937	MMAR_1178	MMAR_1257	MMAR_0747	MMAR_1074	MMAR_2594	MMAR_2399	MMAR_2002	MMAR_3664	MMAR_0328	MMAR_5368	MMAR_5368	MMAR_3841	MMAR_0357	MMAR_0504			MMAR_1918	MMAR_0490	MMAR_2395				MMAR_2116	MMAR_3033	MMAR_4780
							MMAR_2802	MMAR_3579	MMAR_4585	MMAR_5166	MMAR_5484	MMAR_2049	MMAR_0962	MMAR_5087	MMAR_1541	MMAR_2419	MMAR_2098	MMAR_1619	MMAR_1277	MMAR_4919	MMAR_3764	MMAR_2777	MMAR_0977	MMAR_0358	MMAR_3239			MMAR_1287	MMAR_1786	MMAR_0870				MMAR_1671	MMAR_0493	MMAR_2813
							MMAR_0774	MMAR_5028	MMAR_4361	MMAR_2015	MMAR_5335	MMAR_3210	MMAR_0855	MMAR_4625	MMAR_1827	MMAR_1098	MMAR_0800	MMAR_1406	MMAR_1650	MMAR_4371	MMAR_0895	MMAR_0328	MMAR_5125	MMAR_0539	MMAR_4527			MMAR_4706	MMAR_4200	MMAR_0842				MMAR_3566	MMAR_3384	MMAR_0938
							MMAR_0969	MMAR_5014	MMAR_2891	MMAR_1966	MMAR_3122	MMAR_4638	MMAR_2040	MMAR_5396	MMAR_0747	MMAR_1097	MMAR_0814	MMAR_2837	MMAR_0413	MMAR_0413	MMAR_2188	MMAR_5367	MMAR_0899	MMAR_1892	MMAR_3244			MMAR_4055	MMAR_3500	MMAR_2717				MMAR_1418	MMAR_1963	MMAR_4966
							MMAR_1261	MMAR_4361	MMAR_0920	MMAR_4343	MMAR_3818	MMAR_1076	MMAR_4819	MMAR_0424	MMAR_5087	MMAR_5251	MMAR_0494	MMAR_1144	MMAR_0056	MMAR_0056	MMAR_3550	MMAR_1650	MMAR_0895	MMAR_1647	MMAR_0336			MMAR_4053	MMAR_1017	MMAR_2191				MMAR_5047	MMAR_3388	MMAR_0450
							MMAR_0011	MMAR_2891	MMAR_2674	MMAR_4227	MMAR_0970	MMAR_2937	MMAR_1827	MMAR_3510	MMAR_4625	MMAR_2908	MMAR_0965	MMAR_1728	MMAR_3350	MMAR_2125	MMAR_2926	MMAR_0709	MMAR_4198	MMAR_2391	MMAR_4211			MMAR_4211	MMAR_1078	MMAR_0208				MMAR_1130	MMAR_5187	MMAR_2586
							MMAR_4291	MMAR_0920	MMAR_4131	MMAR_0908	MMAR_2706	MMAR_5484	MMAR_0747	MMAR_1098	MMAR_5396	MMAR_3837	MMAR_1827	MMAR_2398	MMAR_4479	MMAR_1561	MMAR_1351	MMAR_1685	MMAR_0178	MMAR_0056	MMAR_4155			MMAR_5459	MMAR_1262	MMAR_4375				MMAR_1129	MMAR_4087	MMAR_0022
							MMAR_4940	MMAR_2674	MMAR_2847	MMAR_2083	MMAR_0920	MMAR_5335	MMAR_4625	MMAR_1154	MMAR_0424	MMAR_3711	MMAR_5112	MMAR_2397	MMAR_4681		MMAR_0328	MMAR_3191	MMAR_0413	MMAR_4283	MMAR_4520			MMAR_5159	MMAR_1510	MMAR_4640				MMAR_1139	MMAR_4089	MMAR_3301
							MMAR_5057	MMAR_4131	MMAR_3300	MMAR_3248	MMAR_2704	MMAR_3122	MMAR_5087	MMAR_0717	MMAR_3510	MMAR_1797	MMAR_1176	MMAR_2399	MMAR_3764		MMAR_4919	MMAR_3190	MMAR_4052	MMAR_3841	MMAR_5271			MMAR_2844	MMAR_0374	MMAR_3294				MMAR_5363	MMAR_4410	MMAR_3616
							MMAR_3203	MMAR_2847	MMAR_2083	MMAR_0605	MMAR_1223	MMAR_3818	MMAR_5396	MMAR_2397	MMAR_1098	MMAR_1938	MMAR_1684	MMAR_2098	MMAR_1514		MMAR_4371	MMAR_5133	MMAR_1842	MMAR_0977	MMAR_5092			MMAR_4388	MMAR_3847	MMAR_4226				MMAR_4542	MMAR_4105	MMAR_4416
							MMAR_4525	MMAR_3300	MMAR_2049	MMAR_5399	MMAR_1648	MMAR_0970	MMAR_0424	MMAR_1176	MMAR_1160	MMAR_0600	MMAR_5441	MMAR_0800	MMAR_2456		MMAR_0056	MMAR_2310	MMAR_1277	MMAR_2212	MMAR_0110			MMAR_1185	MMAR_4243	MMAR_0829				MMAR_5375	MMAR_4912	MMAR_0898
							MMAR_1788	MMAR_2083	MMAR_1670	MMAR_4940	MMAR_0407	MMAR_2706	MMAR_3510	MMAR_2773	MMAR_2397	MMAR_0744	MMAR_0245	MMAR_0814	MMAR_4665		MMAR_2125	MMAR_2239	MMAR_2188	MMAR_5125	MMAR_1179			MMAR_2205	MMAR_4075	MMAR_2118				MMAR_2420	MMAR_2610	MMAR_2231
							MMAR_3579	MMAR_2049	MMAR_0777	MMAR_0969	MMAR_4645	MMAR_0920	MMAR_1098	MMAR_4022	MMAR_1176	MMAR_2250	MMAR_3510	MMAR_0494	MMAR_4878		MMAR_3238	MMAR_3256	MMAR_1803	MMAR_0899	MMAR_0422			MMAR_4520	MMAR_4393	MMAR_0490				MMAR_2433	MMAR_0780	MMAR_3083
							MMAR_5014	MMAR_1670	MMAR_1006	MMAR_1521	MMAR_3203	MMAR_2704	MMAR_0859	MMAR_2741	MMAR_4900	MMAR_0465	MMAR_4691	MMAR_0965	MMAR_4576			MMAR_4162	MMAR_2209	MMAR_0895	MMAR_1757			MMAR_5115	MMAR_0504	MMAR_1786				MMAR_1295	MMAR_3340	MMAR_3033
							MMAR_0920	MMAR_0777	MMAR_4692	MMAR_2368	MMAR_4654	MMAR_1223	MMAR_1154	MMAR_0355	MMAR_1406	MMAR_2037	MMAR_5243	MMAR_1827	MMAR_4880			MMAR_0714	MMAR_1716	MMAR_4198	MMAR_0416			MMAR_2286	MMAR_4677	MMAR_4200				MMAR_1715	MMAR_1256	MMAR_0493
							MMAR_2891	MMAR_4692	MMAR_1376	MMAR_3229	MMAR_3332	MMAR_1648	MMAR_0717	MMAR_1911	MMAR_2773	MMAR_5329	MMAR_1903	MMAR_5112	MMAR_3256			MMAR_4367	MMAR_4477	MMAR_0178	MMAR_1172			MMAR_1108	MMAR_0503	MMAR_3500				MMAR_2011	MMAR_1854	MMAR_3384
							MMAR_4361	MMAR_1376	MMAR_4277	MMAR_5234	MMAR_5232	MMAR_0407	MMAR_1160	MMAR_1350	MMAR_4022	MMAR_0962	MMAR_2181	MMAR_1176	MMAR_1928			MMAR_4371	MMAR_3255	MMAR_0413	MMAR_2284			MMAR_3110	MMAR_5457	MMAR_1017				MMAR_0735		MMAR_1963
							MMAR_2674	MMAR_4277	MMAR_3360	MMAR_2373	MMAR_4298	MMAR_4645	MMAR_2397	MMAR_0695	MMAR_0355	MMAR_4625	MMAR_4396	MMAR_1684	MMAR_1793			MMAR_4338	MMAR_1960	MMAR_4052	MMAR_1554			MMAR_1875	MMAR_4462	MMAR_1078				MMAR_3809		MMAR_3388
							MMAR_4131	MMAR_3360	MMAR_1128	MMAR_5232	MMAR_5234	MMAR_3203	MMAR_1176	MMAR_4567	MMAR_1911	MMAR_4396	MMAR_4625	MMAR_5441	MMAR_4098			MMAR_0915	MMAR_3472	MMAR_1842				MMAR_0550	MMAR_0002	MMAR_1262				MMAR_2411		MMAR_5187
							MMAR_2847	MMAR_1284	MMAR_1181	MMAR_4298	MMAR_2373	MMAR_4654	MMAR_3700	MMAR_5233	MMAR_1350	MMAR_2181	MMAR_0962	MMAR_5374	MMAR_3802			MMAR_0911	MMAR_0112	MMAR_1277				MMAR_1478	MMAR_5127	MMAR_1510				MMAR_3479		MMAR_4087
							MMAR_3300	MMAR_1128	MMAR_2949	MMAR_2031	MMAR_3229	MMAR_3332	MMAR_2773	MMAR_0800	MMAR_4800	MMAR_1903	MMAR_5329	MMAR_0245	MMAR_2180			MMAR_1138	MMAR_1138	MMAR_2188				MMAR_4180	MMAR_2877	MMAR_0374				MMAR_4783		MMAR_4089
							MMAR_2083	MMAR_1181	MMAR_1831	MMAR_3332	MMAR_2368	MMAR_4298	MMAR_2741	MMAR_0316	MMAR_0695	MMAR_5243	MMAR_5002	MMAR_3510	MMAR_3075			MMAR_0112	MMAR_0911	MMAR_1803				MMAR_2648	MMAR_5268	MMAR_3847				MMAR_2252		MMAR_4410
							MMAR_2049	MMAR_2949	MMAR_0908	MMAR_3203	MMAR_1521	MMAR_5232	MMAR_0355	MMAR_1097	MMAR_5069	MMAR_2759	MMAR_2037	MMAR_4691	MMAR_5099			MMAR_1960	MMAR_0915	MMAR_2209				MMAR_0388	MMAR_5003	MMAR_4243						MMAR_4105
							MMAR_0777	MMAR_1831	MMAR_4124	MMAR_4654	MMAR_0969	MMAR_5234	MMAR_1911	MMAR_2623	MMAR_5233	MMAR_5441	MMAR_0465	MMAR_5243	MMAR_3190			MMAR_1712	MMAR_4338	MMAR_1716				MMAR_3413	MMAR_3361	MMAR_4075						MMAR_4912
							MMAR_1670	MMAR_0908	MMAR_4153	MMAR_4645	MMAR_4940	MMAR_2373	MMAR_0893	MMAR_3333	MMAR_0800	MMAR_2289	MMAR_2250	MMAR_1903	MMAR_3234			MMAR_3255	MMAR_4371	MMAR_4477				MMAR_0110	MMAR_5236	MMAR_4393						MMAR_0472
							MMAR_1006	MMAR_4124	MMAR_2537	MMAR_0407	MMAR_0605	MMAR_3229	MMAR_1350	MMAR_3189	MMAR_0316	MMAR_1684	MMAR_1219	MMAR_4015	MMAR_2329			MMAR_4477	MMAR_0676	MMAR_3255				MMAR_1179	MMAR_3244	MMAR_0504						MMAR_2610
							MMAR_4692	MMAR_4153	MMAR_3956	MMAR_1648	MMAR_3248	MMAR_2368	MMAR_4543	MMAR_3963	MMAR_1097	MMAR_1176	MMAR_0803	MMAR_4022	MMAR_1206			MMAR_4355	MMAR_0216	MMAR_1712				MMAR_2864	MMAR_2269	MMAR_4677						MMAR_0780
							MMAR_4144	MMAR_2537	MMAR_0072	MMAR_0968	MMAR_2083	MMAR_1521	MMAR_5353	MMAR_1047	MMAR_0559	MMAR_5112	MMAR_0744	MMAR_0999	MMAR_4166			MMAR_1716	MMAR_0581	MMAR_1960				MMAR_1768	MMAR_4292	MMAR_0503						MMAR_3556
							MMAR_1376	MMAR_0072	MMAR_0443	MMAR_1223	MMAR_0908	MMAR_0969	MMAR_0944	MMAR_2381	MMAR_3333	MMAR_1827	MMAR_0600	MMAR_2181	MMAR_5482			MMAR_1803	MMAR_4367	MMAR_0845				MMAR_1674	MMAR_5241	MMAR_5457						MMAR_1001
							MMAR_3360	MMAR_0443	MMAR_2047	MMAR_1308	MMAR_4227	MMAR_4940	MMAR_0695	MMAR_1089	MMAR_3189	MMAR_0965	MMAR_1938	MMAR_4396	MMAR_5173			MMAR_2188	MMAR_0714	MMAR_3472				MMAR_4891	MMAR_0326	MMAR_4462						MMAR_3340
							MMAR_1284	MMAR_2047	MMAR_2951	MMAR_2704	MMAR_4343	MMAR_0605	MMAR_5233	MMAR_1032	MMAR_3963	MMAR_0814	MMAR_1797	MMAR_4625	MMAR_3411			MMAR_1277	MMAR_4162	MMAR_0112				MMAR_4527	MMAR_1215	MMAR_0002						MMAR_1256
							MMAR_1128	MMAR_2951	MMAR_0075	MMAR_0920	MMAR_1255	MMAR_3248	MMAR_0800	MMAR_0767	MMAR_2285	MMAR_1343	MMAR_3711	MMAR_0962	MMAR_4648			MMAR_1842	MMAR_3256	MMAR_1138				MMAR_2973	MMAR_2646	MMAR_5127						MMAR_1854
							MMAR_2949	MMAR_0075	MMAR_2201	MMAR_2706	MMAR_1966	MMAR_2083	MMAR_0316		MMAR_1047	MMAR_0638	MMAR_3837	MMAR_5329	MMAR_4318			MMAR_0413	MMAR_2239	MMAR_0911				MMAR_4939	MMAR_3201	MMAR_2877
							MMAR_1831	MMAR_1799	MMAR_1050	MMAR_0970	MMAR_5166	MMAR_4227	MMAR_1097		MMAR_2381	MMAR_0800	MMAR_2908	MMAR_5002	MMAR_3564			MMAR_4052	MMAR_0940	MMAR_0915				MMAR_3402	MMAR_3615	MMAR_3969
							MMAR_0908	MMAR_2201	MMAR_1045	MMAR_3818	MMAR_3049	MMAR_0908	MMAR_2623		MMAR_1089	MMAR_2098	MMAR_5251	MMAR_2037				MMAR_4198	MMAR_5133	MMAR_4338				MMAR_0572	MMAR_2827	MMAR_5268
							MMAR_4124	MMAR_1050	MMAR_5101	MMAR_3122	MMAR_1670	MMAR_4343	MMAR_3333		MMAR_2953	MMAR_2399	MMAR_1097	MMAR_0465				MMAR_0895	MMAR_3191	MMAR_4371				MMAR_4377	MMAR_5439	MMAR_5003
							MMAR_4153	MMAR_1045	MMAR_1012	MMAR_5335	MMAR_2802	MMAR_1255	MMAR_3189		MMAR_1032	MMAR_5124	MMAR_1098	MMAR_2250				MMAR_1986	MMAR_3499	MMAR_0676				MMAR_4362	MMAR_2294	MMAR_3361
							MMAR_2537	MMAR_5101	MMAR_1054	MMAR_5484	MMAR_0774	MMAR_1966	MMAR_3963			MMAR_1728	MMAR_2419	MMAR_1219				MMAR_0994	MMAR_1055	MMAR_2926				MMAR_3728	MMAR_1554	MMAR_5236
							MMAR_3956	MMAR_1012	MMAR_2450	MMAR_2937	MMAR_1696	MMAR_5166	MMAR_0974			MMAR_1144	MMAR_2623	MMAR_0803				MMAR_0980	MMAR_1685	MMAR_0216				MMAR_5013	MMAR_1369	MMAR_3244
							MMAR_0443	MMAR_1054	MMAR_1087	MMAR_4638	MMAR_0772	MMAR_3049	MMAR_2381			MMAR_2837	MMAR_2773	MMAR_0744				MMAR_0977	MMAR_0709	MMAR_0581				MMAR_0299	MMAR_3298	MMAR_2269
							MMAR_5234	MMAR_2450		MMAR_3210	MMAR_0839	MMAR_1670	MMAR_1728			MMAR_1406	MMAR_5164	MMAR_0600				MMAR_3841	MMAR_1650	MMAR_4367				MMAR_4735	MMAR_3406	MMAR_4292
							MMAR_2047	MMAR_1087		MMAR_2049	MMAR_4907	MMAR_2802				MMAR_4826	MMAR_5103	MMAR_1938				MMAR_3242	MMAR_5367	MMAR_0714				MMAR_4562	MMAR_5271	MMAR_5241
							MMAR_2951			MMAR_1178	MMAR_1009	MMAR_0774				MMAR_1619	MMAR_3188	MMAR_1797				MMAR_0056	MMAR_0328	MMAR_4162				MMAR_2112	MMAR_3448	MMAR_0326
							MMAR_2448			MMAR_0777	MMAR_4700	MMAR_1696				MMAR_2002	MMAR_1304	MMAR_3711				MMAR_2391	MMAR_2777	MMAR_3256				MMAR_2240	MMAR_2611	MMAR_3123
							MMAR_2825			MMAR_4048	MMAR_2949	MMAR_0772				MMAR_2285	MMAR_2442	MMAR_3837				MMAR_1647	MMAR_5368	MMAR_2239				MMAR_3607	MMAR_3335	MMAR_1215
							MMAR_2201			MMAR_1546	MMAR_5067	MMAR_0839				MMAR_2290	MMAR_1067	MMAR_2908				MMAR_1892	MMAR_0669	MMAR_0940				MMAR_1285	MMAR_4821	MMAR_2646
							MMAR_5101			MMAR_5083	MMAR_4124	MMAR_4907				MMAR_2381	MMAR_3968	MMAR_5251				MMAR_0539	MMAR_2366	MMAR_5133				MMAR_0379	MMAR_3385	MMAR_3201
										MMAR_3360	MMAR_3346	MMAR_1009				MMAR_1333	MMAR_3773	MMAR_1097				MMAR_0358	MMAR_4681	MMAR_3191				MMAR_4266	MMAR_1209	MMAR_3615
										MMAR_3267	MMAR_3508	MMAR_4131				MMAR_2367	MMAR_0893	MMAR_1098				MMAR_0357	MMAR_2814	MMAR_3499				MMAR_2534	MMAR_0561	MMAR_2827
										MMAR_4661	MMAR_4704	MMAR_4700				MMAR_1992	MMAR_5087	MMAR_2419				MMAR_1069	MMAR_1498	MMAR_1055				MMAR_0787	MMAR_3047	MMAR_5439
										MMAR_0960	MMAR_1553	MMAR_2949				MMAR_3021	MMAR_0671	MMAR_2623				MMAR_4637	MMAR_0793	MMAR_1685				MMAR_1461	MMAR_1393	MMAR_2294
										MMAR_4851	MMAR_0802	MMAR_5067				MMAR_1763	MMAR_1747	MMAR_2773				MMAR_0260	MMAR_3336	MMAR_0709				MMAR_0685	MMAR_2070	MMAR_1554
										MMAR_0036	MMAR_4692	MMAR_4124				MMAR_1154	MMAR_3077	MMAR_5164				MMAR_3355	MMAR_4166	MMAR_1650				MMAR_1460	MMAR_3304	MMAR_1369
										MMAR_5057	MMAR_1600	MMAR_3346				MMAR_0950	MMAR_4193	MMAR_5103				MMAR_5252	MMAR_5114	MMAR_5367				MMAR_0761	MMAR_1274	MMAR_3406
										MMAR_2017	MMAR_2891	MMAR_3508				MMAR_1362	MMAR_2632	MMAR_3188				MMAR_4873	MMAR_4395	MMAR_0328				MMAR_2517	MMAR_4944	MMAR_3298
										MMAR_5120	MMAR_4153	MMAR_4704				MMAR_4800	MMAR_4057	MMAR_2702				MMAR_5482	MMAR_2154	MMAR_2777				MMAR_2685	MMAR_1462	MMAR_5271
										MMAR_3660	MMAR_3985	MMAR_1553				MMAR_4152	MMAR_0418	MMAR_1784				MMAR_5481	MMAR_4374	MMAR_5368				MMAR_2684	MMAR_4489	MMAR_3448
										MMAR_5450	MMAR_4028	MMAR_0802				MMAR_2220	MMAR_3423	MMAR_1304				MMAR_0796	MMAR_4856	MMAR_0669				MMAR_1527	MMAR_1757	MMAR_2611
										MMAR_0547	MMAR_3840	MMAR_4692				MMAR_2364	MMAR_2953	MMAR_2442				MMAR_0324	MMAR_1987	MMAR_2366				MMAR_3753	MMAR_3387	MMAR_3335
										MMAR_3579	MMAR_2607	MMAR_4701				MMAR_0427	MMAR_3613	MMAR_1067				MMAR_3075	MMAR_1962	MMAR_4681				MMAR_0680	MMAR_3314	MMAR_4821
										MMAR_2674	MMAR_2554	MMAR_1600				MMAR_0661	MMAR_3871	MMAR_3968				MMAR_2274	MMAR_3645	MMAR_4993				MMAR_4924	MMAR_4009	MMAR_3385
										MMAR_3000	MMAR_3485	MMAR_4153				MMAR_3727	MMAR_0316	MMAR_4366				MMAR_3550	MMAR_5173	MMAR_2814				MMAR_1260	MMAR_1535	MMAR_1209
										MMAR_2047	MMAR_2929	MMAR_3985				MMAR_3801	MMAR_0855	MMAR_0893				MMAR_2248	MMAR_4868	MMAR_1498				MMAR_0686	MMAR_4643	MMAR_0561
										MMAR_1182	MMAR_1552	MMAR_2891				MMAR_4529	MMAR_3963	MMAR_3773				MMAR_3424	MMAR_3715	MMAR_0793				MMAR_2196	MMAR_4390	MMAR_3047
										MMAR_0443	MMAR_0467	MMAR_4028				MMAR_5409	MMAR_4900	MMAR_1575				MMAR_5099	MMAR_0435	MMAR_0879				MMAR_3491	MMAR_4090	MMAR_1393
										MMAR_4274	MMAR_3527	MMAR_3840				MMAR_1299	MMAR_5216	MMAR_5087				MMAR_2180	MMAR_0456	MMAR_3336				MMAR_3239	MMAR_5054	MMAR_3304
										MMAR_1374	MMAR_2059	MMAR_2607				MMAR_5233	MMAR_0695	MMAR_0671				MMAR_2456	MMAR_0532	MMAR_4166				MMAR_2222	MMAR_5222	MMAR_1392
										MMAR_5110	MMAR_0481	MMAR_2554				MMAR_1254	MMAR_1570	MMAR_1747				MMAR_4580	MMAR_4772	MMAR_5114				MMAR_3555	MMAR_2175	MMAR_2070
										MMAR_1701	MMAR_5442	MMAR_4585				MMAR_2334	MMAR_1911	MMAR_3077				MMAR_4789	MMAR_3081	MMAR_4395				MMAR_1652	MMAR_1320	MMAR_1274
										MMAR_1788	MMAR_0722	MMAR_3485				MMAR_1481	MMAR_3540	MMAR_4193				MMAR_0377	MMAR_2791	MMAR_2154				MMAR_4550	MMAR_2463	MMAR_4944
										MMAR_0209	MMAR_4344	MMAR_2929				MMAR_1479	MMAR_0225	MMAR_2632				MMAR_3802	MMAR_2676	MMAR_4374				MMAR_2253	MMAR_2469	MMAR_1462
										MMAR_0892	MMAR_0763	MMAR_1552				MMAR_1475	MMAR_4979	MMAR_4057				MMAR_3578	MMAR_3207	MMAR_4856				MMAR_4103	MMAR_3957	MMAR_5387
										MMAR_4387	MMAR_4415	MMAR_0467				MMAR_0972	MMAR_0495	MMAR_0418				MMAR_5417	MMAR_1155	MMAR_1987				MMAR_2414	MMAR_2465	MMAR_4489
										MMAR_1125	MMAR_0700	MMAR_3527				MMAR_2730	MMAR_4849	MMAR_3423				MMAR_5448	MMAR_1537	MMAR_1962				MMAR_1014	MMAR_4492	MMAR_1757
										MMAR_1576	MMAR_0832	MMAR_2059				MMAR_0063	MMAR_3705	MMAR_2953				MMAR_1094	MMAR_5172	MMAR_3645				MMAR_2309	MMAR_5169	MMAR_3387
										MMAR_1465	MMAR_2762	MMAR_0481				MMAR_1744	MMAR_0944	MMAR_3613				MMAR_1514	MMAR_2993	MMAR_5173					MMAR_3453	MMAR_3314
										MMAR_2847	MMAR_5350	MMAR_5442				MMAR_0598	MMAR_4255	MMAR_3871				MMAR_3661	MMAR_0502	MMAR_4868					MMAR_3558	MMAR_4009
										MMAR_4957	MMAR_5198	MMAR_0613				MMAR_2894	MMAR_2331	MMAR_0316				MMAR_3664	MMAR_2155	MMAR_3715					MMAR_1220	MMAR_1535
										MMAR_2838	MMAR_4896	MMAR_5014				MMAR_4280	MMAR_1756	MMAR_0855				MMAR_3443	MMAR_0227	MMAR_0435					MMAR_1119	MMAR_1885
										MMAR_2893	MMAR_0518	MMAR_0722				MMAR_2453	MMAR_2076	MMAR_3963				MMAR_1950	MMAR_5077	MMAR_0456					MMAR_5065	MMAR_4643
										MMAR_1181	MMAR_5035	MMAR_4344				MMAR_3875	MMAR_1808	MMAR_4900				MMAR_3006	MMAR_5429	MMAR_0532					MMAR_1953	MMAR_4390
										MMAR_2839	MMAR_2009	MMAR_0763				MMAR_4942	MMAR_4414	MMAR_5216				MMAR_4240	MMAR_3730	MMAR_4772					MMAR_0711	MMAR_4090
										MMAR_2448	MMAR_4682	MMAR_4415				MMAR_1229	MMAR_0051	MMAR_2014				MMAR_2683	MMAR_4294	MMAR_3081					MMAR_5027	MMAR_5054
										MMAR_2440	MMAR_2771	MMAR_0700				MMAR_4187	MMAR_2848	MMAR_0695				MMAR_1513	MMAR_3234	MMAR_2791						MMAR_5222
										MMAR_1751	MMAR_3530	MMAR_5238				MMAR_3028	MMAR_5150	MMAR_1570				MMAR_3444	MMAR_2779	MMAR_2676						MMAR_2175
										MMAR_4277	MMAR_3493	MMAR_4605				MMAR_3084	MMAR_0126	MMAR_1911				MMAR_2125	MMAR_2539	MMAR_3207						MMAR_1320
										MMAR_3366	MMAR_2874	MMAR_0832				MMAR_4633	MMAR_2018	MMAR_3540				MMAR_3085	MMAR_4892	MMAR_1155						MMAR_2463
										MMAR_1923	MMAR_2620	MMAR_2762				MMAR_4897	MMAR_2757	MMAR_0225				MMAR_4098	MMAR_1409	MMAR_1537						MMAR_2469
										MMAR_5084	MMAR_2878	MMAR_5350				MMAR_0816	MMAR_0896	MMAR_4979				MMAR_0826	MMAR_1522	MMAR_5172						MMAR_3957
										MMAR_0620	MMAR_0597	MMAR_4896				MMAR_2221	MMAR_5210	MMAR_0495				MMAR_4468	MMAR_1663	MMAR_2993						MMAR_2465
										MMAR_4402	MMAR_4361	MMAR_5198				MMAR_1081	MMAR_2040	MMAR_4849				MMAR_4576	MMAR_3487	MMAR_0502						MMAR_4492
										MMAR_5101	MMAR_1441	MMAR_1376				MMAR_1782	MMAR_1996	MMAR_4255				MMAR_0373	MMAR_3731	MMAR_2155						MMAR_5169
										MMAR_5403	MMAR_3748	MMAR_5035				MMAR_3776	MMAR_2624	MMAR_0944				MMAR_4909	MMAR_1915	MMAR_0227						MMAR_3453
										MMAR_2201	MMAR_3230	MMAR_0518				MMAR_4042	MMAR_2692	MMAR_3705				MMAR_4880	MMAR_1721	MMAR_5077						MMAR_3558
										MMAR_1006	MMAR_5287	MMAR_2009				MMAR_0974	MMAR_3090	MMAR_2331				MMAR_2195	MMAR_2454	MMAR_5429						MMAR_1220
										MMAR_4526	MMAR_2020	MMAR_4682				MMAR_1031	MMAR_3280	MMAR_1756				MMAR_3238	MMAR_1135	MMAR_3730						MMAR_1119
										MMAR_2991	MMAR_4382	MMAR_2771				MMAR_1032	MMAR_0733	MMAR_2076				MMAR_2259	MMAR_0025	MMAR_4294						MMAR_5065
										MMAR_1831	MMAR_1385	MMAR_3530				MMAR_1047	MMAR_4123	MMAR_4414				MMAR_3564	MMAR_4570	MMAR_3234						MMAR_1953
										MMAR_1834	MMAR_2577	MMAR_3493				MMAR_0990	MMAR_3815	MMAR_1808				MMAR_5336	MMAR_3261	MMAR_3233						MMAR_0711
										MMAR_4525	MMAR_2644	MMAR_2874				MMAR_1091	MMAR_3351	MMAR_2848				MMAR_1275	MMAR_0643	MMAR_2779						MMAR_5045
										MMAR_0347	MMAR_5456	MMAR_2878				MMAR_4472	MMAR_1841	MMAR_0051				MMAR_4665	MMAR_3291	MMAR_1793						MMAR_5027
										MMAR_3769	MMAR_2404	MMAR_0597				MMAR_1089	MMAR_5056	MMAR_5150				MMAR_4479	MMAR_1083	MMAR_2539
										MMAR_2182	MMAR_4672	MMAR_2620				MMAR_1052	MMAR_0226	MMAR_0126				MMAR_1034	MMAR_3614	MMAR_1351
										MMAR_5104	MMAR_5091	MMAR_1441				MMAR_3851	MMAR_4332	MMAR_2018				MMAR_1090	MMAR_1353	MMAR_4892
										MMAR_5286	MMAR_5440	MMAR_4361				MMAR_3850	MMAR_3333	MMAR_0424				MMAR_1819	MMAR_1839	MMAR_1522
										MMAR_0625	MMAR_4291	MMAR_3748				MMAR_1965	MMAR_1620	MMAR_2757				MMAR_1037	MMAR_3559	MMAR_1409
										MMAR_4116	MMAR_4167	MMAR_3230				MMAR_4307	MMAR_2661	MMAR_0896				MMAR_5212	MMAR_3568	MMAR_0032
										MMAR_5128	MMAR_2537	MMAR_5287				MMAR_5353	MMAR_5156	MMAR_5210				MMAR_4556	MMAR_4568	MMAR_1663
										MMAR_0011	MMAR_3027	MMAR_4382				MMAR_2849	MMAR_3946	MMAR_2040				MMAR_4648	MMAR_4546	MMAR_3487
										MMAR_1261	MMAR_4067	MMAR_2020				MMAR_3856	MMAR_1707	MMAR_1996				MMAR_1370	MMAR_2903	MMAR_3731
										MMAR_2772	MMAR_2042	MMAR_1385				MMAR_4755	MMAR_2238	MMAR_2624				MMAR_1253	MMAR_1984	MMAR_1721
										MMAR_2223	MMAR_3300	MMAR_2577				MMAR_0360	MMAR_1541	MMAR_2692				MMAR_4549	MMAR_0858	MMAR_1915
										MMAR_3813	MMAR_5274	MMAR_2644				MMAR_2094	MMAR_1678	MMAR_3090				MMAR_4074	MMAR_2614	MMAR_4459
										MMAR_1050	MMAR_2151	MMAR_5456				MMAR_5396	MMAR_1665	MMAR_3280				MMAR_4102	MMAR_3552	MMAR_2454
										MMAR_0075	MMAR_1008	MMAR_2404				MMAR_0747	MMAR_3583	MMAR_2639				MMAR_4236	MMAR_4919	MMAR_1135
										MMAR_0973	MMAR_0012	MMAR_4672				MMAR_1778	MMAR_5453	MMAR_0733				MMAR_5079	MMAR_3477	MMAR_0025
										MMAR_0991	MMAR_2784	MMAR_2672				MMAR_0872	MMAR_0559	MMAR_4123				MMAR_3236	MMAR_4727	MMAR_4570
										MMAR_1106	MMAR_2686	MMAR_5091				MMAR_2241	MMAR_2268	MMAR_3351				MMAR_5477	MMAR_2287	MMAR_3261
										MMAR_1045	MMAR_3450	MMAR_5440				MMAR_1350	MMAR_1971	MMAR_3815				MMAR_0794	MMAR_0154	MMAR_0643
										MMAR_1054	MMAR_2951	MMAR_4291				MMAR_0355	MMAR_5230	MMAR_1841				MMAR_2263	MMAR_5005	MMAR_1083
										MMAR_1038	MMAR_3688	MMAR_4167				MMAR_4335	MMAR_4084	MMAR_5056				MMAR_1815	MMAR_0831	MMAR_3291
										MMAR_1051	MMAR_1204	MMAR_4067				MMAR_0345	MMAR_5041	MMAR_0226					MMAR_1583	MMAR_3614
										MMAR_1804	MMAR_4135	MMAR_3027				MMAR_0071	MMAR_3807	MMAR_4332					MMAR_0107	MMAR_1839
										MMAR_2450	MMAR_2761	MMAR_2537				MMAR_4019	MMAR_3808	MMAR_3333					MMAR_3246	MMAR_1353
										MMAR_3767	MMAR_2410	MMAR_2042				MMAR_4455	MMAR_3845	MMAR_1620					MMAR_0081	MMAR_3559
										MMAR_1036	MMAR_3956	MMAR_3300				MMAR_2415	MMAR_4802	MMAR_2661					MMAR_5064	MMAR_3568
										MMAR_1033	MMAR_4086	MMAR_5274				MMAR_2413	MMAR_4893	MMAR_5156					MMAR_3050	MMAR_4568
										MMAR_1046	MMAR_5181	MMAR_2151				MMAR_1820	MMAR_2934	MMAR_3946					MMAR_2387	MMAR_4546
										MMAR_2203	MMAR_2754	MMAR_3986				MMAR_2429	MMAR_2022	MMAR_1707					MMAR_0567	MMAR_2903
										MMAR_0072	MMAR_3337	MMAR_1008				MMAR_1737	MMAR_2023	MMAR_2238					MMAR_2902	MMAR_1984
										MMAR_1012	MMAR_1341	MMAR_1128				MMAR_0859	MMAR_5088	MMAR_1541					MMAR_4088	MMAR_0858
										MMAR_1049	MMAR_0187	MMAR_0012				MMAR_3185	MMAR_0900	MMAR_1678					MMAR_5221	MMAR_2614
										MMAR_1107		MMAR_2784				MMAR_3278	MMAR_1257	MMAR_1665					MMAR_2466	MMAR_3552
										MMAR_1030		MMAR_2686				MMAR_3189	MMAR_5393	MMAR_3583					MMAR_2462	MMAR_4919
										MMAR_1088		MMAR_3450				MMAR_4901	MMAR_0805	MMAR_5453					MMAR_2464	MMAR_3477
										MMAR_1011		MMAR_4345					MMAR_1955	MMAR_0559					MMAR_2737	MMAR_4727
										MMAR_1087		MMAR_2951					MMAR_2755	MMAR_2268					MMAR_2026	MMAR_2570
										MMAR_1922		MMAR_3688					MMAR_1071	MMAR_1971					MMAR_5168	MMAR_2287
										MMAR_1799		MMAR_1204					MMAR_2981	MMAR_5230					MMAR_4273	MMAR_0154
										MMAR_1040		MMAR_4135					MMAR_5023	MMAR_4084					MMAR_1928	MMAR_5005
										MMAR_1035		MMAR_2761					MMAR_1718	MMAR_5041					MMAR_1210	MMAR_0831
										MMAR_1247		MMAR_2410						MMAR_3807					MMAR_3350	MMAR_1583
										MMAR_0073		MMAR_3956						MMAR_3808					MMAR_0405	MMAR_1211
										MMAR_4869		MMAR_4086						MMAR_3845					MMAR_2739	MMAR_0107
										MMAR_2860		MMAR_5181						MMAR_4802					MMAR_1649	MMAR_3246
										MMAR_3726		MMAR_2754						MMAR_4893					MMAR_1206	MMAR_0081
										MMAR_2277		MMAR_3337						MMAR_2934					MMAR_3738	MMAR_5064
										MMAR_5478		MMAR_1341						MMAR_2022					MMAR_3704	MMAR_3050
										MMAR_0746		MMAR_0187						MMAR_2023					MMAR_1216	MMAR_2387
										MMAR_1486								MMAR_5088					MMAR_5022	MMAR_0567
																		MMAR_0900					MMAR_2801	MMAR_2902
																		MMAR_1257					MMAR_3411	MMAR_4088
																		MMAR_5393					MMAR_3076	MMAR_5221
																		MMAR_1844					MMAR_5021	MMAR_2466
																		MMAR_0805						MMAR_2462
																		MMAR_1507						MMAR_2464
																		MMAR_1955						MMAR_2737
																		MMAR_2755						MMAR_2026
																		MMAR_1071						MMAR_5168
																		MMAR_2981						MMAR_4273
																		MMAR_5023						MMAR_1928
																		MMAR_1718						MMAR_1210
																								MMAR_3350
																								MMAR_0405
																								MMAR_2739
																								MMAR_1649
																								MMAR_1206
																								MMAR_3738
																								MMAR_3704
																								MMAR_1216
																								MMAR_4318
																								MMAR_5022
																								MMAR_2801
																								MMAR_3411
																								MMAR_3076
																								MMAR_5021
[truncated: 5,000 more columns]
