# Supplementary material for: PE/PPE Proteome and ESX-5 Substrate Spectrum in Mycobacterium marinum
Source: Int J Mol Sci. 2024 Sep 3;25(17):9550. doi: 10.3390/ijms25179550 (PMC11395111; doi:10.3390/ijms25179550)
Supplement: Supplementary file 1 [file ijms-25-09550-s001.zip › Table S3.xlsx]

## Sheet: All PE PPEs
Identification of PE/PPE by Asp-N and trypsin
PE/PPE uniquely found in Asp-N treated samples are colored in green, PE/PPE found in trypsin treated samples are colored in red, PE/PPE proteins found in Asp-N and trypsin treated samples are colored in blue.
Accession	Description	MW [kDa]	calc. pI
MMAR_0111	PE family protein|325 AA	31.9	3.9
MMAR_0191	PPE family protein|382 AA	38.2	4.35
MMAR_0299	PE-PGRS family protein|558 AA	47.6	4.15
MMAR_0369	PE family protein|590 AA	60.4	3.94
MMAR_0370	PE family protein|551 AA	57	4.07
MMAR_0382	PE-PGRS family protein|494 AA	52.1	4.17
MMAR_0383	PE family protein|497 AA	51.7	4.28
MMAR_0384	PE4 PE family protein|506 AA	51.9	4.11
MMAR_0431	PE-PGRS family protein |1135 AA	91.5	4.34
MMAR_0544	PE5 PE family protein|103 AA	9.6	4.51
MMAR_0607	PE-PGRS family protein, PE_PGRS9_5|478 AA	40.4	3.9
MMAR_0609	PE-PGRS family protein|1062 AA	86.3	4.28
MMAR_0625	PE-PGRS family protein |126 AA	12.7	4.87
MMAR_0685	PPE family protein|445 AA	43.4	4.41
MMAR_0761	PPE10 PPE family protein|489 AA	47.1	4.68
MMAR_0787	PPE family protein|413 AA	42.4	4.59
MMAR_0926	PPE family protein|734 AA	70.6	4.74
MMAR_1094	PPE family protein|381 AA	37.8	4.83
MMAR_1129	PPE family protein|572 AA	55.8	4.51
MMAR_1130	PPE family protein|565 AA	54.9	5.16
MMAR_1139	PPE family protein|609 AA	58.9	4.27
MMAR_1161	PE-PGRS family protein|595 AA	50.3	4.37
MMAR_1195	PE-PGRS family protein, PE_PGRS9_4|882 AA	72.8	4.16
MMAR_1199	PE-PGRS family protein |1611 AA	129.8	4.34
MMAR_1207	PE-PGRS family protein|947 AA	78.2	4.02
MMAR_1208	PE-PGRS family protein|964 AA	79.5	4.06
MMAR_1297	PPE family protein|695 AA	68.6	4.4
MMAR_1402	PPE family protein|633 AA	61.1	4.15
MMAR_1418	PPE family protein|528 AA	53.9	4.64
MMAR_1442	PE-PGRS family protein |1484 AA	118.1	4.44
MMAR_1460	PPE family protein|470 AA	46.8	5.96
MMAR_1461	PPE family protein|428 AA	41.7	4.18
MMAR_1469	PPE family protein|628 AA	61.6	4.46
MMAR_1497	PPE28 PPE family protein|661 AA	67.6	4.3
MMAR_1513	PPE51 PPE family protein|383 AA	38	4.34
MMAR_1514	PPE family protein|382 AA	38.2	4.18
MMAR_1547	PE-PGRS family protein, LipY|546 AA	56.4	4.3
MMAR_1550	PPE family protein|680 AA	65.5	4.56
MMAR_1639	PPE family protein|2755 AA	270.5	4.41
MMAR_1829	PE-PGRS family protein |1875 AA	150.6	4.55
MMAR_1950	PPE family protein|394 AA	38.4	4.64
MMAR_2010	PE-PGRS family protein|655 AA	62.4	3.94
MMAR_2067	PE-PGRS family protein|773 AA	63.3	3.68
MMAR_2112	PE-PGRS family protein|578 AA	49.1	4.36
MMAR_2235	PE16 PE-PGRS family protein|613 AA	63.4	4.61
MMAR_2248	PE-PGRS family protein|439 AA	37.4	4.64
MMAR_2272	PE-PGRS family protein|490 AA	47.9	4.01
MMAR_2274	PE-PGRS family protein|366 AA	32.3	4.41
MMAR_2453	PE family protein|314 AA	29.9	3.93
MMAR_2459	PE-PGRS family protein|557 AA	54.5	4.16
MMAR_2481	PE-PGRS family protein |682 AA	56.5	4.21
MMAR_2492	PE-PGRS family protein, PE_PGRS15_2|638 AA	53	4.28
MMAR_2517	PPE23 PPE family protein|438 AA	43.8	4.67
MMAR_2534	PPE family protein|405 AA	40.3	4.93
MMAR_2575	PE-PGRS family protein|474 AA	45	4.13
MMAR_2591	PPE8 PPE family protein|2092 AA	195.2	3.65
MMAR_2645	PE-PGRS family protein|626 AA	52.8	3.9
MMAR_2671	PPE26 PPE family protein|409 AA	41.1	4.64
MMAR_2683	PPE31 PPE family protein|387 AA	38.3	4.6
MMAR_2684	PPE32 PPE family protein|427 AA	42	4.18
MMAR_2685	PPE30 PPE family protein|469 AA	47.2	5.96
MMAR_2894	PE family protein|231 AA	22.1	4.27
MMAR_2933	PE-PGRS family protein|554 AA	53.2	3.92
MMAR_2969	PE-PGRS family protein|676 AA	56.3	4.31
MMAR_2970	PE-PGRS family protein|610 AA	50.9	4.32
MMAR_2973	PE-PGRS family protein|444 AA	43.7	4.37
MMAR_3006	PPE family protein|397 AA	39.4	4.56
MMAR_3008	PE-PGRS family protein|640 AA	54.3	4.08
MMAR_3105	PE-PGRS family protein|784 AA	64.4	4.25
MMAR_3290	PE-PGRS family protein|727 AA	60	4.27
MMAR_3303	PE-PGRS family protein|830 AA	69.2	4.7
MMAR_3316	PE-PGRS family protein|966 AA	79.9	4.13
MMAR_3326	PE-PGRS family protein|872 AA	71.8	4.44
MMAR_3400	PE-PGRS family protein|830 AA	68.5	4.32
MMAR_3402	PE-PGRS family protein|483 AA	48.4	4.48
MMAR_3424	PE-PGRS family protein|455 AA	39.5	4.6
MMAR_3427	PE family protein|550 AA	56.3	4.08
MMAR_3443	PPE family protein|392 AA	39.6	4.6
MMAR_3444	PPE61 PPE family protein|392 AA	39.6	4.7
MMAR_3465	PPE family protein|381 AA	38.2	4.35
MMAR_3467	PE family protein|576 AA	59.3	4.23
MMAR_3494	PE-PGRS family protein|534 AA	53.5	4.12
MMAR_3546	PPE5 PPE family protein|662 AA	66.5	4.4
MMAR_3550	PE-PGRS family protein|427 AA	39.8	7.05
MMAR_3570	PE-PGRS family protein|925 AA	81.9	4.07
MMAR_3578	PPE family protein|364 AA	34.5	6.52
MMAR_3581	PE-PGRS family protein|684 AA	59.8	4.22
MMAR_3661	PPE family protein|388 AA	37.1	4.94
MMAR_3664	PPE family protein|389 AA	37.6	5.24
MMAR_3665	PPE family protein|637 AA	60.9	4.41
MMAR_3666	PPE family protein|642 AA	61.2	4.27
MMAR_3728	PE-PGRS family protein|535 AA	46.5	3.85
MMAR_3763	PE-PGRS family protein|1815 AA	145.8	4.37
MMAR_3875	PE-PGRS family protein|284 AA	26.3	4.41
MMAR_3984	PPE family protein|595 AA	60.9	4.28
MMAR_4186	PE-PGRS family protein|684 AA	57.1	4.44
MMAR_4187	PPE family protein|258 AA	26.1	4.06
MMAR_4218	PPE family protein|729 AA	70.5	4.82
MMAR_4224	PE-PGRS family protein|599 AA	50.4	4.37
MMAR_4240	PPE18 PPE family protein|394 AA	38.9	4.86
MMAR_4266	PPE family protein |453 AA	45.4	4.75
MMAR_4270	PE-PGRS family protein|671 AA	55.9	4.12
MMAR_4280	PE family protein|289 AA	29.4	4.55
MMAR_4287	PE-PGRS family protein|734 AA	70.4	3.9
MMAR_4319	PPE family protein|622 AA	60	4.37
MMAR_4321	PE family protein|589 AA	60.7	4.35
MMAR_4346	PPE family protein|331 AA	33.3	7.5
MMAR_4362	PE-PGRS family protein|522 AA	43.7	4.87
MMAR_4398	PE-PGRS family protein, PE_PGRS9_3|911 AA	74	4.01
MMAR_4452	PPE15 PPE family protein|391 AA	38.1	4.22
MMAR_4475	PE-PGRS family protein|507 AA	42.6	4.6
MMAR_4554	PPE family protein|669 AA	64.7	4.27
MMAR_4560	PE-PGRS family protein|354 AA	31	4.25
MMAR_4561	PE-PGRS family protein|570 AA	49	3.87
MMAR_4562	PE-PGRS family protein|572 AA	49.3	4.02
MMAR_4571	PE-PGRS family protein|604 AA	51.1	4.21
MMAR_4735	PE-PGRS family protein|561 AA	46.9	4.21
MMAR_4939	PE-PGRS family protein|464 AA	47.3	4.74
MMAR_4953	PE-PGRS family protein|578 AA	56.8	4.17
MMAR_4995	PE-PGRS family protein|1409 AA	111.1	4.03
MMAR_4999	PE-PGRS family protein|1577 AA	124.8	4.35
MMAR_5013	PE-PGRS family protein|545 AA	45.7	4.41
MMAR_5047	PPE family protein|538 AA	52.6	4.31
MMAR_5099	PE-PGRS family protein|457 AA	39.2	4.41
MMAR_5121	PPE family protein|414 AA	40.8	4.55
MMAR_5135	PE-PGRS family protein|682 AA	56.6	4.32
MMAR_5294	PE-PGRS family protein|2433 AA	183.6	4.02
MMAR_5307	PE-PGRS family protein|1065 AA	88.2	4.42
MMAR_5308	PE-PGRS family protein|1080 AA	88.7	4.28
MMAR_5321	PE-PGRS family protein|724 AA	61.3	3.75
MMAR_5322	PE-PGRS family protein|494 AA	42.6	4.37
MMAR_5322	PE-PGRS family protein|494 AA	42.6	4.37
MMAR_5331	PPE family protein|730 AA	71.8	5.29
MMAR_5362	PE-PGRS family protein|2002 AA	160.5	4.13
MMAR_5417	PPE family protein|366 AA	37.1	5.57
MMAR_5448	PPE family protein|368 AA	37.2	4.28
