# Supplementary material for: PE/PPE Proteome and ESX-5 Substrate Spectrum in Mycobacterium marinum
Source: Int J Mol Sci. 2024 Sep 3;25(17):9550. doi: 10.3390/ijms25179550 (PMC11395111; doi:10.3390/ijms25179550)
Supplement: Supplementary file 1 [file ijms-25-09550-s001.zip › Table S4.xlsx]

## Sheet: Sheet1
Volcano plot of PE/PPE proteins identified by Asp-N cleavage and trypsin cleavage.
significant in Asp-N identification (P<0.05)					significant in trypsin identification (P<0.05)
PE	4				PE	2
PGRS	17				PGRS	15
PPE	7				PPE	15
MMAR_0111	PE family protein|325 AA				MMAR_4280	PE family protein|289 AA
MMAR_0383	PE family protein|497 AA				MMAR_3467	PE family protein|576 AA
MMAR_3427	PE family protein|550 AA				MMAR_2492	PE-PGRS family protein, PE_PGRS15_2|638 AA
MMAR_1195	PE-PGRS family protein, PE_PGRS9_4|882 AA				MMAR_5307	PE-PGRS family protein|1065 AA
MMAR_0607	PE-PGRS family protein, PE_PGRS9_5|478 AA				MMAR_5308	PE-PGRS family protein|1080 AA
MMAR_4999	PE-PGRS family protein|1577 AA				MMAR_4995	PE-PGRS family protein|1409 AA
MMAR_3550	PE-PGRS family protein|427 AA				MMAR_4939	PE-PGRS family protein|464 AA
MMAR_5099	PE-PGRS family protein|457 AA				MMAR_3402	PE-PGRS family protein|483 AA
MMAR_2575	PE-PGRS family protein|474 AA				MMAR_0382	PE-PGRS family protein|494 AA
MMAR_2272	PE-PGRS family protein|490 AA				MMAR_3494	PE-PGRS family protein|534 AA
MMAR_5322	PE-PGRS family protein|494 AA				MMAR_3728	PE-PGRS family protein|535 AA
MMAR_2933	PE-PGRS family protein|554 AA				MMAR_5013	PE-PGRS family protein|545 AA
MMAR_0299	PE-PGRS family protein|558 AA				MMAR_2112	PE-PGRS family protein|578 AA
MMAR_4561	PE-PGRS family protein|570 AA				MMAR_4571	PE-PGRS family protein|604 AA
MMAR_4562	PE-PGRS family protein|572 AA				MMAR_4270	PE-PGRS family protein|671 AA
MMAR_4224	PE-PGRS family protein|599 AA				MMAR_4287	PE-PGRS family protein|734 AA
MMAR_3008	PE-PGRS family protein|640 AA				MMAR_3326	PE-PGRS family protein|872 AA
MMAR_2010	PE-PGRS family protein|655 AA				MMAR_4187	PPE family protein|258 AA
MMAR_3290	PE-PGRS family protein|727 AA				MMAR_1639	PPE family protein|2755 AA
MMAR_1207	PE-PGRS family protein|947 AA				MMAR_3465	PPE family protein|381 AA
MMAR_0384	PE4 PE family protein|506 AA				MMAR_3664	PPE family protein|389 AA
MMAR_4266	PPE family protein |453 AA				MMAR_3006	PPE family protein|397 AA
MMAR_1094	PPE family protein|381 AA				MMAR_0685	PPE family protein|445 AA
MMAR_0191	PPE family protein|382 AA				MMAR_1460	PPE family protein|470 AA
MMAR_0787	PPE family protein|413 AA				MMAR_1139	PPE family protein|609 AA
MMAR_3984	PPE family protein|595 AA				MMAR_1469	PPE family protein|628 AA
MMAR_3666	PPE family protein|642 AA				MMAR_4554	PPE family protein|669 AA
MMAR_3546	PPE5 PPE family protein|662 AA				MMAR_4240	PPE18 PPE family protein|394 AA
					MMAR_2517	PPE23 PPE family protein|438 AA
					MMAR_1497	PPE28 PPE family protein|661 AA
					MMAR_2683	PPE31 PPE family protein|387 AA
					MMAR_2684	PPE32 PPE family protein|427 AA
