# Supplementary material for: PE/PPE Proteome and ESX-5 Substrate Spectrum in Mycobacterium marinum
Source: Int J Mol Sci. 2024 Sep 3;25(17):9550. doi: 10.3390/ijms25179550 (PMC11395111; doi:10.3390/ijms25179550)
Supplement: Supplementary file 1 [file ijms-25-09550-s001.zip › Table S5.xlsx]

## Sheet: Sheet1
PE/PPE isolated by EspG5 pull-down
Accession	Description
MMAR_0191	PPE family protein|382 AA
MMAR_0369	PE family protein|590 AA
MMAR_0370	PE family protein|551 AA
MMAR_0384	PE4 PE family protein|506 AA
MMAR_0544	PE5 PE family protein|103 AA
MMAR_0607	PE-PGRS family protein, PE_PGRS9_5|478 AA
MMAR_0625	PE-PGRS family protein |126 AA
MMAR_0685	PPE family protein|445 AA
MMAR_0761	PPE10 PPE family protein|489 AA
MMAR_0932	PPE family protein|1222 AA
MMAR_1094	PPE family protein|381 AA
MMAR_1129	PPE family protein|572 AA
MMAR_1130	PPE family protein|565 AA
MMAR_1195	PE-PGRS family protein, PE_PGRS9_4|882 AA
MMAR_1207	PE-PGRS family protein|947 AA
MMAR_1402	PPE family protein|633 AA
MMAR_1442	PE-PGRS family protein |1484 AA
MMAR_1460	PPE family protein|470 AA
MMAR_1461	PPE family protein|428 AA
MMAR_1469	PPE family protein|628 AA
MMAR_1513	PPE51 PPE family protein|383 AA
MMAR_1514	PPE family protein|382 AA
MMAR_1547	lipY PE-PGRS family protein, LipY|546 AA
MMAR_1550	PPE family protein|680 AA
MMAR_1950	PPE family protein|394 AA
MMAR_2010	PE-PGRS family protein|655 AA
MMAR_2235	PE16 PE-PGRS family protein|613 AA
MMAR_2453	PE family protein|314 AA
MMAR_2459	PE-PGRS family protein|557 AA
MMAR_2517	PPE23 PPE family protein|438 AA
MMAR_2534	PPE family protein|405 AA
MMAR_2591	PPE8 PPE family protein|2092 AA
MMAR_2645	PE-PGRS family protein|626 AA
MMAR_2671	PPE26 PPE family protein|409 AA
MMAR_2683	PPE31 PPE family protein|387 AA
MMAR_2684	PPE32 PPE family protein|427 AA
MMAR_2685	PPE30 PPE family protein|469 AA
MMAR_2894	PE family protein|231 AA
MMAR_2933	PE-PGRS family protein|554 AA
MMAR_3006	PPE family protein|397 AA
MMAR_3008	PE-PGRS family protein|640 AA
MMAR_3303	PE-PGRS family protein|830 AA
MMAR_3316	PE-PGRS family protein|966 AA
MMAR_3326	PE-PGRS family protein|872 AA
MMAR_3427	PE family protein|550 AA
MMAR_3443	PPE family protein|392 AA
MMAR_3444	PPE61 PPE family protein|392 AA
MMAR_3465	PPE family protein|381 AA
MMAR_3467	PE family protein|576 AA
MMAR_3546	PPE5 PPE family protein|662 AA
MMAR_3570	PE-PGRS family protein|925 AA
MMAR_3578	PPE family protein|364 AA
MMAR_3581	PE-PGRS family protein|684 AA
MMAR_3661	PPE family protein|388 AA
MMAR_3664	PPE family protein|389 AA
MMAR_3665	PPE family protein|637 AA
MMAR_3666	PPE family protein|642 AA
MMAR_3728	PE-PGRS family protein|535 AA
MMAR_3763	PE-PGRS family protein|1815 AA
MMAR_3984	PPE family protein|595 AA
MMAR_4187	PPE family protein|258 AA
MMAR_4218	PPE family protein|729 AA
MMAR_4240	PPE18 PPE family protein|394 AA
MMAR_4266	PPE family protein |453 AA
MMAR_4270	PE-PGRS family protein|671 AA
MMAR_4280	PE family protein|289 AA
MMAR_4319	PPE family protein|622 AA
MMAR_4321	PE family protein|589 AA
MMAR_4452	PPE15 PPE family protein|391 AA
MMAR_4554	PPE family protein|669 AA
MMAR_4562	PE-PGRS family protein|572 AA
MMAR_4735	PE-PGRS family protein|561 AA
MMAR_4953	PE-PGRS family protein|578 AA
MMAR_5044	PE-PGRS family protein|1452 AA
MMAR_5047	PPE family protein|538 AA
MMAR_5099	PE-PGRS family protein|457 AA
MMAR_5121	PPE family protein|414 AA
MMAR_5321	PE-PGRS family protein|724 AA
MMAR_5322	PE-PGRS family protein|494 AA
MMAR_5331	PPE family protein|730 AA
MMAR_5339	PE-PGRS family protein|601 AA
MMAR_5448	PPE family protein|368 AA
